# Supplementary material for: Reconstruction and Comparison of the Metabolic Potential of Cyanobacteria Cyanothece sp. ATCC 51142 and Synechocystis sp. PCC 6803
Source: PLoS One. 2012 Oct 31;7(10):e48285. doi: 10.1371/journal.pone.0048285 (PMC3487460; doi:10.1371/journal.pone.0048285)
Supplement: File S3 — Biomass component measurements and stoichiometry of biomass equation. (XLSX) [file pone.0048285.s003.xlsx]

## Sheet: Biomass 6803
Reactants Side						Products Side
Category	Autotrophic	Heterotrophic	Mixotrophic	Precursor	ID	Autotrophic	Heterotrophic	Mixotrophic	Metabolite	ID
RNA/DNA	0.0263108	0.0263108	0.0263108	dATP	cpd00115	53.35	39.21	38.39	ADP	cpd00008
	0.0240216	0.0240216	0.0240216	dCTP	cpd00356	53.35	39.21	38.39	H+	cpd00067
	0.0240922	0.0240922	0.0240922	dGTP	cpd00241	0.631066	0.631066	0.631066	PPi	cpd00012
	0.0264016	0.0264016	0.0264016	dTTP	cpd00357	53.3462	39.2062	38.3862	Phosphate	cpd00009
	0.1241	0.1241	0.1241	CTP	cpd00052
	0.132587	0.132587	0.132587	GTP	cpd00038
	0.137355	0.137355	0.137355	UTP	cpd00062
	53.4862	39.3462	38.5262	ATP	cpd00002
Others	48.7499	34.6099	33.7899	H2O	cpd00001
	0.210311	0	0	Glycogen	cpd00155
	0.0252278	0.0252278	0.0252278	Peptidoglycan subunit of Synechocystis sp. PCC8603	peptido_syn
	0.0256638	0.0256638	0.0256638	Lipid A disaccharide	cpd03002
	0.1704	0.1704	0.1704	K+	cpd00205
	0.01136	0.01136	0.01136	NH3	cpd00013
	0.00757334	0.00757334	0.00757334	Mg	cpd00254
	0.004544	0.004544	0.004544	Ca2+	cpd00063
	0.006816	0.006816	0.006816	Fe2+	cpd10515
	0.006816	0.006816	0.006816	Fe3+	cpd10516
	0.00302934	0.00302934	0.00302934	Cu2+	cpd00058
	0.00302934	0.00302934	0.00302934	Mn2+	cpd00030
	0.00302934	0.00302934	0.00302934	Molybdate	cpd11574
	0.00302934	0.00302934	0.00302934	Co2+	cpd00149
	0.00302934	0.00302934	0.00302934	Zn2+	cpd00034
	0.00378667	0.00378667	0.00378667	Sulfate	cpd00048
	0.00378667	0.00378667	0.00378667	Phosphate	cpd00009
	0.00378667	0.00378667	0.00378667	Na+	cpd00971
Soluble Pool	0.0332705	0.0332705	0.0332705	Putrescine	cpd00118
	0.00674427	0.00674427	0.00674427	Spermidine	cpd00264
	0.000279167	0.000279167	0.000279167	Acetyl-CoA	cpd00022
	0.0001675	0.0001675	0.0001675	CoA	cpd00010
	9.82667e-05	9.82667e-05	9.82667e-05	Succinyl-CoA	cpd00078
	3.12667e-05	3.12667e-05	3.12667e-05	Malonyl-CoA	cpd00070
	0.00178667	0.00178667	0.00178667	NAD	cpd00003
	4.46667e-05	4.46667e-05	4.46667e-05	NADH	cpd00004
	0.000111667	0.000111667	0.000111667	NADP	cpd00006
	0.000335	0.000335	0.000335	NADPH	cpd00005
	0.000223333	0.000223333	0.000223333	FAD	cpd00015
	0.000223333	0.000223333	0.000223333	Tetrahydrofolate	cpd00087
	0.000223333	0.000223333	0.000223333	5-10-Methylenetetrahydrofolate	cpd00125
	0.000223333	0.000223333	0.000223333	5-Methyltetrahydrofolate	cpd00345
	0.000223333	0.000223333	0.000223333	TPP	cpd00056
	0.000223333	0.000223333	0.000223333	Pyridoxal 5'-phosphate	cpd00016
	0.000223333	0.000223333	0.000223333	hemeO	cpd11313
	0.000223333	0.000223333	0.000223333	Protoheme	cpd00028
	0.000223333	0.000223333	0.000223333	GSH	cpd00042
	0.000223333	0.000223333	0.000223333	Adenosylcobalamin	cpd00166
	5.53526e-05	5.53526e-05	5.53526e-05	Undecaprenyl diphosphate	cpd02229
	0.000223333	0.000223333	0.000223333	10-Formyltetrahydrofolate	cpd00201
	0.000223333	0.000223333	0.000223333	Chorismate	cpd00216
	0.000223333	0.000223333	0.000223333	S-Adenosyl-L-methionine	cpd00017
	0.000223333	0.000223333	0.000223333	Riboflavin	cpd00220
Pigments	0.00332405	0.00332405	0.00332405	Chl a	cpd03148
	0.00131875	0.00131875	0.00131875	Beta-Carotene	cpd01420
	0.000642636	0.000642636	0.000642636	Echinenone	cpd05499
	0.000622285	0.000622285	0.000622285	Zeaxanthin	cpd03637
	0.00153982	0.00153982	0.00153982	gamma-Carotene	cpd03220
	0.000251109	0.000251109	0.000251109	atocophe	cpd01628
	1.3811e-05	1.3811e-05	1.3811e-05	beta-Tocopherol	cpd09851
	1.3811e-05	1.3811e-05	1.3811e-05	gamma-Tocopherol	cpd01631
	0.000213443	0.000213443	0.000213443	delta-Tocopherol	cpd09850
Sulfoquinovosyldiacylglycerols	0.0238866	0.0238866	0.0238866	Sulfoquinovosyldiacylglycerol (n-C16:0)	cSQDG160
	0.00275958	0.00275958	0.00275958	Sulfoquinovosyldiacylglycerol (n-C16:1)	cSQDG161
	0.00052434	0.00052434	0.00052434	Sulfoquinovosyldiacylglycerol (n-C18:0)	cSQDG180
	0.00306836	0.00306836	0.00306836	Sulfoquinovosyldiacylglycerol (n-C18:1)	sqdg181
	0.00306836	0.00306836	0.00306836	Sulfoquinovosyldiacylglycerol (n-C18:1)	cSQDG181
	0.00815641	0.00815641	0.00815641	Sulfoquinovosyldiacylglycerol (n-C18:2)	cSQDG182
	0.00034956	0.00034956	0.00034956	Sulfoquinovosyldiacylglycerol (n-C18:3)	cSQDG183
	0	0	0	Sulfoquinovosyldiacylglycerol (n-C18:4)	sqdg184:6:9:12:15
	0.00025246	0.00025246	0.00025246	Sulfoquinovosyldiacylglycerol (n-C18:3)	sqdg183:6:9:12
Monogalactosyldiacylglycerols	0.0303287	0.0303287	0.0303287	1,2-Diacyl-3-beta-D-galactosyl-sn-glycerol (n-C16)	cpdMG160
	0.00176532	0.00176532	0.00176532	1,2-Diacyl-3-beta-D-galactosyl-sn-glycerol (n-C16:1)	cpdMG161
	7.8137e-05	7.8137e-05	7.8137e-05	1,2-Diacyl-3-beta-D-galactosyl-sn-glycerol (n-C18:0)	cpdMG180
	0.000723491	0.000723491	0.000723491	mgdg181	mgdg181
	0.000723491	0.000723491	0.000723491	1,2-Diacyl-3-beta-D-galactosyl-sn-glycerol (n-C18:1)	cpdMG181
	0.00965716	0.00965716	0.00965716	1,2-Diacyl-3-beta-D-galactosyl-sn-glycerol (n-C18:2)	cpdMG182
	0.0143975	0.0143975	0.0143975	1,2-Diacyl-3-beta-D-galactosyl-sn-glycerol (n-C18:3)	mgdg183:6:9:12
	7.23491e-05	7.23491e-05	7.23491e-05	1,2-Diacyl-3-beta-D-galactosyl-sn-glycerol (n-C18:3)	cpdMG183
	0.000434095	0.000434095	0.000434095	1,2-Diacyl-3-beta-D-galactosyl-sn-glycerol (n-C18:4)	mgdg184:6:9:12:15
Digalactosyldiacylglycerols	0.0207669	0.0207669	0.0207669	Digalactosyl-diacylglycerol(n-C16)	cpdDG160
	0.0015338	0.0015338	0.0015338	Digalactosyl-diacylglycerol(n-C16:1)	cpdDG161
	0.000355196	0.000355196	0.000355196	Digalactosyl-diacylglycerol(n-C18:0)	cpdDG180
	0.000464177	0.000464177	0.000464177	dgdg181[c]	dgdg181
	0.000464177	0.000464177	0.000464177	Digalactosyl-diacylglycerol(n-C18:1)	cpdDG181
	0.0053017	0.0053017	0.0053017	Digalactosyl-diacylglycerol(n-C18:2)	cpdDG182
	0.0115318	0.0115318	0.0115318	Digalactosyl-diacylglycerol(n-C18:3)	dgdg183:6:9:12
	0.000151362	0.000151362	0.000151362	Digalactosyl-diacylglycerol(n-C18:3)	cpdDG183
	0.000625629	0.000625629	0.000625629	Digalactosyl-diacylglycerol(n-C18:4)	dgdg184:6:9:12:15
Phosphatidylglycerols	0.00799648	0.00799648	0.00799648	Phosphatidylglycerol dihexadecanoyl	cpd15538
	0.000136321	0.000136321	0.000136321	Phosphatidylglycerol dihexadec-9-enoyl	cpd15539
	0.000274165	0.000274165	0.000274165	Phosphatidylglycerol dioctadecanoyl	cpd15540
	0.000510251	0.000510251	0.000510251	Phosphatidylglycerol dioctadec-11-enoyl	cpd15541
	0.000510251	0.000510251	0.000510251	Phosphatidylglycerol (dioctadec-9-enoyl, n-C18:1)	cpdPG181
	0.00518233	0.00518233	0.00518233	Phosphatidylglycerol (dioctadec-9-12-dienoyl, n-C18:2)	cpdPG182
	0.00129467	0.00129467	0.00129467	Phosphatidylglycerol (dioctadec-9-12-15-trienoyl, n-C18:3)	cpdPG183
	0	0	0	Phosphatidylglycerol (dioctadec-6-9-12-15-tetraenoyl, n-C18:4)	pg184:6:9:12:15
	0	0	0	Phosphatidylglycerol (dioctadec-6-9-12-trienoyl, n-C18:3)	pg183:6:9:12
Protein (amino acids)	0.346696	0.346696	0.346696	Glycine	cpd00033
	0.158142	0.158142	0.158142	Proline	cpd00129
	0.336191	0.336191	0.336191	Alanine	cpd00035
	0.201438	0.201438	0.201438	Valine	cpd00156
	0.30999	0.30999	0.30999	Leucine	cpd00107
	0.171461	0.171461	0.171461	Isoleucine	cpd00322
	0.0476123	0.0476123	0.0476123	Methionine	cpd00060
	0.0300549	0.0300549	0.0300549	Cysteine	cpd00084
	0.0866625	0.0866625	0.0866625	Phenylalanine	cpd00066
	0.0579275	0.0579275	0.0579275	Tyrosine	cpd00069
	0.0270951	0.0270951	0.0270951	Tryptophan	cpd00065
	0.0434876	0.0434876	0.0434876	Histidine	cpd00119
	0.105253	0.105253	0.105253	Lysine	cpd00039
	0.104312	0.104312	0.104312	Arginine	cpd00051
	0.135575	0.135575	0.135575	Glutamine	cpd00053
	0.110247	0.110247	0.110247	Asparagine	cpd00132
	0.14777	0.14777	0.14777	Glutamate	cpd00023
	0.135448	0.135448	0.135448	Aspartate	cpd00041
	0.199404	0.199404	0.199404	Serine	cpd00054
	0.164535	0.164535	0.164535	Threonine	cpd00161
* Composition of protein and pigments were measured in Pakrasi Lab. The rest of the macromolecules' compositions were extracted from literature as mentioned in the paper.

## Sheet: Biomass 51142
Reactants Side							Products Side
Category	Dark (-N)	Dark (+N)	Light (-N)	Light (+N)	Precursor	ID	Dark (-N)	Dark (+N)	Light (-N)	Light (+N)	Metabolite	ID
RNA/DNA	0.033728	0.033728	0.033728	0.033728	dATP	cpd00115	30	30	30	30	ADP	cpd00008
	0.020672	0.020672	0.020672	0.020672	dCTP	cpd00356	30	30	30	30	Phosphate	cpd00009
	0.020672	0.020672	0.020672	0.020672	dGTP	cpd00241	0.14358	0.273906	0.14358	0.273906	tRNA(Ala)	cpd11906
	0.033728	0.033728	0.033728	0.033728	dTTP	cpd00357	0.0504848	0.0963094	0.0504848	0.0963094	tRNA(Arg)	cpd11907
	0.074024	0.074024	0.074024	0.074024	CTP	cpd00052	0.0727646	0.138812	0.0727646	0.138812	tRNA(Asn)	cpd11908
	0.074024	0.074024	0.074024	0.074024	GTP	cpd00038	0.0742772	0.141698	0.0742772	0.141698	tRNA(Asp)	cpd11909
	0.120776	0.120776	0.120776	0.120776	UTP	cpd00062	0.0160947	0.0307037	0.0160947	0.0307037	tRNA(Cys)	cpd11910
	30.120776	30.1208	30.1208	30.1208	ATP	cpd00002	0.0695168	0.132617	0.0695168	0.132617	tRNA(Gln)	cpd11911
Others	30	30	30	30	H2O	cpd00001	0.0878717	0.167632	0.0878717	0.167632	tRNA(Glu)	cpd11912
	0.08798	0.08798	0.08798	0.08798	Cyanophycin dimer	cyanophy	0.166772	0.318149	0.166772	0.318149	tRNA(Gly)	cpd11913
	2.057	2.057	2.057	2.057	Glycogen	cpd00155	0.0238794	0.0455546	0.0238794	0.0455546	tRNA(His)	cpd11914
	0.01531	0.01531	0.01531	0.01531	UDPglucose	cpd00026	0.111643	0.21298	0.111643	0.21298	tRNA(Ile)	cpd11915
	0.292671412	0.292671	0.292671	0.292671	dTDP-rhamnose	cpd02113	0.164565	0.31394	0.164565	0.31394	tRNA(Leu)	cpd11916
Soluble Pool	0.001076	0.001076	0.001076	0.001076	5,10-Methylenetetrahydrofolate	cpd00125	0.0746985	0.142502	0.0746985	0.142502	tRNA(Lys)	cpd11917
	0.001076	0.001076	0.001076	0.001076	10-Formyltetrahydrofolate	cpd00201	0.0260067	0.0496129	0.0260067	0.0496129	tRNA (Met)	cpd11918
	0.003736	0.003736	0.003736	0.003736	Acetyl-CoA	cpd00022	0.0488713	0.0932313	0.0488713	0.0932313	tRNA(Phe)	cpd11919
	0.001715	0.001715	0.001715	0.001715	AMP	cpd00018	0.0765566	0.146046	0.0765566	0.146046	tRNA(Pro)	cpd11920
	0.008573	0.008573	0.008573	0.008573	CoA	cpd00010	0.118381	0.225835	0.118381	0.225835	tRNA(Ser)	cpd11921
	0.001041	0.001041	0.001041	0.001041	FAD	cpd00015	0.0942921	0.17988	0.0942921	0.17988	tRNA(Thr)	cpd11922
	0.01592	0.01592	0.01592	0.01592	NAD	cpd00003	0.013654	0.0260477	0.013654	0.0260477	tRNA(Trp)	cpd11923
	0.0005083	0.0005083	0.0005083	0.0005083	NADH	cpd00004	0.0354079	0.0675473	0.0354079	0.0675473	tRNA(Tyr)	cpd11751
	1.286e-05	1.286e-05	1.286e-05	1.286e-05	NADP	cpd00006	0.101207	0.193071	0.101207	0.193071	tRNA(Val)	cpd11924
	0.0007349	0.0007349	0.0007349	0.0007349	NADPH	cpd00005
	0.001408	0.001408	0.001408	0.001408	Succinyl-CoA	cpd00078
Pigments	0.000580869	0.00119755	0.00102855	0.00196981	Chlorophyll a	cpd03148
	0.000657139	0.000864265	0.000722704	0.000961122	beta-Carotene	cpd01420
	0.000320229	0.000421163	0.000352179	0.000468362	Echinenone	cpd05499
	0.000310088	0.000407825	0.000341026	0.00045353	Zeaxanthin	cpd03637
	0.000232391	0.000305639	0.000255578	0.000339892	(3R,2'S)-Myxol2'-(2,4-di-O-methyl-alpha-L-fucoside)	cpd14665
	0.000308517	0.000911914	0.000806234	0.00144372	(3Z)-Phycocyanobilin	cpd03427
Sulfoquinovosyldiacylglycerols	1.84708e-05	1.84708e-05	1.84708e-05	1.84708e-05	SQDG140	cSQDG140
	0.000169931	0.000169931	0.000169931	0.000169931	SQDG160	cSQDG160
	2.58591e-05	2.58591e-05	2.58591e-05	2.58591e-05	SQDG161	cSQDG161
	3.69415e-06	3.69415e-06	3.69415e-06	3.69415e-06	SQDG180	cSQDG180
	1.47766e-05	1.47766e-05	1.47766e-05	1.47766e-05	SQDG181	cSQDG181
	1.84708e-05	1.84708e-05	1.84708e-05	1.84708e-05	SQDG182	cSQDG182
	0.000118213	0.000118213	0.000118213	0.000118213	SQDG183	cSQDG183
Monogalactosyldiacylglycerols	0.000108673	0.000108673	0.000108673	0.000108673	MG140	cpdMG140
	0.000999789	0.000999789	0.000999789	0.000999789	MG160	cpdMG160
	0.000152142	0.000152142	0.000152142	0.000152142	MG161	cpdMG161
	2.17345e-05	2.17345e-05	2.17345e-05	2.17345e-05	MG180	cpdMG180
	8.69382e-05	8.69382e-05	8.69382e-05	8.69382e-05	MG181	cpdMG181
	0.000108673	0.000108673	0.000108673	0.000108673	MG182	cpdMG182
	0.000695505	0.000695505	0.000695505	0.000695505	MG183	cpdMG183
Digalactosyldiacylglycerols	2.2416e-05	2.2416e-05	2.2416e-05	2.2416e-05	DG140	cpdDG140
	0.000206227	0.000206227	0.000206227	0.000206227	DG160	cpdDG160
	3.13824e-05	3.13824e-05	3.13824e-05	3.13824e-05	DG161	cpdDG161
	4.4832e-06	4.4832e-06	4.4832e-06	4.4832e-06	DG180	cpdDG180
	1.79328e-05	1.79328e-05	1.79328e-05	1.79328e-05	DG181	cpdDG181
	2.2416e-05	2.2416e-05	2.2416e-05	2.2416e-05	DG182	cpdDG182
	0.000143462	0.000143462	0.000143462	0.000143462	DG183	cpdDG183
Phosphatidylglycerols	2.97684e-05	2.97684e-05	2.97684e-05	2.97684e-05	Phosphatidylglycerol ditetradecanoyl	cpd15536
	0.00027387	0.00027387	0.00027387	0.00027387	Phosphatidylglycerol dihexadecanoyl	cpd15538
	4.16758e-05	4.16758e-05	4.16758e-05	4.16758e-05	Phosphatidylglycerol dihexadec-9-enoyl	cpd15539
	5.95369e-06	5.95369e-06	5.95369e-06	5.95369e-06	Phosphatidylglycerol dioctadecanoyl	cpd15540
	2.38147e-05	2.38147e-05	2.38147e-05	2.38147e-05	Phosphatidylglycerol dioctadec-11-enoyl	cpd15541
	2.97684e-05	2.97684e-05	2.97684e-05	2.97684e-05	PG182	cpdPG182
	0.000190518	0.000190518	0.000190518	0.000190518	PG183	cpdPG183
Protein (amino acids)	0.14358	0.273906	0.14358	0.273906	L-Alanyl-tRNA(Ala)	cpd11770
	0.0504848	0.0963094	0.0504848	0.0963094	L-Arginyl-tRNA(Arg)	cpd12036
	0.0727646	0.138812	0.0727646	0.138812	L-Asparaginyl-tRNA(Asn)	cpd12313
	0.0742772	0.141698	0.0742772	0.141698	L-Aspartyl-tRNA(Asp)	cpd12226
	0.0160947	0.0307037	0.0160947	0.0307037	L-Cysteinyl-tRNA(Cys)	cpd12255
	0.0695168	0.132617	0.0695168	0.132617	L-Glutaminyl-tRNA(Gln)	cpd12060
	0.0878717	0.167632	0.0878717	0.167632	L-Glutamyl-tRNA(Glu)	cpd12227
	0.166772	0.318149	0.166772	0.318149	Glycyl-tRNA(Gly)	cpd12100
	0.0238794	0.0455546	0.0238794	0.0455546	L-Histidyl-tRNA(His)	cpd12228
	0.111643	0.21298	0.111643	0.21298	L-Isoleucyl-tRNA(Ile)	cpd12256
	0.164565	0.31394	0.164565	0.31394	L-Leucyl-tRNA(Leu)	cpd12003
	0.0746985	0.142502	0.0746985	0.142502	L-Lysine-tRNA(Lys)	cpd01326
	0.0260067	0.0496129	0.0260067	0.0496129	L-Methionyl-tRNA (Met)	cpd12105
	0.0488713	0.0932313	0.0488713	0.0932313	L-Phenylalanyl-tRNA(Phe)	cpd12335
	0.0765566	0.146046	0.0765566	0.146046	L-Prolyl-tRNA(Pro)	cpd12164
	0.118381	0.225835	0.118381	0.225835	L-Seryl-tRNA(Ser)	cpd12132
	0.0942921	0.17988	0.0942921	0.17988	L-Threonyl-tRNA(Thr)	cpd12229
	0.013654	0.0260477	0.013654	0.0260477	L-Tryptophanyl-tRNA(Trp)	cpd12336
	0.0354079	0.0675473	0.0354079	0.0675473	L-Tyrosyl-tRNA(Tyr)	cpd12194
	0.101207	0.193071	0.101207	0.193071	L-Valyl-tRNA(Val)	cpd12133
* Composition of protein and pigments were measured in Pakrasi Lab. The rest of the macromolecules' compositions were extracted from literature as mentioned in the paper.
