# Supplementary material for: Reconstruction and Comparison of the Metabolic Potential of Cyanobacteria Cyanothece sp. ATCC 51142 and Synechocystis sp. PCC 6803
Source: PLoS One. 2012 Oct 31;7(10):e48285. doi: 10.1371/journal.pone.0048285 (PMC3487460; doi:10.1371/journal.pone.0048285)
Supplement: File S4 — Reactions with diurnal activation/inactivation. (XLSX) [file pone.0048285.s004.xlsx]

## Sheet: Sheet1
	Suggested Regulatory Shutdowns
	Inactive Reactions in Light Conditions	Inactive Reaction in Dark Conditions
	Mehler reaction, ferredoxin dependent	Bicarbonate transport system via ABC transporter
	Mehler reaction, NADPH depedent	1-hydroxy-2-methyl-2-(E)-butenyl 4-diphosphate reductase (ipdp) (NADP)
	molybdate transport via ABC system	Photosystem II
	ATP:polyphosphate phosphotransferase	L-Glutamate:NADP+ oxidoreductase (deaminating)
	Acetate:CoA ligase (AMP-forming)	Phosphoenolpyruvate:UDP-N-acetyl-D-glucosamine
	GTP phosphohydrolase (vesicle-releasing)	Glycerone phosphate phosphohydrolase (alkaline optimum)
	CTP diphosphohydrolase	1-(5-Phospho-D-ribosyl)-ATP:pyrophosphate phosphoribosyl-transferase
	Thiamin diphosphate phosphohydrolase	chorismate:L-glutamine aminotransferase
	Propanoate:CoA ligase (AMP-forming)	Prephenate:NAD+ oxidoreductase(decarboxylating)
	5,10-Methylenetetrahydrofolate:glycine hydroxymethyltransferase	N-Acetyl-D-glucosamine-6-phosphate amidohydrolase
	CTP:N-acylneuraminate cytidylyltransferase	ATP:N-acyl-D-mannosamine 6-phosphotransferase
	D-erythrose 4-phosphate:NAD+ oxidoreductase	L-Histidinol-phosphate phosphohydrolase
	pyruvate synthase	2-Methyl-4-amino-5-hydroxymethylpyrimidine-diphosphate:4-methyl-5-
	reduced ferredoxin:dinitrogen oxidoreductase (ATP-hydrolysing)	D-erythro-1-(Imidazol-4-yl)glycerol 3-phosphate hydro-lyase
	nucleoside-triphosphatase (dITP)	5-Phospho-D-ribosylamine:glycine ligase (ADP-forming)
	nucleoside-triphosphatase (dGTP)	2-Phospho-4-(cytidine 5'-diphospho)-2-C-methyl-D-erythritol
		precorrin-5 C1-methyltransferase
		isopentenyl-diphosphate:NAD(P)+ oxidoreductase
		dimethyallyl diphosphate:NADP+ oxidoreductase
		(3R)-3-Hydroxypalmitoyl-[acyl-carrier-protein]:NADP+ oxidoreductase
		(3R)-3-Hydroxyhexanoyl-[acyl-carrier-protein]:NADP+ oxidoreductase
		(3R)-3-Hydroxydecanoyl-[acyl-carrier-protein]:NADP+ oxidoreductase
		(3R)-3-Hydroxybutanoyl-[acyl-carrier protein]:NADP+ oxidoreductase
		(3R)-3-Hydroxydodecanoyl-[acyl-carrier-protein]:NADP+ oxidoreductase
		(3R)-3-Hydroxyoctanoyl-[acyl-carrier-protein]:NADP+ oxidoreductase
		(3R)-3-Hydroxytetradecanoyl-[acyl-carrier-protein]:NADP+
		acetyl-CoA:[acyl-carrier-protein] S-acetyltransferase
		3-Hydroxyoctodecanoyl-ACP:NADP+ oxidoreductase
		L-Alanine:tRNA(Ala) ligase (AMP-forming)
		(R)-3-Hydroxytetradecanoly-[acyl-carrier-protein]:UDP-N-acetyl-
		1-hydroxy-2-methyl-2-(E)-butenyl 4-diphosphate reductase (dmpp)
		1-hydroxy-2-methyl-2-(E)-butenyl 4-diphosphate reductase (ipdp)
		beta-ketoacyl-ACP synthase
		NADH dehydrogenase (ubiqui0-8 )
		Methyltransferase
		NADH dehydrogenase , proton pumping
