# Supplementary material for: Reconstruction and Comparison of the Metabolic Potential of Cyanobacteria Cyanothece sp. ATCC 51142 and Synechocystis sp. PCC 6803
Source: PLoS One. 2012 Oct 31;7(10):e48285. doi: 10.1371/journal.pone.0048285 (PMC3487460; doi:10.1371/journal.pone.0048285)
Supplement: File S5 — Comparison of in silico vs. in vivo gene essentiality results for iSyn731 and modifications made in GPR associations. (XLSX) [file pone.0048285.s005.xlsx]

## Sheet: iSyn733
Gene	In silico Growth	Real Growth	True Positive (NGNG)	False Positive (NGG)	True Negative (GG)	False Negative (GNG)
slr0905	yes	yes	0	0	1	0
sll0851	no	no	1	0	0	0
sll1580	yes	yes	0	0	1	0
sll1579	yes	yes	0	0	1	0
ssl3093	yes	yes	0	0	1	0
slr1950	no	yes	0	1	0	0
sll1676	yes	yes	0	0	1	0
sll1653	no	yes	0	1	0	0
sll0374	yes	yes	0	0	1	0
sll1103	yes	yes	0	0	1	0
slr1735	yes	yes	0	0	1	0
slr1145	yes	yes	0	0	1	0
sll1270	yes	yes	0	0	1	0
sll1102	yes	yes	0	0	1	0
sll0146	yes	yes	0	0	1	0
slr1881	yes	yes	0	0	1	0
slr0949	yes	yes	0	0	1	0
sll1733	yes	yes	0	0	1	0
sll0027	yes	yes	0	0	1	0
sll1920	yes	yes	0	0	1	0
sll0418	no	yes	0	1	0	0
slr0090	no	yes	0	1	0	0
sll1091	no	no	1	0	0	0
slr1994	yes	yes	0	0	1	0
slr1993	yes	yes	0	0	1	0
slr0331	yes	yes	0	0	1	0
slr0261	yes	yes	0	0	1	0
slr0661	no	no	1	0	0	0
sll1561	yes	yes	0	0	1	0
slr1022	no	no	1	0	0	0
sll0902	no	no	1	0	0	0
sll1878	no	no	1	0	0	0
slr0327	no	no	1	0	0	0
slr0737	yes	yes	0	0	1	0
slr1622	no	no	1	0	0	0
slr1784	yes	yes	0	0	1	0
slr0797	yes	yes	0	0	1	0
slr0798	yes	yes	0	0	1	0
slr1743	yes	yes	0	0	1	0
sll1484	yes	yes	0	0	1	0
slr0851	yes	yes	0	0	1	0
smr0004	yes	yes	0	0	1	0
slr1311	yes	yes	0	0	1	0
sll1342	no	no	1	0	0	0
slr0884	yes	yes	0	0	1	0
slr1672	yes	yes	0	0	1	0
sll1085	yes	yes	0	0	1	0
sll0045	yes	yes	0	0	1	0
sll1566	yes	yes	0	0	1	0
sll1221	yes	yes	0	0	1	0
slr1379	yes	yes	0	0	1	0
slr1380	yes	yes	0	0	1	0
sll1220	yes	yes	0	0	1	0
slr2043	no	no	1	0	0	0
sll1598	no	no	1	0	0	0
slr0088	no	yes	0	1	0	0
sll0033	yes	yes	0	0	1	0
sll0928	yes	yes	0	0	1	0
slr0746	yes	yes	0	0	1	0
slr0747	yes	yes	0	0	1	0
slr0806	yes	yes	0	0	1	0
sll0784	yes	yes	0	0	1	0
slr2057	no	no	1	0	0	0
sll0849	no	no	1	0	0	0
slr1835	no	no	1	0	0	0
slr1834	no	no	1	0	0	0
slr1279	yes	yes	0	0	1	0
slr1280	yes	yes	0	0	1	0
sll1452	yes	yes	0	0	1	0
slr0559	yes	yes	0	0	1	0
slr0467	yes	yes	0	0	1	0
slr0906	no	no	1	0	0	0
ssl0563	no	no	1	0	0	0
slr0040	yes	yes	0	0	1	0
slr0041	yes	yes	0	0	1	0
sll0739	yes	yes	0	0	1	0
sll0223	yes	yes	0	0	1	0
sll0934	no	yes	0	1	0	0
slr0847	no	no	1	0	0	0
sll0593	yes	yes	0	0	1	0
sll1343	yes	yes	0	0	1	0
slr0844	yes	yes	0	0	1	0
slr1291	yes	yes	0	0	1	0
slr1623	yes	yes	0	0	1	0
sll1214	yes	no	1	0	0	0
sll1874	yes	yes	0	0	1	0
slr1991	yes	yes	0	0	1	0
sll0646	yes	yes	0	0	1	0
sll0228	yes	yes	0	0	1	0
sll1077	yes	yes	0	0	1	0
slr1295	yes	yes	0	0	1	0
slr0513	yes	yes	0	0	1	0
ssr0390	yes	yes	0	0	1	0
sll0537	yes	yes	0	0	1	0
sll0108	yes	yes	0	0	1	0
sll1017	yes	yes	0	0	1	0
slr2083	yes	yes	0	0	1	0
slr2082	yes	yes	0	0	1	0
sll0834	yes	yes	0	0	1	0
slr0506	yes	yes	0	0	1	0
slr0749	yes	yes	0	0	1	0
slr0477	yes	yes	0	0	1	0
slr0051	yes	yes	0	0	1	0
slr1347	yes	yes	0	0	1	0
sll1349	yes	yes	0	0	1	0
slr0458	yes	yes	0	0	1	0
ssr2831	yes	yes	0	0	1	0
slr0927	yes	yes	0	0	1	0
sll0427	yes	yes	0	0	1	0
sll1194	yes	yes	0	0	1	0
sll0258	yes	yes	0	0	1	0
sll1398	yes	yes	0	0	1	0
sml0002	yes	yes	0	0	1	0
slr1645	yes	yes	0	0	1	0
sll0199	yes	yes	0	0	1	0
sll1578	yes	yes	0	0	1	0
sll1577	yes	yes	0	0	1	0
slr0335	yes	yes	0	0	1	0
slr1459	yes	yes	0	0	1	0
			19	6	94	0
		Sensitivity	1
		Specificity	0.94

## Sheet: NGG
Resolved NGG Cases
ORF	Gene	Resolution of NGG Inconsistency
slr0737	psaD	OR relationship with smr0004 implemented
smr0004	psaI	OR relationship with slr0737 implemented
slr1311	psbA2	OR relationship with slr1181 and sll1867 implemented
sll1579	cpcC2	OR relationship with sll1580 implemented
sll1580	cpcC1	OR relationship with sll1579 implemented
ssl3093	cpcD	OR relationship with ssr3383 implemented
sll0928	apcD	OR relationship with slr2067 implemented
ssr2831	psaE	OR relationship with Unknown_gene implemented
slr0927	psbD2	OR relationship with Unknown_gene implemented
sll0427	psbO	OR relationship with Unknown_gene implemented
sll1194	psbU	OR relationship with Unknown_gene implemented
sll0258	psbV	OR relationship with Unknown_gene implemented
sll1398	psb28	OR relationship with Unknown_gene implemented
sml0002	psbX	OR relationship with Unknown_gene implemented
slr1645	psb27	OR relationship with Unknown_gene implemented
sll0199	petE	OR relationship with Unknown_gene implemented
sll1578	cpcA	OR relationship with Unknown_gene implemented
sll1577	cpcB	OR relationship with Unknown_gene implemented
slr0335	apcE	OR relationship with Unknown_gene implemented
slr1459	apcF	OR relationship with Unknown_gene implemented
Remaining NGG Cases
ORF	Gene	Description	Associated Reactions in iRS733	Associated Reaction Description	Discussion	Source
slr1950	ctaA	copper-transporting P-type ATPase	rxn10481	Copper ABC Transporter	See Below	[1],[2]
sll1653	menG	probable phylloquinone biosynthesis methlytransferase	rxn04674	Production of Vitamin K1 (phylloquinone)	See Below	[3]
slr0090	ppd	4-hydroxyphenylpyruvate dioxygenase	rxn01827, rxn00999	Formation of Homogentisate	See Below	[4]
slr0088	crtO	beta-carotene ketolase	rxn03648	Production of Echinenone	See Below	[5]
sll0934	ccmA	chorismate mutase	rxn01332	DAHP synthesis	See Below	[6]
sll0418	mpbq	2-methyl-6-phytyl-1,4-benzoquinone/2-methyl-6-solanyl-1,4-benzoquinone methyltransferase	MSBQMT_p, MSBQMT_l, rxn03063	Plastoquinone Biosynthesis. Tocopherol Biosynthesis	See Below	[7]
ORF	Discussion
slr1950	Reduced copper accumulation when gene knocked out. Implies other transporter present. Other transporter discussed in paper already present in iRS733 and transports from cytoplasm to lumen.
sll1653	There are two metabolites produced. Vitamin K1 is not utilized in the model, but S-Adenosyl-homocysteine is used in a number of places. Its disappearance must be restricting the production of a biomass component that the real organism has an alternative pathway for
slr0090	The Δslr0090 mutant removes 4-hydroxyphenylpyruvate dioxygenase, the enzyme responsible for the conversion of hydroxyphenylpyruvate to homogentisate, which is the common precursor for both tocopherols and plastoquinone. Dahnhardt et al describe how while tocopherol production is impaired, plastoquinone synthesis is unaffected. This suggests an alternative pathway for plastoquinone production that…
slr0088	Mutant cannot produce secondary pigment echinenone. Organism does not require presence of all secondary pigments but echinenone present in biomass equation, resulting in in silico no growth
sll0934	Ogawa et al shows that ccmA encodes a protein essential for formation of the carboxysome, but iRS736 was not designed to model loss of compartments. The gene knockout is lethal in silico because the associated reaction is present in the chorismate (precursor of aromatic amino acids) pathway. Knoop et al encountered the same issue, the organism most likely has a work around that allows for continu…
sll0418	Cheng et al. reports the presence of one or more partially redundant MPBQ/MSBQ MT activities in Synechocystis sp PCC6803 or the presence of an alternative biosynthetic route(s) to α-T and PQ.
References
[1]	Tottey, S., P. R. Rich, et al. (2001). "Two Menkes-type ATPases Supply Copper for Photosynthesis inSynechocystis PCC 6803." J Biol Chem. 276(23): 19999-20004.
[2]	Tottey, S., S. A. Rondet, et al. (2002). "A copper metallochaperone for photosynthesis and respiration reveals metal-specific targets, interaction with an importer, and alternative sites for copper acquisition." J Biol Chem 277(7): 5490-5497.
[3]	Sakuragi, Y., B. Zybailov, et al. (2002). "Insertional inactivation of the menG gene, encoding 2-phytyl-1,4-naphthoquinone methyltransferase of Synechocystis sp. PCC 6803, results in the incorporation of 2-phytyl-1,4-naphthoquinone into the A(1) site and alteration of the equilibrium constant between A(1) and F(X) in photosystem I." Biochemistry 41(1): 394-405.
[4]	Dahnhardt, D., J. Falk, et al. (2002). "The hydroxyphenylpyruvate dioxygenase from Synechocystis sp. PCC 6803 is not required for plastoquinone biosynthesis." FEBS Lett 523(1-3): 177-181.
[5]	Fernandez-Gonzalez, B., G. Sandmann, et al. (1997). "A new type of asymmetrically acting beta-carotene ketolase is required for the synthesis of echinenone in the cyanobacterium Synechocystis sp. PCC 6803." J Biol Chem 272(15): 9728-9733.
[6]	Ogawa, T., E. Marco, et al. (1994). "A gene (ccmA) required for carboxysome formation in the cyanobacterium Synechocystis sp. strain PCC6803." J Bacteriol 176(8): 2374-2378.
[7]	Cheng, Z., Sattler, et al. (2003). "Highly Divergent Methyltransferases Catalyze a Conserved Reaction in Tocopherol and Plastoquinone Synthesis in Cyanobacteria and Photosynthetic Eukaryotes." The Plant Cell 15(10):2343-56.

## Sheet: iJN678
Gene	In silico Growth	Real Growth	True Positive (NGNG)	False Positive (NGG)	True Negative (GG)	False Negative (GNG)
slr0905	yes	yes	0	0	1	0
sll0851	no	no	1	0	0	0
sll1580	no	yes	0	1	0	0
sll1578	no	yes	0	1	0	0
sll1577	no	yes	0	1	0	0
sll1579	no	yes	0	1	0	0
ssl3093	no	yes	0	1	0	0
slr1950	no	yes	0	1	0	0
sll1676	yes	yes	0	0	1	0
sll1653	no	yes	0	1	0	0
sll0374	yes	yes	0	0	1	0
sll1103	yes	yes	0	0	1	0
slr1735	yes	yes	0	0	1	0
slr1145	yes	yes	0	0	1	0
sll1270	yes	yes	0	0	1	0
sll1102	yes	yes	0	0	1	0
sll0146	yes	yes	0	0	1	0
slr1881	yes	yes	0	0	1	0
slr0949	yes	yes	0	0	1	0
sll1733	yes	yes	0	0	1	0
sll0027	yes	yes	0	0	1	0
sml0002	no	yes	0	1	0	0
sll1920	yes	yes	0	0	1	0
slr0090	no	yes	0	1	0	0
sll1091	no	no	1	0	0	0
slr1994	yes	yes	0	0	1	0
slr1993	yes	yes	0	0	1	0
slr0261	yes	yes	0	0	1	0
slr0661	no	no	1	0	0	0
sll1561	yes	yes	0	0	1	0
slr1022	no	no	1	0	0	0
sll0902	no	no	1	0	0	0
sll1878	no	no	1	0	0	0
slr0327	no	no	1	0	0	0
slr0737	no	yes	0	1	0	0
ssr2831	no	yes	0	1	0	0
slr1622	no	no	1	0	0	0
slr1784	yes	yes	0	0	1	0
slr0797	yes	yes	0	0	1	0
slr0798	yes	yes	0	0	1	0
sll1398	no	yes	0	1	0	0
smr0004	no	yes	0	1	0	0
slr1311	no	yes	0	1	0	0
sll1342	no	no	1	0	0	0
slr0884	yes	yes	0	0	1	0
slr1672	yes	yes	0	0	1	0
sll1085	yes	yes	0	0	1	0
sll0045	yes	yes	0	0	1	0
sll1566	yes	yes	0	0	1	0
sll1221	yes	yes	0	0	1	0
slr1379	yes	yes	0	0	1	0
slr1380	yes	yes	0	0	1	0
sll1220	yes	yes	0	0	1	0
slr2043	no	no	1	0	0	0
sll1598	no	no	1	0	0	0
slr0088	no	yes	0	1	0	0
slr1459	no	yes	0	1	0	0
sll0928	no	yes	0	1	0	0
slr0746	yes	yes	0	0	1	0
slr0747	yes	yes	0	0	1	0
slr2057	no	no	1	0	0	0
sll0849	no	no	1	0	0	0
slr1835	no	no	1	0	0	0
slr1834	no	no	1	0	0	0
slr1279	yes	yes	0	0	1	0
sll1452	yes	yes	0	0	1	0
sll0258	no	yes	0	1	0	0
sll1194	no	yes	0	1	0	0
slr0559	yes	yes	0	0	1	0
slr0467	yes	yes	0	0	1	0
slr0335	no	yes	0	1	0	0
slr0927	no	yes	0	1	0	0
slr0906	no	no	1	0	0	0
sll0199	no	yes	0	1	0	0
sll0427	no	yes	0	1	0	0
ssl0563	no	no	1	0	0	0
slr1645	no	yes	0	1	0	0
slr0040	yes	yes	0	0	1	0
slr0041	yes	yes	0	0	1	0
sll0739	no	yes	0	1	0	0
sll0223	yes	yes	0	0	1	0
sll0934	no	yes	0	1	0	0
slr0847	no	no	1	0	0	0
sll0593	yes	yes	0	0	1	0
slr0844	yes	yes	0	0	1	0
slr1623	yes	yes	0	0	1	0
sll1214	yes	no	0	0	0	1
sll1874	yes	yes	0	0	1	0
slr1991	yes	yes	0	0	1	0
sll0646	yes	yes	0	0	1	0
slr0331	yes	yes	0	0	1	0
sll0228	yes	yes	0	0	1	0
sll1077	yes	yes	0	0	1	0
slr1295	yes	yes	0	0	1	0
slr0513	yes	yes	0	0	1	0
slr1743	yes	yes	0	0	1	0
sll1484	yes	yes	0	0	1	0
slr0851	yes	yes	0	0	1	0
ssr0390	yes	yes	0	0	1	0
sll0537	yes	yes	0	0	1	0
sll0108	yes	yes	0	0	1	0
sll1017	yes	yes	0	0	1	0
slr2083	yes	yes	0	0	1	0
slr2082	yes	yes	0	0	1	0
sll0834	yes	yes	0	0	1	0
slr1280	yes	yes	0	0	1	0
slr0506	yes	yes	0	0	1	0
slr0749	yes	yes	0	0	1	0
slr0477	yes	yes	0	0	1	0
slr0051	yes	yes	0	0	1	0
slr1347	yes	yes	0	0	1	0
sll1349	yes	yes	0	0	1	0
slr0458	yes	yes	0	0	1	0
slr1291	yes	yes	0	0	1	0
			18	26	69	1
		Sensitivity	0.947368
		Specificity	0.726316

## Sheet: Knoop et al
Gene	In silico Growth	Real Growth	True Positive (NGNG)	False Positive (NGG)	True Negative (GG)	False Negative (GNG)
sll0902	no	no	1	0	0	0
sll0934	no	yes	0	1	0	0
sll1342	no	no	1	0	0	0
slr0040	no	yes	0	1	0	0
slr0041	no	yes	0	1	0	0
slr0661	no	no	1	0	0	0
slr0847	no	yes	0	1	0	0
slr1022	no	no	1	0	0	0
slr0661	no	no	1	0	0	0
sll1076	yes	yes	0	0	1	0
sll1085	yes	yes	0	0	1	0
slr1672	yes	yes	0	0	1	0
slr0051	yes	yes	0	0	1	0
sll0027	yes	yes	0	0	1	0
sll0223	yes	yes	0	0	1	0
sll0228	yes	yes	0	0	1	0
sll0374	yes	yes	0	0	1	0
sll0593	yes	yes	0	0	1	0
sll0704	yes	yes	0	0	1	0
sll1077	yes	yes	0	0	1	0
sll1343	yes	yes	0	0	1	0
sll1349	yes	yes	0	0	1	0
sll1452	yes	yes	0	0	1	0
sll1561	yes	yes	0	0	1	0
sll1733	yes	yes	0	0	1	0
slr0077	yes	no	0	0	0	1
slr0331	yes	yes	0	0	1	0
slr0387	yes	yes	0	0	1	0
slr0458	yes	yes	0	0	1	0
slr0477	yes	yes	0	0	1	0
slr0844	yes	yes	0	0	1	0
slr0806	yes	yes	0	0	1	0
slr0884	yes	yes	0	0	1	0
slr1279	yes	yes	0	0	1	0
slr1280	yes	yes	0	0	1	0
slr1291	yes	yes	0	0	1	0
slr1347	yes	yes	0	0	1	0
slr1379	yes	yes	0	0	1	0
slr1380	yes	yes	0	0	1	0
slr1622	yes	no	0	0	0	1
slr1623	yes	yes	0	0	1	0
slr1857	yes	yes	0	0	1	0
ssr1386	yes	yes	0	0	1	0
			5	4	32	2
		Sensitivity	0.714286
		Specificity	0.888889
