# Supplementary material for: Reconstruction and Comparison of the Metabolic Potential of Cyanobacteria Cyanothece sp. ATCC 51142 and Synechocystis sp. PCC 6803
Source: PLoS One. 2012 Oct 31;7(10):e48285. doi: 10.1371/journal.pone.0048285 (PMC3487460; doi:10.1371/journal.pone.0048285)
Supplement: File S6 — Comparison between Synechocystis iSyn731 and iCyt773 models in terms of genes, proteins, reactions and metabolites. (XLSX) [file pone.0048285.s006.xlsx]

## Sheet: iCyt773 vs iSyn731
CYT REACTIONS	SHARED REACTIONS	SYN REACTIONS					CYT METABOLITES	SHARED METABOLITES	SYN METABOLITES
rxn11595	2pgctr	AGPAT181		Category	Number		cis11hdl	c_DaLG3P	12dgr181:9		Category	Number
rxn00552	3pgctr	AGPAT1836912		Reactions			cpd00112	c_DLiG3P	12dgr183:6:9:12		Metabolites
rxn00827	AG3P_OAT182	AGPAT184691215		CYT	276		cpd00144	CDPDG182	12dgr184:6:9:12:15		CYT	82
rxn01316	AG3P_OAT183	AKGtpp		SHARED	670		cpd00151	CDPDG183	1odec691215eg3p		SHARED	596
rxn01484	ATP_syn_l	BIOMASStex		SYN	486		cpd00159	cp_aLG3P	1odec6912eg3p		SYN	264
rxn01506	ATP_syn_p	Biomasstpp					cpd00206	cp_DaLGl	1odec9eg3p
rxn01951	ATPm	CITtpp					cpd00207	cp_DLiGl	cdpdodec691215eg
rxn01952	BCAROHX	COBALT2abcpp_syn					cpd00218	cpd_msbq	cdpdodec6912eg
rxn01953	BCAROHX2	CU2tex					cpd00222	cpd00001	cdpdodec9eg
rxn01374	HCO3tabc	CYRDAR					cpd00226	cpd00002	cmpd_PHB
rxn09412	CA	DASYN181					cpd00232	cpd00003	cpd_phbg
Biomass_Dark;-N	CBFC2	DASYN1836912					cpd00246	cpd00004	cpd00068
Biomass_Dark;+N	CBFC2pp	DASYN184691215					cpd00249	cpd00005	cpd00073
Biomass_Light;-N	CBFCpp	DES_6					cpd00250	cpd00006	cpd00074
Biomass_Light;+N	CBFCu	DES_6B					cpd00293	cpd00007	cpd00076
rxn00792	CDGS_182	Desat12					cpd00300	cpd00008	cpd00090
rxn02312	CDGS_183	Desat15					cpd00309	cpd00009	cpd00118
rxn10089	COtex	Desat9					cpd00438	cpd00010	cpd00120
rxn06790b	Cotpp	DGDG181					cpd00528	cpd00011	cpd00121
rxn06792b	CYO1b_syn	DGDG1836912					cpd00532	cpd00012	cpd00134
SUC_PQ	CYO1b2_syn	DGDG184691215					cpd00585	cpd00013	cpd00136
rxn00455	CYO1b2pp_syn	DPPS					cpd00607	cpd00014	cpd00142
rxn03052	CYO1bpp_syn	EX_2-Oxoglutarate					cpd00637	cpd00015	cpd00150
rxn11944	CYTBDpp	EX_Acetate					cpd00654	cpd00016	cpd00152
EX_acmana	CYTBDu	EX_Biomass					cpd00738	cpd00017	cpd00154
EX_ala-D	DGaS_160	EX_Citrate					cpd00768	cpd00018	cpd00160
EX_amet	DGaS_161	EX_Cyanate					cpd00859	cpd00019	cpd00162
EX_arsni2	DGaS_180	EX_D-Fructose					cpd00905	cpd00020	cpd00170
EX_asn-L	DGaS_181	EX_Fumarate					cpd00919	cpd00022	cpd00175
EX_asp-L	DGaS_182	EX_Glcglyc					cpd01112	cpd00023	cpd00179
EX_etoh	DGaS_183	EX_Glycogen					cpd01217	cpd00024	cpd00180
EX_for	EX_Calcium	EX_Isoprene					cpd01293	cpd00025	cpd00190
EX_gal	EX_CarbonMonoxide	EX_L-Arginine					cpd01326	cpd00026	cpd00191
EX_glu-D	EX_CO2	EX_L-Histidine					cpd01636	cpd00027	cpd00214
EX_gly	EX_Co2+	EX_L-Lysine					cpd01679	cpd00028	cpd00215
EX_glyc	EX_Cu2+	EX_L-Malate					cpd01845	cpd00029	cpd00233
EX_glyclt	EX_Fe2+	EX_L-Serine					cpd01923	cpd00030	cpd00264
Supply_Glycogen	EX_Fe3+	EX_Putrescine					cpd02012	cpd00031	cpd00268
EX_h2s	EX_Glucose	EX_Pyruvate					cpd02016	cpd00032	cpd00269
EX_ile-L	EX_H+	EX_Spermidine					cpd02147	cpd00033	cpd00279
EX_lac-D	EX_H2	EX_Succinate					cpd02211	cpd00034	cpd00281
EX_lac-L	EX_H2CO3	EX_Sucrose					cpd02229t	cpd00035	cpd00285
EX_met-D	EX_H2O	EX_Urea					cpd02555	cpd00036	cpd00287
EX_met-L	EX_L-Alanine	FRUt3					cpd02612	cpd00037	cpd00305
EX_N2	EX_L-Glutamate	FTR					cpd02701	cpd00038	cpd00306
EX_no2	EX_L-Glutamine	FUMtpp					cpd02711	cpd00039	cpd00327
EX_val-L	EX_L-Leucine	G3PAT181					cpd02738	cpd00040	cpd00331
EX_wo4	EX_L-Proline	G3PAT1836912					cpd02740	cpd00041	cpd00334
DESAT161_ACP	EX_Mg	G3PAT184691215					cpd02775	cpd00042	cpd00351
DESAT181_ACP	EX_Mn2+	GLCGLYCabcpp_syn					cpd03279	cpd00043	cpd00352
DESAT182_ACP	EX_Molybdate	GLCGLYCtex					cpd03421	cpd00044	cpd00364
DESAT183_ACP	EX_NH3	GLCP2					cpd03426	cpd00045	cpd00376
rxn00371	EX_Nickel	GLCtex					cpd03485	cpd00046	cpd00413
rxn00910	EX_Nitrate	GLUttrappp					cpd03517	cpd00047	cpd00415
rxn03167	EX_O2	GLYabcpp					cpd03559	cpd00048	cpd00419
rxn00086	EX_PHO1	H+tex					cpd03561	cpd00050	cpd00430
rxn00186	EX_PHO2	H2ASE_syn					cpd03593	cpd00051	cpd00434
rxn09521	EX_Phosphate	H2CO3_NAt_syn					cpd03606	cpd00052	cpd00446
G3PD_PQ	EX_Potassium	HCO3tex					cpd03737	cpd00053	cpd00452
rxn00743	EX_Sodium	Iptr					cpd04539	cpd00054	cpd00453
rxn00765	EX_Sulfate	Kex					cpd04918	cpd00056	cpd00464
PSP_L	EX_Zinc	MALtpp					cpd05300	cpd00058	cpd00486
rxn00422	FQR	MECDPDH_syn					cpd08370	cpd00060	cpd00501
rxn01068	G3P_AT182	MGDG181					cpd08371	cpd00061	cpd00610
rxn01302	G3P_AT183	MGDG1836912					cpd08372	cpd00062	cpd00616
rxn02914	GaT_160	MGDG184691215					cpd08373	cpd00063	cpd00635
PFK	GaT_161	Mgtr1					cpd08375	cpd00064	cpd00659
rxn00507	GaT_180	MPOMC2					cpd08449	cpd00065	cpd00697
rxn00548	GaT_181	MPOMMM2					cpd11746	cpd00066	cpd00703
rxn01103	GaT_182	MPOMOR2					cpd12370	cpd00067	cpd00706
rxn00512	GaT_183	NDH1_3u					cpd15236	cpd00069	cpd00715
rxn01281	GLCP	NDH1_4pp					cpd15271	cpd00070	cpd00759
rxn05887	H+ctr	NH3tpp					cpd15307	cpd00071	cpd00762
rxn07200	H2Octr	NO3abcpp					cpd15536	cpd00072	cpd00805
UPHYDR	H2Oltr	PAPA181					cpd15574	cpd00075	cpd00837
DAGK182	HCO3ctr	PAPA1836912					cpd17001	cpd00078	cpd00845
DAGK183	HMST	PAPA184691215					cpd2e2be	cpd00079	cpd00853
DGaS_140	Ktpp	PGPP181					cpd2e2hs	cpd00080	cpd00857
GaT_140	MEHLER	PGPP1836912					cpd2e3hs	cpd00081	cpd00863
rxn08295	MSBQMT_p	PGPP184691215					cpdDG140	cpd00082	cpd00867
rxn09063	MSBQMT_l	PGSA181					cpdMG140	cpd00083	cpd00876
rxn09102	NDH1_1p	PGSA1836912					cSQDG140	cpd00084	cpd00923
SQVT_140	NDH1_1u	PGSA184691215						cpd00085	cpd01015
rxn03917	NDH1_2p	PHBS_syn						cpd00086	cpd01080
UGSAT	NDH1_2u	PPNCL						cpd00087	cpd01101
rxn00088	NDH2_syn	PPTGF_Syn						cpd00089	cpd01107
rxn00942	NIabc	PPTGS_Syn						cpd00091	cpd01174
rxn01265	O2ctr	PYRtpp						cpd00092	cpd01211
rxn01670	O2ltr	R05217						cpd00093	cpd01260
rxn08168	O2tpp	R08199						cpd00094	cpd01262
rxn08981	P_Phos182	R09703						cpd00095	cpd01329
THD2	P_Phos183	rxn00010						cpd00096	cpd01335
NODO	PGP_Phos182	rxn00022						cpd00100	cpd01399
NODO1	PGP_Phos183	rxn00064						cpd00101	cpd01504
rxn06874	PGPS_182	rxn00065						cpd00102	cpd01536
rxn00735b	PGPS_183	rxn00069						cpd00103	cpd01628
rxn00739	PHOtex1	rxn00075						cpd00104	cpd01631
rxn02527b	PHOtex2	rxn00101						cpd00105	cpd01647
rxn02749b	PHOtpp1	rxn00102						cpd00106	cpd01693
rxn02751b	PHOtpp2	rxn00114						cpd00107	cpd01725
rxn00206	PHYTEDH1	rxn00127						cpd00108	cpd01741
rxn00605	PHYTEDH2	rxn00130						cpd00111	cpd01747
rxn02281	PHYTFDH1	rxn00131						cpd00113	cpd01758
rxn02875	PHYTFDH2	rxn00154						cpd00114	cpd01831
rxn07466	PSI	rxn00165						cpd00115	cpd01881
rxn13714	PSI_2	rxn00178						cpd00117	cpd01889
rxn09694	PSII	rxn00183						cpd00119	cpd01973
rxn06022	Rubpctr	rxn00194						cpd00123	cpd02132
rxn09177	rxn00001	rxn00199						cpd00125	cpd02169
rxn12512	rxn00003	rxn00205						cpd00126	cpd02230
rxnAAred	rxn00006	rxn00212						cpd00128	cpd02234
rxnAlDca	rxn00011	rxn00290						cpd00129	cpd02300
rxn01187	rxn00018	rxn00304						cpd00130	cpd02371
rxn01275	rxn00029	rxn00307						cpd00132	cpd02476
rxn03884	rxn00048	rxn00325						cpd00133	cpd02484
Mehler_Fd	rxn00060	rxn00340						cpd00135	cpd02506
rxn11703	rxn00068	rxn00350						cpd00137	cpd02645
PC3BS	rxn00077	rxn00373						cpd00139	cpd02698
PRE6AS	rxn00083	rxn00391						cpd00141	cpd02724
rxn02716	rxn00096	rxn00394						cpd00143	cpd02755
rxn02774	rxn00097	rxn00395						cpd00145	cpd02791
rxn03541	rxn00100	rxn00405						cpd00146	cpd02861
rxn04045	rxn00104	rxn00407						cpd00147	cpd02890
rxn04047	rxn00105	rxn00411						cpd00149	cpd02918
rxn04048	rxn00106	rxn00424						cpd00155	cpd02943
rxn04050	rxn00117	rxn00442						cpd00156	cpd02948
rxn04051	rxn00119	rxn00452						cpd00157	cpd03052
rxn04052	rxn00122	rxn00460						cpd00161	cpd03123
rxn04160	rxn00126	rxn00467						cpd00166	cpd03128
rxn04705	rxn00132	rxn00498						cpd00169	cpd03176
rxn05120	rxn00137	rxn00501						cpd00171	cpd03187
rxn06979	rxn00138	rxn00508						cpd00177	cpd03211
rxn10482	rxn00139	rxn00510						cpd00182	cpd03221
rxn11544	rxn00141	rxn00513						cpd00184	cpd03306
rxn13682	rxn00147	rxn00514						cpd00186	cpd03307
rxn00670	rxn00148	rxn00515						cpd00193	cpd03414
rxn00674	rxn00159	rxn00517						cpd00196	cpd03416
rxn00741	rxn00161	rxn00525						cpd00198	cpd03422
DHORD_PQ9	rxn00173	rxn00526						cpd00199	cpd03443
PNS3	rxn00175	rxn00545						cpd00200	cpd03444
rxn00063	rxn00179	rxn00553						cpd00201	cpd03450
rxn00242	rxn00184	rxn00578						cpd00202	cpd03456
rxn00303	rxn00187	rxn00609						cpd00203	cpd03480
rxn00708	rxn00189	rxn00616						cpd00204	cpd03486
rxn00776	rxn00190	rxn00643						cpd00205	cpd03487
rxn00831	rxn00192	rxn00647						cpd00209	cpd03490
rxn00915	rxn00193	rxn00653						cpd00213	cpd03491
rxn00927	rxn00198	rxn00656						cpd00216	cpd03529
rxn01025	rxn00208	rxn00690						cpd00219	cpd03530
rxn01137	rxn00209	rxn00737						cpd00220	cpd03555
rxn01217	rxn00213	rxn00748						cpd00221	cpd03846
rxn01218	rxn00214	rxn00763						cpd00223	cpd03847
rxn01219	rxn00216	rxn00808						cpd00227	cpd03897
rxn01222	rxn00224	rxn00826						cpd00229	cpd05235
rxn01226	rxn00225	rxn00855						cpd00231	cpd07403
rxn01297	rxn00237	rxn00857						cpd00235	cpd08376
rxn01507	rxn00239	rxn00858						cpd00236	cpd08632
rxn01522	rxn00241	rxn00859						cpd00238	cpd09850
rxn01545	rxn00248	rxn00874						cpd00239	cpd09851
rxn01858	rxn00251	rxn00881						cpd00241	cpd09879
rxn01961	rxn00256	rxn00882						cpd00242	cpd10527
rxn02449	rxn00260	rxn00883						cpd00244	cpd11206
rxn04784	rxn00262	rxn00941						cpd00247	cpd11217
rxn09013	rxn00272	rxn00947						cpd00251	cpd11416
rxn09014	rxn00278	rxn00950						cpd00254	cpd11461
rxn09562	rxn00283	rxn00967						cpd00260	cpd11830
rxn00168	rxn00285	rxn00968						cpd00272	cpd11947
rxn00202	rxn00288	rxn00974						cpd00274	cpd11948
rxn00227	rxn00292	rxn00989						cpd00277	cpd12005
rxn00247	rxn00293	rxn00999						cpd00282	cpd12223
rxn00499	rxn00297	rxn01003						cpd00283	cpd12225
rxn01241b	rxn00299	rxn01016						cpd00284	cpd12559
CELLSYN	rxn00300	rxn01043						cpd00286	cpd12568
rxn00211	rxn00301	rxn01058						cpd00288	cpd14598
rxn00360	rxn00313	rxn01071						cpd00289	cpd14613
rxn09240	rxn00322	rxn01102						cpd00290	cpd14614
MECDPDH	rxn00328	rxn01108						cpd00294	cpd14881
rxn03843	rxn00333	rxn01138						cpd00295	cpd14935
rxn04996	rxn00337	rxn01143						cpd00296	cpd15237
rxn08352	rxn00338	rxn01153						cpd00297	cpd15238
rxn08756	rxn00342	rxn01169						cpd00298	cpd15240
rxn02484	rxn00346	rxn01204						cpd00299	cpd15241
rxn03108	rxn00351	rxn01216						cpd00307	cpd15249
Glu-D_tex	rxn00361	rxn01242						cpd00311	cpd15269
N2tex	rxn00363	rxn01248						cpd00322	cpd15270
rxn08047	rxn00364	rxn01269						cpd00330	cpd15272
rxn08162	rxn00367	rxn01301						cpd00338	cpd15274
rxn08170	rxn00379	rxn01314						cpd00342	cpd15294
rxn08273	rxn00392	rxn01343						cpd00343	cpd15295
rxn08302	rxn00408	rxn01352						cpd00345	cpd15297
rxn08351	rxn00409	rxn01387						cpd00346	cpd15298
rxn08428	rxn00410	rxn01406						cpd00347	cpd15306
rxn08525	rxn00412	rxn01416						cpd00348	cpd15325
rxn08585	rxn00414	rxn01418						cpd00349	cpd15330
rxn08653	rxn00416	rxn01453						cpd00350	cpd15366
rxn08654	rxn00423	rxn01459						cpd00355	cpd15368
rxn08690	rxn00436	rxn01480						cpd00356	cpd15369
rxn08730	rxn00438	rxn01518						cpd00357	cpd15370
rxn08747	rxn00459	rxn01538						cpd00358	cpd15373
rxn08771	rxn00461	rxn01541						cpd00359	cpd15374
rxn08795	rxn00463	rxn01615						cpd00363	cpd15375
rxn08911	rxn00474	rxn01648						cpd00367	cpd15376
rxn08920	rxn00493	rxn01672						cpd00371	cpd15413
rxn08999	rxn00500	rxn01723						cpd00383	cpd15415
rxn09334	rxn00503	rxn01741						cpd00387	cpd15416
rxn09375	rxn00504	rxn01806						cpd00389	cpd15417
GLU-Dt2na	rxn00506	rxn01840						cpd00408	cpd15422
Kabc	rxn00509	rxn01842						cpd00412	cpd15494
Ktpp2	rxn00527	rxn01843						cpd00418	cpd15495
Ktpp3	rxn00533	rxn01851						cpd00421	cpd15504
L-LACt2	rxn00536	rxn01937						cpd00426	cpd15505
LEUabc	rxn00547	rxn01964						cpd00428	cpd15509
METabc	rxn00549	rxn01967						cpd00443	cpd15510
METDabc	rxn00555	rxn01973						cpd00448	cpd15511
MGt5	rxn00558	rxn01975						cpd00449	cpd15521
MNabc	rxn00559	rxn02062						cpd00475	cpd15523
MOBDabc	rxn00604	rxn02154						cpd00477	cpd15542
N2tr	rxn00612	rxn02186						cpd00478	cpd15544
NH4t	rxn00615	rxn02219						cpd00482	cpd15568
NO2t2	rxn00640	rxn02222						cpd00485	cpd15569
NO3t2	rxn00641	rxn02230						cpd00492	cpd15570
rxn05162	rxn00642	rxn02246						cpd00493	cpd15571
rxn05166	rxn00646	rxn02275						cpd00497	cpd15677
rxn05179	rxn00649	rxn02314						cpd00498	cpd15678
rxn05209	rxn00650	rxn02351						cpd00504	cpd15679
rxn05217	rxn00686	rxn02380						cpd00506	cpd15680
rxn05221	rxn00691	rxn02529						cpd00508	cpd15681
rxn05298	rxn00692	rxn02853						cpd00510	cpd15682
rxn05470	rxn00693	rxn02936						cpd00516	cpd15683
rxn05486	rxn00695	rxn02938						cpd00521	cpd15684
rxn05494	rxn00701	rxn03031						cpd00522	cpd15685
rxn05496	rxn00704	rxn03057						cpd00523	cpd15686
rxn05507	rxn00710	rxn03063						cpd00525	cpd15687
rxn05508	rxn00711	rxn03087						cpd00533	cpd15688
rxn05513	rxn00717	rxn03140						cpd00559	cpd15716
rxn05514	rxn00726	rxn03141						cpd00626	cpd15717
rxn05581	rxn00727	rxn03236						cpd00638	cpd15718
rxn05582	rxn00747	rxn03333						cpd00641	cpd15719
rxn08163	rxn00762	rxn03384						cpd00644	cpd15720
rxn09682	rxn00770	rxn03393						cpd00655	cpd15721
rxn09683	rxn00772	rxn03398						cpd00658	cpd16336
rxn09696	rxn00775	rxn03405						cpd00668	cpd16757
rxn10171	rxn00777	rxn03423						cpd00683	cpd16898
rxn10474	rxn00778	rxn03424						cpd00689	cpdPG181
rxn10542	rxn00781	rxn03635						cpd00699	cpdPGP181:9
rxn12800	rxn00782	rxn03840						cpd00712	dgdg183:6:9:12
SO4t2	rxn00784	rxn03933						cpd00722	dgdg184:6:9:12:15
VALabc	rxn00785	rxn03983						cpd00727	mgdg183:6:9:12
WO4abc	rxn00786	rxn04020						cpd00731	mgdg184:6:9:12:15
CIMAHL	rxn00789	rxn04038						cpd00755	octe(9)ACP
rxn00735	rxn00790	rxn04152_an						cpd00764	octe691215ACP
rxn02751	rxn00791	rxn04153_an						cpd00773	octe6912ACP
rxn03068	rxn00799	rxn04154_an						cpd00774	pa181:9
rxn03436	rxn00800	rxn04159						cpd00782	pa183:6:9:12
rxn05109	rxn00802	rxn04162						cpd00790	pa184:6:9:12:15
rxn01331	rxn00806	rxn04464						cpd00791	peptido_syn
rxn02939	rxn00830	rxn04683						cpd00793	pg183:6:9:12
rxn03445	rxn00832	rxn04704						cpd00800	pg184:6:9:12:15
rxn03951	rxn00834	rxn04792						cpd00802	pgp183:6:9:12
rxn04070	rxn00838	rxn04840						cpd00807	pgp184:6:9:12:15
rxn05116	rxn00839	rxn04841						cpd00809	sqdg181
rxn00362	rxn00851	rxn04866						cpd00810	sqdg183:6:9:12
rxn10753	rxn00863	rxn04950						cpd00830	sqdg184:6:9:12:15
rxn12579	rxn00898	rxn04989						cpd00834	mgdg181
rxn10609	rxn00902	rxn05004						cpd00836
R09787	rxn00903	rxn05005						cpd00843
Gluctex	rxn00907	rxn05006						cpd00851
Gluctpp	rxn00908	rxn05024						cpd00858
H2CO3tex	rxn00909	rxn05029						cpd00861
Galtex	rxn00912	rxn05063						cpd00868
SAMtex	rxn00913	rxn05229						cpd00871
Argtpp	rxn00916	rxn05293						cpd00873
H2Stpp	rxn00917	rxn05322						cpd00890
EX_Thyminose	rxn00929	rxn05352						cpd00900
EX_Arginine	rxn00931	rxn05355						cpd00911
EX_Galactose	rxn00952	rxn05356						cpd00918
	rxn00973	rxn05357						cpd00924
	rxn00979	rxn05733						cpd00930
	rxn00980	rxn05736						cpd00931
	rxn00985	rxn05794						cpd00932
	rxn01000	rxn05821						cpd00939
	rxn01011	rxn06033						cpd00954
	rxn01018	rxn06110_mod						cpd00956
	rxn01019	rxn06377						cpd00957
	rxn01022	rxn06433						cpd00971
	rxn01069	rxn06437						cpd00976
	rxn01100	rxn06459						cpd00977
	rxn01101	rxn06493						cpd00978
	rxn01106	rxn06600						cpd00982
	rxn01111	rxn06619						cpd01017
	rxn01115	rxn06709						cpd01048
	rxn01116	rxn06723						cpd01155
	rxn01127	rxn07331						cpd01242
	rxn01145	rxn07332						cpd01311
	rxn01184	rxn07333						cpd01324
	rxn01200	rxn07334						cpd01401
	rxn01208	rxn07335						cpd01420
	rxn01211	rxn07976						cpd01449
	rxn01213	rxn07977						cpd01476
	rxn01241	rxn07978						cpd01502
	rxn01255	rxn07980						cpd01587
	rxn01256	rxn07987						cpd01620
	rxn01257	rxn07989						cpd01646
	rxn01258	rxn07991						cpd01695
	rxn01268	rxn07993						cpd01700
	rxn01274	rxn07997						cpd01710
	rxn01280	rxn07998						cpd01716
	rxn01286	rxn08000						cpd01772
	rxn01300	rxn08002						cpd01775
	rxn01303	rxn08061						cpd01777
	rxn01329	rxn08063						cpd01844
	rxn01332	rxn08083						cpd01974
	rxn01333	rxn08085						cpd01977
	rxn01334	rxn08096						cpd01982
	rxn01345	rxn08097						cpd02021
	rxn01351	rxn08110						cpd02030
	rxn01353	rxn08126						cpd02039
	rxn01360	rxn08127						cpd02069
	rxn01362	rxn08128						cpd02083
	rxn01434	rxn08129						cpd02097
	rxn01445	rxn08151						cpd02113
	rxn01465	rxn08180						cpd02120
	rxn01466	rxn08185						cpd02140
	rxn01476	rxn08194						cpd02152
	rxn01485	rxn08203						cpd02168
	rxn01486	rxn08205						cpd02172
	rxn01487	rxn08217						cpd02182
	rxn01489	rxn08239						cpd02197
	rxn01509	rxn08277						cpd02201
	rxn01512	rxn08278						cpd02210
	rxn01513	rxn08279						cpd02216
	rxn01517	rxn08294						cpd02229
	rxn01519	rxn08306						cpd02295
	rxn01520	rxn08308						cpd02315
	rxn01521	rxn08386						cpd02333
	rxn01575	rxn08387						cpd02345
	rxn01603	rxn08390						cpd02375
	rxn01629	rxn08391						cpd02394
	rxn01636	rxn08392						cpd02431
	rxn01637	rxn08393_mod						cpd02465
	rxn01643	rxn08394						cpd02498
	rxn01644	rxn08395						cpd02535
	rxn01652	rxn08398						cpd02547
	rxn01653	rxn08399						cpd02552
	rxn01673	rxn08491						cpd02569
	rxn01675	rxn08537						cpd02574
	rxn01678	rxn08544						cpd02605
	rxn01682	rxn08546						cpd02611
	rxn01739	rxn08548						cpd02625
	rxn01740	rxn08605						cpd02642
	rxn01790	rxn08616						cpd02654
	rxn01791	rxn08632						cpd02656
	rxn01827	rxn08692						cpd02666
	rxn01834	rxn08707						cpd02678
	rxn01870	rxn08718						cpd02693
	rxn01871	rxn08721						cpd02720
	rxn01917	rxn08764						cpd02762
	rxn01974	rxn08767						cpd02820
	rxn01987	rxn08784						cpd02826
	rxn01997	rxn08853						cpd02835
	rxn02000	rxn08856						cpd02843
	rxn02003	rxn08861						cpd02851
	rxn02008	rxn08868						cpd02857
	rxn02011	rxn08892						cpd02882
	rxn02155	rxn08893						cpd02884
	rxn02159	rxn08894						cpd02886
	rxn02160	rxn08923						cpd02893
	rxn02175	rxn08927						cpd02894
	rxn02187	rxn08934						cpd02920
	rxn02200	rxn08935						cpd02921
	rxn02201	rxn08951						cpd02930
	rxn02212	rxn08955						cpd02961
	rxn02213	rxn08984						cpd02964
	rxn02251	rxn08987						cpd02968
	rxn02264	rxn09062						cpd02978
	rxn02277	rxn09071						cpd02979
	rxn02284	rxn09072						cpd02991
	rxn02285	rxn09108						cpd03002
	rxn02286	rxn09110						cpd03049
	rxn02287	rxn09145						cpd03091
	rxn02288	rxn09180						cpd03148
	rxn02297	rxn09187						cpd03205
	rxn02303	rxn09213						cpd03206
	rxn02305	rxn09215						cpd03214
	rxn02320	rxn09216						cpd03215
	rxn02339	rxn09218						cpd03216
	rxn02341	rxn09248						cpd03217
	rxn02342	rxn09263						cpd03220
	rxn02356	rxn09266						cpd03420
	rxn02358	rxn09271						cpd03423
	rxn02373	rxn09275						cpd03427
	rxn02374	rxn09280						cpd03451
	rxn02402	rxn09368						cpd03470
	rxn02465	rxn09388						cpd03494
	rxn02473	rxn09426						cpd03495
	rxn02474	rxn09442						cpd03521
	rxn02475	rxn09444						cpd03584
	rxn02476	rxn09445						cpd03607
	rxn02503	rxn09446						cpd03637
	rxn02504	rxn09447						cpd03671
	rxn02507	rxn09448						cpd03750
	rxn02508	rxn09449						cpd03751
	rxn02517	rxn09450						cpd03760
	rxn02733	rxn09451						cpd03761
	rxn02749	rxn09452						cpd03832
	rxn02775	rxn09453						cpd03833
	rxn02789	rxn09457						cpd03834
	rxn02811	rxn09458						cpd03835
	rxn02831	rxn09459						cpd03839
	rxn02832	rxn09460						cpd03913
	rxn02834	rxn09486						cpd03914
	rxn02835	rxn09502						cpd03915
	rxn02895	rxn09532						cpd03916
	rxn02898	rxn09566						cpd03917
	rxn02928	rxn09753						cpd03918
	rxn02929	rxn09944						cpd03919
	rxn02937	rxn10060						cpd03920
	rxn02959	rxn10202						cpd04098
	rxn02986	rxn10204						cpd05498
	rxn02988	rxn10211						cpd05499
	rxn03004	rxn10213						cpd07274
	rxn03062	rxn10220						cpd08210
	rxn03071	rxn10221						cpd08211
	rxn03072	rxn10222						cpd08286
	rxn03080	rxn10223						cpd08287
	rxn03084	rxn10224						cpd08288
	rxn03130	rxn10225						cpd08289
	rxn03135	rxn10259						cpd08301
	rxn03136	rxn10260						cpd08358
	rxn03137	rxn10261						cpd08615
	rxn03146	rxn10262						cpd08629
	rxn03147	rxn10263						cpd08630
	rxn03159	rxn10264						cpd08631
	rxn03164	rxn10477						cpd08928
	rxn03168	rxn10481_l						cpd09410
	rxn03173	rxn10484						cpd10162
	rxn03175	rxn10562						cpd10515
	rxn03194	rxn10883						cpd10516
	rxn03408	rxn11223						cpd11225
	rxn03435	rxn11245						cpd11313
	rxn03437	rxn11294						cpd11420
	rxn03491	rxn11574						cpd11421
	rxn03492	rxn11676						cpd11464
	rxn03512	rxn11932						cpd11465
	rxn03513	rxn11933						cpd11466
	rxn03514	rxn11934						cpd11467
	rxn03535	rxn11951						cpd11468
	rxn03536	rxn11978						cpd11469
	rxn03537	rxn12303						cpd11470
	rxn03538	rxn12770						cpd11471
	rxn03540	rxn12778						cpd11472
	rxn03542	rxn13710						cpd11473
	rxn03638	rxn13840						cpd11474
	rxn03646	SPMDt2pp						cpd11475
	rxn03648	SQD2_181						cpd11476
	rxn03841	SQD2_183						cpd11477
	rxn03901	SQD2_184						cpd11478
	rxn03904	SUCCtpp						cpd11479
	rxn03907	SUCRabcpp_syn						cpd11480
	rxn03908	THRPS						cpd11481
	rxn03909	UREAabcpp						cpd11482
	rxn03910	molybtr						cpd11483
	rxn03958	SERabcpp						cpd11484
	rxn03962	Copp0						cpd11485
	rxn04027	SUCD_tca						cpd11486
	rxn04049	DM_5mdru1p						cpd11487
	rxn04113	DM_dna5mtc						cpd11488
	rxn04147	DM_PHB						cpd11489
	rxn04152	Sink_dna						cpd11490
	rxn04153	Sink_phbg						cpd11491
	rxn04154	Sink_rdmbzi						cpd11492
	rxn04161	rxn07981						cpd11493
	rxn04308	rxn07994						cpd11494
	rxn04384	Biomass_Auto						cpd11574
	rxn04673	Biomass_Hetero						cpd11640
	rxn04674	Biomass_Mixo						cpd11735
	rxn04954	rxn02265						cpd11751
	rxn05031	rxn00966						cpd11770
	rxn05039	rxn12549						cpd11825
	rxn05040	rxn09693						cpd11906
	rxn05054	rxn13759						cpd11907
	rxn05070	EX_4-Hydroxybenzoate						cpd11908
	rxn05071	EX_Biotin						cpd11909
	rxn05195	EX_Arsenic acid						cpd11910
	rxn05231	EX_Arsenite						cpd11911
	rxn05233	EX_Glycine						cpd11912
	rxn05239							cpd11913
	rxn05289							cpd11914
	rxn05323							cpd11915
	rxn05324							cpd11916
	rxn05325							cpd11917
	rxn05326							cpd11918
	rxn05327							cpd11919
	rxn05328							cpd11920
	rxn05329							cpd11921
	rxn05330							cpd11922
	rxn05331							cpd11923
	rxn05332							cpd11924
	rxn05333							cpd11940
	rxn05334							cpd12003
	rxn05335							cpd12036
	rxn05336							cpd12060
	rxn05337							cpd12100
	rxn05338							cpd12105
	rxn05339							cpd12132
	rxn05340							cpd12133
	rxn05341							cpd12164
	rxn05342							cpd12194
	rxn05343							cpd12226
	rxn05344							cpd12227
	rxn05345							cpd12228
	rxn05346							cpd12229
	rxn05347							cpd12239
	rxn05348							cpd12255
	rxn05349							cpd12256
	rxn05350							cpd12265
	rxn05351							cpd12285
	rxn05353							cpd12313
	rxn05457							cpd12335
	rxn05465							cpd12336
	rxn05893							cpd12458
	rxn05894							cpd12828
	rxn05902							cpd12829
	rxn05937							cpd12850
	rxn05938							cpd14663
	rxn06075							cpd14665
	rxn06076							cpd14882
	rxn06280							cpd14938
	rxn06300							cpd14939
	rxn06432							cpd14940
	rxn06434							cpd15217
	rxn06435							cpd15239
	rxn06436							cpd15309
	rxn06438							cpd15310
	rxn06439							cpd15311
	rxn06440							cpd15312
	rxn06441							cpd15326
	rxn06443							cpd15327
	rxn06444							cpd15328
	rxn06445							cpd15329
	rxn06446							cpd15331
	rxn06447							cpd15378
	rxn06448							cpd15418
	rxn06449							cpd15419
	rxn06455							cpd15420
	rxn06456							cpd15421
	rxn06520							cpd15423
	rxn06538							cpd15522
	rxn06591							cpd15524
	rxn06729							cpd15525
	rxn06790							cpd15526
	rxn06792							cpd15527
	rxn06887							cpd15538
	rxn06936							cpd15539
	rxn06937							cpd15540
	rxn06980							cpd15541
	rxn07385							cpd15543
	rxn07441							cpd15545
	rxn07456							cpd15546
	rxn07576							cpd15547
	rxn07577							cpd15548
	rxn07578							cpd16335
	rxn07579							cpd16503
	rxn07643							cpdDG160
	rxn08043							cpdDG161
	rxn08084							cpdDG180
	rxn08086							cpdDG181
	rxn08087							cpdDG182
	rxn08088_mod							cpdDG183
	rxn08089							cpdLiG3P
	rxn08104							cpdMG160
	rxn08155							cpdMG161
	rxn08171							cpdMG180
	rxn08186							cpdMG181
	rxn08237							cpdMG182
	rxn08238							cpdMG183
	rxn08241							cpdPG182
	rxn08297							cpdPG183
	rxn08298							cpfdxo22
	rxn08299							cpfdxr22
	rxn08300							cpPGP182
	rxn08307							cpPGP183
	rxn08309							cSQDG160
	rxn08310							cSQDG161
	rxn08311							cSQDG180
	rxn08312							cSQDG181
	rxn08472							cSQDG182
	rxn08475							cSQDG183
	rxn08492							cyanophy
	rxn08547							ficytc_6
	rxn08549							focytc_6
	rxn08550							cpd11312
	rxn08551_mod							hvphoton1
	rxn08552							hvphoton2
	rxn08624							argLaspL
	rxn08625							cpdR-D-D
	rxn08633
	rxn08662
	rxn08686
	rxn08687
	rxn08691
	rxn08766
	rxn08786
	rxn08857
	rxn08922
	rxn08952
	rxn08956
	rxn08985
	rxn08986
	rxn08991
	rxn09005
	rxn09011
	rxn09031
	rxn09065
	rxn09066
	rxn09067
	rxn09068
	rxn09104
	rxn09105
	rxn09106
	rxn09107
	rxn09109
	rxn09111
	rxn09112
	rxn09113
	rxn09114
	rxn09121
	rxn09122
	rxn09179
	rxn09188
	rxn09193
	rxn09261
	rxn09276
	rxn09310
	rxn09390
	rxn09392
	rxn09399
	rxn09487
	rxn09498
	rxn09499
	rxn09516
	rxn09888
	rxn09997
	rxn10053
	rxn10203
	rxn10212
	rxn10447
	rxn10481
	rxn11573
	rxn11702
	rxn12059
	rxn12510
	rxn12822
	rxn12825
	rxn13643
	SDPSYN
	SQVT_160
	SQVT_161
	SQVT_180
	SQVT_181
	SQVT_182
	SQVT_183
	SUCDpp_syn
	SUCDu_syn
	THRPD
	CGPase
	CphSArg
	CphSAsp
	MonoCphS
	rxn08164

## Sheet: iCyt773 vs iCce806 Rxn
iCyt773 REACTIONS	SHARED REACTIONS (Our Notation)	SHARED REACTIONS (iCce806 Notation)	iCce806 REACTIONS
rxn00262	rxn00260	ASPTA1	AGPAT_CN		Category	Number
rxn01952	rxn00278	ALAD_Lr	AHAI
rxn01953	rxn00283	ALAR	ATPS4r		iCyt773	266
rxn09412	rxn00337	ASPK	CDGPT_CN		SHARED	680
rxn09487	rxn00346	ASP1DC	COX_CYC		iCce806	39
Biomass_Dark;-N	rxn00416	ASNS1	COX_PC
Biomass_Dark;+N	rxn00851	ALALIG	CyanoBM (average)
Biomass_Light;-N	rxn01434	ARGSS	DAGK_CN
Biomass_Light;+N	rxn01643	ASAD	DAGPYP_CN
BCAROHX	rxn06300	ALATRS	DGDGST_CN
BCAROHX2	rxn06434	ASNTRS	DNASYN_CN
rxn03646	rxn06936	ASPTRS	EPPP
rxn03648	rxn11595	ASPADT1	G3POA_CN
rxn07385	rxn00213	GALU	GDAGEPM
rxn07643	rxn00214	UDPG4E	HISD
rxn11573	rxn00292	UAG2EMA	HODHL8
rxn11944	rxn00293	UAGDP	HODR8
EX_CarbonMonoxide	rxn00297	UAG2E	KARA2i
rxn05351	rxn00461	UAGCVT	LIPSYN_CN
rxn07576	rxn00552	G6PDA	MCMAT8
rxn07577	rxn00701	UGLT	MGLCDGST_CN
rxn07578	rxn00827	NACCYT	MSBQMT
rxn07579	rxn01316	ACNPLYS	NDH-1
rxn00909	rxn01484	AGDC	NDH-2
rxn03168	rxn01485	PGAMT	OCDMAT8
rxn03173	rxn01506	AMANAPE	PDH
rxn09498	rxn01675	G1PTMT	PGPPH_CN
rxn00743	rxn01951	AMANK	PHCYT_CN
rxn09499	rxn02284	UAPGR1	PPNCL
rxn00507	rxn02285	UAPGR	PROTSYN_CN (average)
rxn01103	rxn03638	G1PACT	PSIIR
rxn00333	rxn04027	UDP6GSH	PSIR
rxn00863	rxn00179	GLU5K	QOX_1
rxn02159	rxn00503	P5CD	QOX_2
AG3P_OAT182	rxn00504	P5CD1	RNASYN_CN
AG3P_OAT183	rxn00929	P5CR1	SGAr
CDGS_182	rxn00931	P5CR	SQT_CN
CDGS_183	rxn01374	CRET	TRPS1
DAGK182	rxn02339	EHGLAT	HEMEOS
DAGK183	rxn02356	HPROa
DGaS_140	rxn02358	HPROb
DGaS_160	rxn02373	G5SD
DGaS_161	rxn02374	G5SADs
DGaS_180	rxn03071	HP5CD
DGaS_181	rxn03072	HP5CD1
DGaS_182	rxn06432	ARGTRS
DGaS_183	rxn06445	PROTRS
G3P_AT182	rxn09188	PRO1z
G3P_AT183	rxn00792	BACCL
GaT_140	rxn02277	DBTS
GaT_160	rxn02297	AOXS
GaT_161	rxn02312	AMAOT
GaT_180	rxn10089	BTS2
GaT_181	rxn00003	ACLS
GaT_182	rxn00509	SSALy
GaT_183	rxn08043	ACHBS
P_Phos182	CA	HCO3E
P_Phos183	rxn00018	RBC
PGP_Phos182	rxn01111	PRKIN
PGP_Phos183	rxn01334	FBA3
PGPS_182	rxn01345	SBP
PGPS_183	rxn02251	RBO
rxn08084	PHYTEDH1	PHYTODS
rxn08086	PHYTEDH2	PHYTODS1
rxn08087	PHYTFDH1	PHYFLDS
rxn08088_mod	PHYTFDH2	PHYFLDS1
rxn08089	rxn01489	PHYTOS
rxn08295	rxn05031	PHYTOS1
rxn08297	rxn06790	ZCARODS1
rxn08298	rxn06790b	ZCARODS
rxn08299	rxn06792	NEUSPDS1
rxn08300	rxn06792b	NEUSPDS
rxn08307	rxn00198	ICDHy
rxn08309	rxn00248	MDH
rxn08310	rxn00256	CS
rxn08311	rxn00285	SUCOAS
rxn08312	rxn00288	SUCD1i
rxn08547	rxn00799	FUMH
rxn08549	rxn00973	ACONT
rxn08550	SUC_PQ	SUC_PQ
rxn08551_mod	CGPase	CGPase
rxn08552	CphSArg	CphSArg
rxn09063	CphSAsp	CphSAsp
rxn09065	MonoCphS	MonoCphS
rxn09066	rxn00126	METAT
rxn09067	rxn00141	AHCi
rxn09068	rxn00455	FMETDF
rxn09102	rxn00693	METS
rxn09104	rxn00952	AHSERL2
rxn09105	rxn01022	MTAP
rxn09106	rxn01303	HSAT
rxn09107	rxn03052	MTHPTGHM
rxn09109	rxn06435	CYSTRS
rxn09111	rxn06443	METTRS
rxn09112	rxn06538	FMETTRS
rxn09113	rxn09888	CYTOM
rxn09114	EX_acmana	EX_acmana_e
rxn10203	EX_ala-D	EX_ala-D_e
rxn10212	EX_amet	EX_amet_e
SQVT_140	EX_arsni2	EX_arsni2_e
SQVT_160	EX_asn-L	EX_asn-L_e
SQVT_161	EX_asp-L	EX_asp-L_e
SQVT_180	EX_Calcium	EX_ca2_e
SQVT_181	EX_CO2	EX_co2_e
SQVT_182	EX_Co2+	EX_cobalt2_e
SQVT_183	EX_Cu2+	EX_cu2_e
rxn02928	EX_etoh	EX_etoh_e
rxn00088	EX_Fe2+	EX_fe2_e
rxn08981	EX_Fe3+	EX_fe3_e
rxn00735b	EX_for	EX_for_e
rxn00739	EX_gal	EX_gal_e
rxn02527b	EX_glu-D	EX_glu-D_e
rxn02749	EX_gly	EX_gly_e
rxn02749b	EX_glyc	EX_glyc_e
rxn02751b	EX_glyclt	EX_glyclt_e
ATP_syn_l	EX_H+	EX_h_e
CYO1bpp_syn	EX_H2	EX_h2_e
CYO1b_syn	EX_H2CO3	EX_hco3_e
CYO1b2pp_syn	EX_H2O	EX_h2o_e
CYO1b2_syn	EX_h2s	EX_h2s_e
CYTBDpp	EX_ile-L	EX_ile-L_e
CYTBDu	EX_L-Alanine	EX_ala-L_e
rxn00106	EX_L-Glutamate	EX_glu-L_e
NDH2_syn	EX_L-Glutamine	EX_gln-L_e
rxn09694	EX_L-Leucine	EX_leu-L_e
ATP_syn_p	EX_L-Proline	EX_pro-L_e
rxn09177	EX_lac-D	EX_lac-D_e
rxn12512	EX_lac-L	EX_lac-L_e
rxnAAred	EX_met-D	EX_met-D_e
rxnAlDca	EX_met-L	EX_met-L_e
CBFC2pp	EX_Mg	EX_mg2_e
CBFCpp	EX_Mn2+	EX_mn2_e
PHOtex1	EX_Molybdate	EX_mobd_e
PHOtex2	EX_N2	EX_n2_e
PHOtpp1	EX_NH3	EX_nh4_e
PHOtpp2	EX_Nickel	EX_ni2_e
rxn12059	EX_Nitrate	EX_no3_e
PSII	EX_no2	EX_no2_e
PSI	EX_O2	EX_o2_e
PSI_2	EX_Phosphate	EX_pi_e
MSBQMT_p	EX_Potassium	EX_k_e
MSBQMT_l	EX_Sodium	EX_na1_e
SDPSYN	EX_Sulfate	EX_so4_e
rxn00068	EX_val-L	EX_val-L_e
rxn02774	EX_wo4	EX_wo4_e
rxn04045	EX_Zinc	EX_zn2_e
rxn04047	DESAT161_ACP	DESAT161_ACP
rxn04048	DESAT181_ACP	DESAT181_ACP
rxn04049	DESAT182_ACP	DESAT182_ACP
rxn04050	DESAT183_ACP	DESAT183_ACP
rxn04051	rxn00533	ACCOAC
rxn04052	rxn05323	TDMAT6
rxn04160	rxn05324	DDMAT5
rxn05120	rxn05325	OCMAT3
rxn06455	rxn05326	HEMAT2
rxn06456	rxn05327	DEMAT4
rxn06887	rxn05328	HDMAT7
rxn06979	rxn05329	HBUHL1
rxn06980	rxn05330	HHYHL2
rxn00241	rxn05331	HDDHL5
rxn00408	rxn05332	HHDHL7
rxn01360	rxn05333	HDEHL4
rxn02517	rxn05334	HOCHL3
rxn04784	rxn05335	HTDHL6
rxn07456	rxn05336	HHDR7
rxn09011	rxn05337	HHYR2
rxn09516	rxn05338	HDER4
rxn00011	rxn05339	HBUR1
rxn01241	rxn05340	HDDR5
rxn01241b	rxn05341	HOCR3
rxn01871	rxn05342	HTDR6
rxn02342	rxn05343	MCMAT4
rxn09240	rxn05344	MCMAT7
2pgctr	rxn05345	MCMAT6
3PGctr	rxn05346	MCMAT2
H+ctr	rxn05347	ACMAT1
H2Octr	rxn05348	MCMAT5
HCO3ctr	rxn05349	AACPAT
O2ctr	rxn05350	MCMAT3
RUBPctr	rxn05353	BTMAT1
COtex	rxn05465	MACPMT
Glu-D_tex	rxn08766	KAS15
N2tex	rxn00299	GTPCI
rxn08047	rxn00371	FDH
rxn08104	rxn00686	DHFR
rxn08155	rxn00691	FTHFD
rxn08162	rxn00907	MTHFD
rxn08164	rxn00910	MTHFR1
rxn08170	rxn01211	MTHFC
rxn08186	rxn01257	ADCS
rxn08237	rxn01603	DHFS
rxn08241	rxn01652	THFAT
rxn08273	rxn01653	FTHFCL
rxn08302	rxn02200	DHPS1
rxn08351	rxn02201	DHPS3
rxn08428	rxn02503	HPPK
rxn08475	rxn02504	DHNPA
rxn08492	rxn02986	PTHPS
rxn08525	rxn03167	AKP1
rxn08585	rxn03841	ADCL
rxn08625	rxn04954	MTHFR2
rxn08633	rxn00547	FRUK
rxn08653	rxn00559	MAN6PI
rxn08654	rxn00640	MAN1PT2
rxn08662	rxn00641	MAN1PT1
rxn08686	rxn00642	GDPMD
rxn08690	rxn01329	PMANM
rxn08691	rxn01870	FBA2
rxn08730	rxn03962	GDPFUOR
rxn08747	rxn00187	GLNS
rxn08771	rxn00190	NADS2
rxn08786	rxn00193	GLUR
rxn08795	rxn00555	GF6PTA
rxn08911	rxn06436	GLUTRS1
rxn08920	rxn06520	GLUADT1
rxn08922	rxn06937	GLUTRS
rxn08952	rxn00086	GTHR
rxn08956	rxn00186	OXPRO
rxn08985	rxn00351	GTHS
rxn08986	rxn00650	TRIA
rxn08991	rxn09521	GTMLT
rxn08999	G3PD_PQ	G3PD_PQ
rxn09005	rxn00612	G3PD2
rxn09031	rxn00615	GLYK
rxn09121	rxn00762	GLYCDr
rxn09193	rxn00765	ALCD19_D
rxn09261	rxn01286	ALDD8x
rxn09334	PSP_L	PSP_L
rxn09375	rxn00422	SPA
rxn09390	rxn00692	GHMT
COtpp	rxn01068	THRD
rxn00474	rxn01069	THRS
rxn01682	rxn01101	PGCDr
rxn02187	rxn01300	HSK
rxn03068	rxn01302	HSDy
rxn03194	rxn02914	PSERT
rxn03435	rxn06438	GLYTRS
rxn03436	rxn06446	SERTRS
SUCDpp_syn	rxn06447	THRTRS
SUCDu_syn	PFK	PFK
NDH1_1p	rxn00147	PPS
NDH1_1u	rxn00148	PYK
NDH1_2p	rxn00216	HEX1
NDH1_2u	rxn00459	ENO
rxn00362	rxn00506	ALDD2x
rxn00646	rxn00536	ALCD2x
rxn10753	rxn00548	FuPK
rxn12579	rxn00549	FBP
rxn10609	rxn00558	PGI
rxn05054	rxn00704	PGMT
rxn05457	rxn00747	TPI
R09787	rxn00781	GAPD
EX_glucose	rxn00782	GAPD_NADP
Gluctex	rxn00786	FBA
Gluctpp	rxn01100	PGK
H2CO3tex	rxn01106	PGM
Galtex	rxn05938	POR1
SAMtex	rxn00272	AGT
Argtpp	rxn00328	HDROXGLUADL
H2Stpp	rxn00512	GLYCTDH
EX_Thyminose	rxn00979	GCALDD
O2ltr	rxn00980	PGLYCP
H2Oltr	rxn01011	GLYD
Supply_Glycogen	rxn01280	HOXPRx
EX_Arginine	rxn01281	HOXPR_NADP
EX_Galactose	rxn00789	ATPPRT
	rxn02160	HISTP
	rxn02320	HSTPT
	rxn02473	IGPDH
	rxn02834	PRATPP
	rxn02835	PRAMPC
	rxn03135	IG3PS
	rxn03175	PRMICIi
	rxn06439	HISTRS
	rxn05887	HDH_1
	rxn07200	HDH_2
	UPHYDR	UPHYDR
	rxn03130	USHD
	rxn03146	UHGADA
	rxn03159	LPADSS
	rxn03917	S7PI
	rxn06729	UACAT
	UGSAT	UGSAT
	rxn00313	DAPDC
	rxn00322	LYSDC
	rxn01644	DHDPS
	rxn01974	DAPE
	rxn02011	UAAGDS
	rxn02929	DHDPRy
	rxn03164	UGMDDS
	rxn07441	DAPAT
	rxn08857	LYSTRS
	ATPm	ATPM
	rxn00077	NADK
	rxn00083	THD5
	rxn00105	NMNATr
	rxn00138	NADS1
	rxn00338	ASPO6
	rxn00942	PNS5
	rxn01265	NCTPPRT
	rxn01670	NIRP
	rxn02155	NNATr
	rxn02402	NNDPR
	rxn02988	QULNS
	rxn08168	ASPO5
	THD2	THD2
	NODO	NODO
	NODO1	NODO1
	rxn00184	GLUDy
	rxn00189	GLUN
	rxn00342	ASNN
	rxn00908	GLYCL
	rxn05893	NTRIRfdx
	rxn05894	NTRARfdx
	rxn06874	NIT
	rxn12822	GLUSz
	rxn00006	CAT
	rxn00206	SOD
	rxn00605	TRE6PS
	rxn01997	TDPGDH
	rxn02000	TDPDRE
	rxn02003	TDPDRR
	rxn02281	NMHAH
	rxn02875	AMAA
	rxn05289	TRDR
	rxn07466	DADPEP
	rxn08171	ARSRD2
	rxn13714	HTHBPD
	rxn00001	IODP
	rxn00104	PPIK
	rxn00100	DPCOAK
	rxn00912	MOHMT
	rxn01790	DPR
	rxn01791	PANTS
	rxn02175	PTPAT
	rxn02341	PPCDC
	rxn06022	ACPSc
	rxn12510	PNTK
	rxn00604	G6PDHy
	rxn00770	PRPPS
	rxn00772	RBK
	rxn00777	RPI
	rxn00778	PPM
	rxn00784	DRPA
	rxn00785	TKT2
	rxn01115	PGDHr
	rxn01116	RPE
	rxn01187	XPK
	rxn01200	TKT1
	rxn01275	GNK
	rxn01333	TAL
	rxn01476	PGL
	rxn01987	DRBK
	rxn03884	EDA
	rxn02008	UAMAGS
	rxn02286	UAMAS
	rxn03408	UAGPT3
	rxn03901	UDCPD
	rxn03904	PAPPT3
	CBFC2	PQCYCOR
	CBFCu	PQPCOR
	FQR	FdPq
	MEHLER	Mehler_NADPH
	Mehler_Fd	Mehler_Fd
	rxn05937	FNR
	rxn01258	ICHORS
	rxn02831	SUCBZL
	rxn02832	SUCBZS
	rxn02898	NPHS
	rxn04673	DHNAPhT
	rxn04674	DMPhQM
	rxn11702	SEPHCC
	rxn11703	SHCHCS
	HMST	HMST
	rxn01827	HPPDO1
	PC3BS	PC3BS
	PRE6AS	PRE6AS
	rxn00029	PPBNGS
	rxn00060	HMBS
	rxn00224	FCLT
	rxn01629	G1SAT
	rxn02264	UPP3S
	rxn02287	UPP3MT
	rxn02288	UPPDC1
	rxn02303	CPPPGO
	rxn02716	PCR
	rxn02733	MPCHLS
	rxn02775	CPC2MT1
	rxn02959	MPMETS
	rxn03491	PC6YM
	rxn03492	PC6AR
	rxn03512	PC8XM
	rxn03513	PC17M
	rxn03514	PC11M
	rxn03535	CO1DAMADT
	rxn03536	ADCOBAK
	rxn03537	ACBIPGT
	rxn03538	COBPS
	rxn03540	ADCOBHEXS
	rxn03541	ADCOBAS
	rxn03542	HGBADCoL
	rxn04152	MPMEODR
	rxn04153	MPMEODR1
	rxn04154	MPMEODR2
	rxn04161	ChPS
	rxn04384	ADCPS2
	rxn04705	4VCR
	rxn06591	GLUTRR
	rxn09179	PPPGO
	rxn10482	CO2DAMR
	rxn11544	HGBAMS
	rxn12825	HEMEAS
	rxn13682	CPPPGOAN1
	THRPD	THRPD
	rxn00670	PTA2
	rxn00674	ACS2
	rxn00741	LDH2
	rxn00985	PPAK
	DHORD_PQ9	DHORD_PQ9
	PNS3	PNS3
	rxn00063	NTPP6
	rxn00097	ADK1
	rxn00117	NDPK2
	rxn00119	UMPK
	rxn00132	NTD7
	rxn00139	ADPT
	rxn00237	NDPK1
	rxn00239	GK1
	rxn00242	G35DP
	rxn00301	NTPP2
	rxn00303	GTPDPK
	rxn00363	NTD4
	rxn00364	CYTK1
	rxn00367	NTPP4
	rxn00409	NDPK3
	rxn00410	CTPS1
	rxn00412	CTPS2
	rxn00414	CBPS
	rxn00463	NTPP8
	rxn00708	NTD2
	rxn00710	OMPDC
	rxn00711	UPPRT
	rxn00717	CSND
	rxn00775	ADPRDP
	rxn00776	PSUDS
	rxn00790	GLUPRT
	rxn00800	ADSL1r
	rxn00831	NTD11
	rxn00832	IMPC
	rxn00834	IMPD
	rxn00838	ADSS
	rxn00839	NDPK8
	rxn00913	NTD9
	rxn00915	GUAPRT
	rxn00916	GMPS1
	rxn00917	GMPS2
	rxn00927	PNS1
	rxn01018	ASPCT
	rxn01025	MCSNAH1r
	rxn01127	DADK
	rxn01137	ADA
	rxn01145	NTD5
	rxn01217	DCMPDA2ir
	rxn01218	NTD3
	rxn01219	CYTK2
	rxn01222	NTPP3
	rxn01226	PNS2
	rxn01297	XANDa
	rxn01351	NTPP1
	rxn01353	NDPK5
	rxn01362	ORPT
	rxn01445	NTD8
	rxn01465	DHORTS
	rxn01507	NTD6
	rxn01509	DGK1
	rxn01512	NDPK4
	rxn01513	DTMPK
	rxn01517	URIDK3
	rxn01519	DUTPDP
	rxn01520	TMDS
	rxn01521	NTD1
	rxn01522	XANDb
	rxn01545	PNS4
	rxn01673	NDPK7
	rxn01678	NDPK6
	rxn01858	DADA
	rxn01961	NTD10
	rxn02449	EPPP2
	rxn02895	PRAGS
	rxn02937	PRAIS
	rxn03004	GARFT
	rxn03084	PRFGS
	rxn03136	ADSL2r
	rxn03137	AICART
	rxn03147	PRASCS
	rxn05231	RNDR1
	rxn05233	RNDR2
	rxn06075	RNDR4
	rxn06076	RNDR3
	rxn09013	NTPP5
	rxn09014	NTPP7
	rxn09562	GK2
	rxn10053	AIRC1
	rxn00159	ME1x
	rxn00161	ME2
	rxn00168	PYRDC
	rxn00173	PTAr
	rxn00175	ACS
	rxn00202	HCITS
	rxn00225	ACKr
	rxn00227	ACYP
	rxn00247	PPCK
	rxn00251	PPC
	rxn00499	LDH_L
	rxn00500	LDH_D
	rxn01274	GLYOX
	rxn01834	LGTHL
	rxn00048	RBFSb
	rxn00122	FMNAT
	rxn00300	GTPCII
	rxn00392	RBFK
	rxn02474	APRAUR
	rxn02475	DHPPDA2
	rxn03080	RBFSa
	rxn05039	PMDPHT
	rxn05040	DB4PS
	CELLSYN	CELLSYN
	GLCP	GLCP
	rxn00211	UDPGD
	rxn00695	GLGC
	rxn09399	GBEZY
	rxn13643	GLCS2
	rxn00096	ATPATF1
	rxn00137	BPNT
	rxn00360	PASP
	rxn00361	ADSK
	rxn00379	SADT1
	rxn00423	SERAT
	rxn00649	CYSS
	rxn01184	ATPATF4
	rxn05239	PAPSR
	rxn05902	FdSULR
	MECDPDH	MECDPDH
	rxn00830	IPDDI
	rxn01213	DMATT
	rxn01466	GRTT
	rxn01486	FRTT
	rxn01487	GRGR
	rxn03843	FDIPDPFT
	rxn03907	MEPCT
	rxn03908	CDPMEK
	rxn03909	DXPS
	rxn03910	MECDPS
	rxn03958	DXPRI
	rxn04113	IPDPS1
	rxn04147	SQLS
	rxn04308	IPDPUPT
	rxn04996	DMPPS1
	rxn05070	SQHOC1
	rxn05071	SQHOC2
	rxn08352	DMPPS
	rxn08756	IPDPS
	rxn00436	TDPP
	rxn00438	TMPK
	rxn02305	TMPPP
	rxn02484	HMPK1
	rxn03108	PMPK
	rxn09310	THZPSN
	rxn09997	AHMMPS
	GLU-Dt2na	GLU-Dt2na
	HCO3tabc	HCO3tabc
	Kabc	Kabc
	Ktpp	Kt2i
	Ktpp2	Kt3
	Ktpp3	Kt7
	L-LACt2	L-LACt2
	LEUabc	LEUabc
	METabc	METabc
	METDabc	METDabc
	MGt5	MGt5
	MNabc	MNabc
	MOBDabc	MOBDabc
	N2tr	N2t
	NH4t	NH4t
	NIabc	NIabc
	NO2t2	NO2t2
	NO3t2	NO3t2
	O2tpp	O2t
	rxn05162	GALabc
	rxn05166	Coabc
	rxn05179	ILEabc
	rxn05195	FE3abc
	rxn05209	NAt3
	rxn05217	ASP_Lt
	rxn05221	PROt4
	rxn05298	GLUt4i
	rxn05470	GLYCLTt2r
	rxn05486	ACMANAt2
	rxn05494	ALA_Dt6
	rxn05496	ALA_Lt6
	rxn05507	ARSt1
	rxn05508	ASN_Lt
	rxn05513	CA2abc1
	rxn05514	CAt4i
	rxn05581	GLYCt5
	rxn05582	GLYt6
	rxn08163	ArstATPase
	rxn08238	CO2t
	rxn08472	FE2abc
	rxn08624	GLNabc
	rxn08687	H2Ot5
	rxn09122	PIabc
	rxn09276	SULabc
	rxn09392	ZN2abc2
	rxn09682	FORt
	rxn09683	ETOHt1
	rxn09696	AMETt2
	rxn10171	D-LACt2
	rxn10447	CA2abc
	rxn10474	COBALTt5
	rxn10481	Cut1
	rxn10542	H2td
	rxn12800	HCO3t
	SO4t2	SO4t2
	VALabc	VALabc
	WO4abc	WO4abc
	rxn00493	PHETA1
	rxn00527	TYRTA
	rxn00726	ANS2
	rxn00727	ANS1
	rxn00791	ANPRT
	rxn01000	PPNDH
	rxn01255	CHORS
	rxn01256	CHORM
	rxn01268	PPND
	rxn01332	DAHPS
	rxn01739	SHKK
	rxn01740	SHK3D
	rxn02212	DHQS
	rxn02213	DHQD1
	rxn02476	PSCVT
	rxn02507	IGPS
	rxn02508	PRAI
	rxn06280	TYRTRS
	rxn06444	PHETRS
	rxn06448	TRPTRS
	rxn00192	ACGS
	rxn00802	ARGSL
	rxn01019	OCBT
	rxn01636	ORNTAC
	rxn01637	ACOTA
	rxn01917	ACGK
	rxn02465	AGPR
	CIMAHL	CIMAHL
	rxn00735	EMMD
	rxn00806	LEUTA
	rxn00898	DHAD1
	rxn00902	IPPS
	rxn00903	VALTA
	rxn01208	OMCDC
	rxn01575	ILETA
	rxn02751	CICOHL
	rxn02789	IPPMIb
	rxn02811	IPPMIa
	rxn03062	IPMD
	rxn03437	DHAD2
	rxn05109	CIMAS
	rxn06440	ILETRS
	rxn06441	LEUTRS
	rxn06449	VALTRS
	rxn00208	PYAM5PO
	rxn00209	PDX5PO
	rxn01331	E4PD
	rxn02939	PERD
	rxn03445	OHPBAT
	rxn03951	THPDH
	rxn04070	PYDX5PS
	rxn05116	AOPBDC
	EX_PHO1	EX_photonPSI_e
	EX_PHO2	EX_photonPSII_e

## Sheet: iSyn731 vs iJN678 Rxn
iSyn731 REACTIONS	SHARED REACTIONS (Our Notation)	SHARED REACTIONS (iJN678 Notation)	iJN678 REACTIONS
2pgctr	AG3P_OAT182	AGPAT182(9:12)	3HAD180		Category	Number
3pgctr	AG3P_OAT183	AGPAT183(9:12:15)	3HAD40
ATPm	AGPAT181	AGPAT181	3OAR180		iSyn731	322
BIOMASStex	AGPAT1836912	AGPAT183(6:9:12)	3OAR40		SHARED	834
Biomasstpp	AGPAT184691215	AGPAT184(6:9:12:15)	3OAS180		iJN678	29
CA	AKGtpp	AKGtpp	AGPAT180
EX_Biomass	ATP_syn_l	ATPSu	CYPHYC
EX_CarbonMonoxide	ATP_syn_p	ATPS4rpp	CYPHYS
EX_Glcglyc	BCAROHX	BCAROHX	EAR160y
EX_Isoprene	BCAROHX2	BCAROHX2	EAR180y
EX_PHO1	HCO3tabc	BCT1_syn	G3PAT180
EX_PHO2	CBFC2	CBFC2	GLYCL_2
H+ctr	CBFC2pp	CBFC2pp	IPDPS_syn
H2Octr	CBFCpp	CBFCpp	LEUTAi
HCO3ctr	CBFCu	CBFCu	MTHFD2i
HMST	CDGS_182	DASYN182(9:12)	NADH5
Iptr	CDGS_183	DASYN183(9:12:15)	PYAM5PO
Mgtr1	CITtpp	CITtpp	SUCDi
MSBQMT_p	COBALT2abcpp_syn	COBALT2abcpp_syn	THFGLUS
MSBQMT_l	COtex	COt	THZSN
NH3tpp	Cotpp	Cotpp	UGLDDS2
O2ctr	CU2tex	CU2tex	O2tu
O2ltr	CYO1b_syn	CYO1b_syn	PHOtex
PHOtex1	CYO1b2_syn	CYO1b2_syn	PHOtpp
PHOtex2	CYO1b2pp_syn	CYO1b2pp_syn	EX_photon(e)
PHOtpp1	CYO1bpp_syn	CYO1bpp_syn	EX_co(e)
PHOtpp2	CYRDAR	CYRDAR	Sink_precyanphy
R08199	CYTBDpp	CYTBDpp	DM_cyanphy
R09703	CYTBDu	CYTBDu	EX_glcglyc(e)
Rubpctr	DASYN181	DASYN181
rxn00011	DASYN1836912	DASYN183(6:9:12)
rxn00064	DASYN184691215	DASYN184(6:9:12:15)
rxn00068	DES_6	DES::6
rxn00096	DES_6B	DES::6B
rxn00106	Desat12	DES::12
rxn00130	Desat15	DES::15
rxn00138	Desat9	DES::9
rxn00159	DGaS_160	DGDG160
rxn00199	DGaS_161	DGDG161
rxn00212	DGaS_180	DGDG180
rxn00241	DGaS_181	DGDG181(9)
rxn00262	DGaS_182	DGDG182(9:12)
rxn00288	DGaS_183	DGDG183(9:12:15)
rxn00290	DGDG181	DGDG181
rxn00297	DGDG1836912	DGDG183(6:9:12)
rxn00340	DGDG184691215	DGDG184(6:9:12:15)
rxn00408	DPPS	DPPS
rxn00436	EX_2-Oxoglutarate	EX_akg(e)
rxn00452	EX_Acetate	EX_ac(e)
rxn00474	EX_Calcium	EX_ca2(e)
rxn00498	EX_Citrate	EX_cit(e)
rxn00501	EX_CO2	EX_co2(e)
rxn00504	EX_Co2+	EX_cobalt2(e)
rxn00508	EX_Cu2+	EX_cu2(e)
rxn00510	EX_Cyanate	EX_cynt(e)
rxn00513	EX_D-Fructose	EX_fru(e)
rxn00514	EX_Fe2+	EX_fe2(e)
rxn00525	EX_Fe3+	EX_fe3(e)
rxn00526	EX_Fumarate	EX_fum(e)
rxn00643	EX_Glucose	EX_glc(e)
rxn00650	EX_Glycogen	EX_gly(e)
rxn00656	EX_H+	EX_h(e)
rxn00726	EX_H2	EX_h2(e)
rxn00826	EX_H2CO3	EX_hco3(e)
rxn00855	EX_H2O	EX_h2o(e)
rxn00857	EX_L-Alanine	EX_ala-L(e)
rxn00863	EX_L-Arginine	EX_arg-L(e)
rxn00874	EX_L-Glutamate	EX_glu-L(e)
rxn00882	EX_L-Glutamine	EX_gln-L(e)
rxn00883	EX_L-Histidine	EX_his-L(e)
rxn00909	EX_L-Leucine	EX_leu-L(e)
rxn00913	EX_L-Lysine	EX_lys-L(e)
rxn00947	EX_L-Malate	EX_mal-L(e)
rxn00967	EX_L-Proline	EX_pro-L(e)
rxn00968	EX_L-Serine	EX_ser-L(e)
rxn00974	EX_Mg	EX_mg2(e)
rxn00985	EX_Mn2+	EX_mn2(e)
rxn00989	EX_Molybdate	EX_mobd(e)
rxn01003	EX_NH3	EX_nh4(e)
rxn01016	EX_Nickel	EX_ni2(e)
rxn01043	EX_Nitrate	EX_no3(e)
rxn01058	EX_O2	EX_o2(e)
rxn01071	EX_Phosphate	EX_pi(e)
rxn01108	EX_Potassium	EX_k(e)
rxn01145	EX_Putrescine	EX_ptrc(e)
rxn01153	EX_Pyruvate	EX_pyr(e)
rxn01184	EX_Sodium	EX_na1(e)
rxn01248	EX_Spermidine	EX_spmd(e)
rxn01269	EX_Succinate	EX_succ(e)
rxn01314	EX_Sucrose	EX_sucr(e)
rxn01351	EX_Sulfate	EX_so4(e)
rxn01387	EX_Urea	EX_urea(e)
rxn01416	EX_Zinc	EX_zn2(e)
rxn01418	FQR	FQR
rxn01445	FRUt3	FRUt3
rxn01459	FTR	FTR
rxn01509	FUMtpp	FUMtpp
rxn01518	G3P_AT182	G3PAT182(9:12)
rxn01519	G3P_AT183	G3PAT183(9:12:15)
rxn01521	G3PAT181	G3PAT181
rxn01648	G3PAT1836912	G3PAT183(6:9:12)
rxn01653	G3PAT184691215	G3PAT184(6:9:12:15)
rxn01682	GaT_160	MGDG160
rxn01741	GaT_161	MGDG161
rxn01806	GaT_180	MGDG180
rxn01840	GaT_181	MGDG181(9)
rxn01842	GaT_182	MGDG182(9:12)
rxn01967	GaT_183	MGDG183(9:12:15)
rxn02062	GLCGLYCabcpp_syn	GLCGLYCabcpp_syn
rxn02154	GLCGLYCtex	GLCGLYCtex
rxn02159	GLCP	GLCP
rxn02187	GLCP2	GLCP2
rxn02200	GLCtex	GLCtex
rxn02219	GLUttrappp	GLUttrappp
rxn02230	GLYabcpp	GLYabcpp
rxn02246	H+tex	Htex
rxn02284	H2ASE_syn	H2ASE_syn
rxn02342	H2CO3_NAt_syn	H2CO3_NAt_syn
rxn02351	H2Oltr	H2Otu_syn
rxn02529	HCO3tex	HCO3tex
rxn02749	Kex	Kex
rxn02928	Ktpp	Ktpp
rxn02936	MALtpp	MALtpp
rxn03063	MECDPDH_syn	MECDPDH_syn
rxn03072	MEHLER	MEHLER
rxn03140	MGDG181	MGDG181
rxn03141	MGDG1836912	MGDG183(6:9:12)
rxn03194	MGDG184691215	MGDG184(6:9:12:15)
rxn03236	MPOMC2	MPOMC2
rxn03405	MPOMMM2	MPOMMM2
rxn03424	MPOMOR2	MPOMOR2
rxn03435	NDH1_1p	NDH1_1p
rxn03536	NDH1_1u	NDH1_1u
rxn03840	NDH1_2p	NDH1_2p
rxn03933	NDH1_2u	NDH1_2u
rxn03962	NDH1_3u	NDH1_3u
rxn03983	NDH1_4pp	NDH1_4pp
rxn04020	NDH2_syn	NDH2_syn
rxn04152_an	NIabc	NI2abcpp_syn
rxn04153_an	NO3abcpp	NO3abcpp
rxn04154_an	O2tpp	O2tc
rxn04464	P_Phos182	PAPA182(9:12)
rxn04683	P_Phos183	PAPA183(9:12:15)
rxn04840	PAPA181	PAPA181
rxn04841	PAPA1836912	PAPA183(6:9:12)
rxn04950	PAPA184691215	PAPA184(6:9:12:15)
rxn04989	PGP_Phos182	PGPP182(9:12)
rxn05005	PGP_Phos183	PGPP183(9:12:15)
rxn05006	PGPP181	PGPP181
rxn05024	PGPP1836912	PGPP183(6:9:12)
rxn05029	PGPP184691215	PGPP184(6:9:12:15)
rxn05063	PGPS_182	PGSA182(9:12)
rxn05229	PGPS_183	PGSA183(9:12:15)
rxn05293	PGSA181	PGSA181
rxn05322	PGSA1836912	PGSA183(6:9:12)
rxn05323	PGSA184691215	PGSA184(6:9:12:15)
rxn05324	PHBS_syn	PHBS_syn
rxn05325	PHYTEDH1	PHYTEDH1
rxn05326	PHYTEDH2	PHYTEDH2
rxn05327	PHYTFDH1	PHYTFDH1
rxn05328	PHYTFDH2	PHYTFDH2
rxn05329	PPNCL	PPNCL
rxn05339	PPTGF_Syn	PPTGF_Syn
rxn05457	PPTGS_Syn	PPTGS_Syn
rxn05733	PSI	PSI
rxn05736	PSI_2	PSI_2
rxn05794	PSII	PSII
rxn06033	PYRtpp	PYRtpp
rxn06110_mod	R05217	R05217
rxn06377	rxn00001	PPA
rxn06433	rxn00003	ACLS
rxn06436	rxn00006	CAT
rxn06437	rxn00010	GLXCL
rxn06456	rxn00018	RBCh
rxn06459	rxn00022	MALT
rxn06493	rxn00029	PPBNGS
rxn06600	rxn00048	RBFSb
rxn06619	rxn00060	HMBS
rxn06709	rxn00065	ADNCYC
rxn06980	rxn00069	GLUSx
rxn07385	rxn00075	NADN
rxn07441	rxn00077	NADK
rxn07456	rxn00083	NADTRHD
rxn07576	rxn00097	ADK1
rxn07577	rxn00100	DPCOAK
rxn07578	rxn00101	UREA
rxn07579	rxn00102	HCO3E
rxn07643	rxn00104	PPK2r
rxn08083	rxn00105	NMNAT
rxn08084	rxn00114	CBMK
rxn08085	rxn00117	NDPK2
rxn08088_mod	rxn00119	UMPK
rxn08110	rxn00122	FMNAT
rxn08126	rxn00126	METAT
rxn08127	rxn00127	ADMDC
rxn08128	rxn00131	AMPN
rxn08129	rxn00132	NTD7
rxn08171	rxn00137	BPNT
rxn08194	rxn00139	ADPT
rxn08203	rxn00141	AHCi
rxn08205	rxn00147	PPS
rxn08294	rxn00148	PYK
rxn08297	rxn00154	PDH
rxn08298	rxn00161	ME1
rxn08299	rxn00165	SER_AL
rxn08300	rxn00173	PTAr
rxn08306	rxn00175	ACS
rxn08307	rxn00178	BKTIO_syn
rxn08308	rxn00179	GLU5K
rxn08386	rxn00183	PUTA3
rxn08390	rxn00184	GLUDy
rxn08392	rxn00187	GLNS
rxn08393_mod	rxn00189	GLUN
rxn08394	rxn00190	NADS2
rxn08398	rxn00192	ACGS
rxn08491	rxn00193	GLUR
rxn08546	rxn00194	GLUDC
rxn08547	rxn00198	ICDHy
rxn08548	rxn00205	GTHP
rxn08551_mod	rxn00208	PDX5PO
rxn08767	rxn00209	PYDXNO
rxn08861	rxn00213	GALU
rxn08892	rxn00214	UDPG4E
rxn08893	rxn00216	HEX1
rxn08894	rxn00224	FCLT
rxn08927	rxn00225	ACKr
rxn08934	rxn00237	NDPK1
rxn08935	rxn00239	GK1
rxn09011	rxn00248	MDH
rxn09062	rxn00251	PPC
rxn09071	rxn00256	CS
rxn09108	rxn00260	ASPTA
rxn09109	rxn00272	SPT_syn2
rxn09110	rxn00278	ALAD_syn
rxn09145	rxn00283	ALAR
rxn09180	rxn00285	SUCOAS
rxn09399	rxn00292	UAG2EMA
rxn09426	rxn00293	UAGDP
rxn09442	rxn00299	GTPCI
rxn09444	rxn00300	GTPCII
rxn09445	rxn00301	NTPP2
rxn09446	rxn00304	PYK3
rxn09447	rxn00307	GUACYC
rxn09448	rxn00313	DAPDC
rxn09449	rxn00322	LYSDC
rxn09450	rxn00325	GLXO3r
rxn09451	rxn00328	DDPGA
rxn09452	rxn00333	GLYCTO1
rxn09453	rxn00337	ASPKi
rxn09457	rxn00338	ASPO6
rxn09458	rxn00342	ASNN
rxn09459	rxn00346	ASP1DC
rxn09460	rxn00350	GTHRDH_syn
rxn09486	rxn00351	GTHS
rxn09487	rxn00361	ADSK
rxn09498	rxn00363	NTD4
rxn09499	rxn00364	CYTK1
rxn09502	rxn00367	NTPP4
rxn09516	rxn00373	OXADC
rxn09532	rxn00379	SADT
rxn09753	rxn00391	ACP1(FMN)
rxn09888	rxn00392	RBFK
rxn09944	rxn00394	ARGN
rxn10053	rxn00395	ARGD
rxn10060	rxn00405	ARGDC
rxn10202	rxn00407	DCTPD2
rxn10203	rxn00409	NDPK3
rxn10204	rxn00410	CTPS1
rxn10211	rxn00411	PYK4
rxn10212	rxn00412	CTPS2
rxn10213	rxn00414	CBPS
rxn10220	rxn00416	ASNS1
rxn10221	rxn00423	SERATi
rxn10222	rxn00424	SPT_syn
rxn10223	rxn00438	TMPKr
rxn10224	rxn00442	OXGDC2
rxn10225	rxn00459	ENO
rxn10259	rxn00460	PYK2
rxn10260	rxn00461	UAGCVT
rxn10261	rxn00463	NTPP8
rxn10262	rxn00467	ORNTA
rxn10263	rxn00493	PHETA1
rxn10264	rxn00500	LDH_D
rxn10477	rxn00503	P5CD
rxn10484	rxn00506	ALDD2xr
rxn10562	rxn00509	SSALyr
rxn11223	rxn00515	NDPK9
rxn11245	rxn00517	PYK5
rxn11294	rxn00527	TYRTA
rxn11573	rxn00533	ACCOACr
rxn11676	rxn00536	ALCD2y
rxn11702	rxn00545	PFK
rxn11932	rxn00547	HEX7
rxn11934	rxn00549	FBP
rxn11951	rxn00553	SPS
rxn12059	rxn00555	GF6PTA
rxn12303	rxn00558	PGI
rxn12770	rxn00559	MAN6PI
rxn13710	rxn00578	SPP
rxn13840	rxn00604	G6PDH2
SDPSYN	rxn00609	MI1PS
molybtr	rxn00612	G3PD2
CGPase	rxn00615	GLYK
CphSArg	rxn00616	G3PD
CphSAsp	rxn00640	MAN1PT2
MonoCphS	rxn00641	MAN1PT
SERabcpp	rxn00642	GMAND
Copp0	rxn00646	GLUCYS
SUCD_tca	rxn00647	CYSTA
rxn07981	rxn00649	CYSS
rxn07994	rxn00653	BAMPPALDOX
rxn02265	rxn00686	DHFR
rxn00966	rxn00690	FTHFLi
rxn12549	rxn00691	FTHFD
rxn09693	rxn00692	GHMT2r
rxn13759	rxn00693	METS
rxn08164	rxn00695	GLGC
EX_4-Hydroxybenzoate	rxn00701	UGLT
EX_Biotin	rxn00704	PGMT
EX_Arsenic acid	rxn00710	OMPDC
EX_Arsenite	rxn00711	UPPRT
EX_Glycine	rxn00717	CSND
	rxn00727	ANS
	rxn00737	THRD_L
	rxn00747	TPI
	rxn00748	MGSA
	rxn00762	GLYCDx
	rxn00763	ALCD19
	rxn00770	PRPPS
	rxn00772	RBK
	rxn00775	ADPRDP
	rxn00777	RPI
	rxn00778	PPM
	rxn00781	GAPDi
	rxn00782	GAPDi(nadp)
	rxn00784	DRPA
	rxn00785	TKT2
	rxn00786	FBA
	rxn00789	ATPPRT
	rxn00790	GLUPRT
	rxn00791	ANPRT
	rxn00799	FUM
	rxn00800	ADSL1r
	rxn00802	ARGSL
	rxn00806	LEUTA
	rxn00808	GALK
	rxn00830	IPDDI
	rxn00832	IMPC
	rxn00834	IMPD
	rxn00838	ADSS
	rxn00839	NDPK8
	rxn00851	ALAALAr
	rxn00858	AGMT
	rxn00859	HISTD
	rxn00881	MI1PP
	rxn00898	DHAD1
	rxn00902	IPPS
	rxn00903	VALTA
	rxn00907	MTHFD
	rxn00908	GLYCL
	rxn00912	MOHMT
	rxn00916	GMPS
	rxn00917	GMPS2
	rxn00929	P5CRx
	rxn00931	P5CR
	rxn00941	NMNS
	rxn00950	CYSTL
	rxn00952	METACH
	rxn00973	ACONT
	rxn00979	GCALDD
	rxn00980	PGLYCP
	rxn00999	PPOR
	rxn01000	PPNDH
	rxn01011	HPYRR2_syn
	rxn01018	ASPCT
	rxn01019	OCBT
	rxn01022	MTAP
	rxn01069	THRS
	rxn01100	PGK
	rxn01101	PGCD
	rxn01102	GLYCK
	rxn01106	PGM
	rxn01111	PRUK
	rxn01115	GND
	rxn01116	RPE
	rxn01127	ADK_syn
	rxn01138	PUNP1
	rxn01143	TMDK1
	rxn01169	GLUK_syn
	rxn01200	TKT1
	rxn01204	ABTA
	rxn01208	OMCDC
	rxn01211	MTHFC
	rxn01213	DMATT
	rxn01216	DPGM
	rxn01241	PDHcr
	rxn01242	PDHa
	rxn01255	CHORS
	rxn01256	CHORM
	rxn01257	ADCS
	rxn01258	ICHORS
	rxn01268	PPND
	rxn01274	GLYOX
	rxn01280	TRSARr
	rxn01286	GLYALDDr
	rxn01300	HSK
	rxn01301	HSDx
	rxn01303	HSERTA
	rxn01329	PMANM
	rxn01332	DDPA
	rxn01333	TALA
	rxn01334	FBA3
	rxn01343	PFK_3
	rxn01345	SBP
	rxn01352	NTPTP1
	rxn01353	NDPK5
	rxn01360	DHORD
	rxn01362	ORPT
	rxn01406	SPMS
	rxn01434	ARGSS
	rxn01453	AACOAR_syn
	rxn01465	DHORTS
	rxn01466	GRTT
	rxn01476	PGL
	rxn01480	HIBD_syn
	rxn01485	PGAMT
	rxn01486	FRTT
	rxn01487	GGDPR
	rxn01489	PHYTES
	rxn01512	NDPK4
	rxn01513	DTMPK
	rxn01517	URIDK2r
	rxn01520	TMDS
	rxn01538	TMK
	rxn01541	CYTDH
	rxn01575	ILETA
	rxn01603	DHFS
	rxn01615	LCARS
	rxn01629	G1SATi
	rxn01636	ORNTACr
	rxn01637	ACOTA
	rxn01643	ASADi
	rxn01644	DHDPS
	rxn01652	FOMETR
	rxn01672	DCTPD
	rxn01673	NDPK7
	rxn01675	G1PTT
	rxn01678	NDPK6
	rxn01723	BILIRED
	rxn01739	SHKK
	rxn01740	SHK3D
	rxn01790	DPR
	rxn01791	PANTS
	rxn01827	34HPPOR
	rxn01834	LGTHL
	rxn01843	AMID2
	rxn01851	ABUTD
	rxn01870	FBA2
	rxn01871	PDHbr
	rxn01917	ACGK
	rxn01937	ALDD20x
	rxn01964	TRPS1
	rxn01973	SDPDS
	rxn01974	DAPE
	rxn01975	G6PBDH
	rxn01987	DRBK
	rxn01997	TDPGDH
	rxn02000	TDPDRE
	rxn02003	TDPDRR
	rxn02008	UAMAGS
	rxn02011	UAAGDS
	rxn02155	NNATr
	rxn02160	HISTP
	rxn02175	PTPAT
	rxn02186	KARA1i
	rxn02201	FOLD3
	rxn02212	DHQS
	rxn02213	DHQTi
	rxn02222	AMID3
	rxn02251	RBPC
	rxn02264	UPP3S
	rxn02275	AMID
	rxn02277	DBTSr
	rxn02285	UAPGR
	rxn02286	UAMAS
	rxn02287	UPP3MT
	rxn02288	UPPDC1
	rxn02297	AOXSr
	rxn02303	CPPPGO
	rxn02305	TMPPP
	rxn02314	PFK_2
	rxn02320	HSTPT
	rxn02339	EHGLAT
	rxn02341	PPCDC
	rxn02356	HPROa
	rxn02358	HPROb
	rxn02373	G5SD
	rxn02374	G5SADs
	rxn02380	PGI2
	rxn02402	NNDPR
	rxn02465	AGPR
	rxn02473	IGPDH
	rxn02474	APRAUR
	rxn02475	DHPPDA
	rxn02476	PSCVTi
	rxn02503	HPPK
	rxn02504	DHNPA
	rxn02507	IGPS
	rxn02508	PRAIi
	rxn02517	NDPK10
	rxn02733	MPML
	rxn02775	PC20M
	rxn02789	IPPMIb
	rxn02811	IPPMIa
	rxn02831	SUCBZL
	rxn02832	SUCBZS
	rxn02834	PRATPP
	rxn02835	PRAMPC
	rxn02853	IMACTD
	rxn02895	PRAGS
	rxn02898	NPHS
	rxn02929	DHDPRy
	rxn02937	PRAIS
	rxn02938	AIRCr
	rxn02959	MPOMT
	rxn02986	PTHPS
	rxn02988	QULNS
	rxn03004	GARFT
	rxn03031	THDPS
	rxn03057	MTRI
	rxn03062	IPMD
	rxn03071	PHCD
	rxn03080	RBFSa
	rxn03084	PRFGS
	rxn03087	SDPTA
	rxn03130	USHD
	rxn03135	IG3PS
	rxn03136	ADSL2r
	rxn03137	AICART
	rxn03146	UHGADA
	rxn03147	PRASCS
	rxn03159	LPADSS
	rxn03164	UGMDDS
	rxn03168	DNMPPA
	rxn03173	DNTPPA
	rxn03175	PRMICIi
	rxn03333	34DHOXPEGOX
	rxn03384	UPPDC2
	rxn03393	OPHBDC
	rxn03398	SHCHCS2
	rxn03408	UAGPT3
	rxn03423	NABTNO
	rxn03437	DHAD2
	rxn03491	PC6YM
	rxn03492	PC6AR
	rxn03512	PC8XM
	rxn03513	PC17M
	rxn03514	PC11M
	rxn03535	CYRDAAT
	rxn03537	ACBIPGT
	rxn03538	ADOCBLS
	rxn03540	ADCYRS
	rxn03542	COCHL
	rxn03635	GGPS
	rxn03638	G1PACT
	rxn03646	LYCOPC
	rxn03648	BCAROKE
	rxn03841	ADCL
	rxn03901	UDCPDP
	rxn03904	PAPPT3
	rxn03907	MEPCT
	rxn03908	CDPMEK
	rxn03909	DXPS
	rxn03910	MECDPS
	rxn03958	DXPRIi
	rxn04027	SQD1
	rxn04038	GGPP
	rxn04049	R05219
	rxn04113	DMPPS_syn
	rxn04147	SQLS
	rxn04152	MPOMC1
	rxn04153	MPOMMM
	rxn04154	MPOMOR
	rxn04159	POR
	rxn04161	CHPHYS
	rxn04162	DVOCHR
	rxn04308	UDPDPS
	rxn04384	ADCPS2
	rxn04673	DHNAPHT
	rxn04674	DMTPHT
	rxn04704	CPPPGO2
	rxn04792	LALDO
	rxn04866	GFUCS
	rxn04954	MTHFR2
	rxn05004	TOCOPHOM1
	rxn05031	PHYTES2
	rxn05039	PMDPHT
	rxn05040	DB4PS
	rxn05054	ADCPS1
	rxn05070	SQLC
	rxn05071	SQLC2
	rxn05195	FE3abc
	rxn05231	RNDR1
	rxn05233	RNDR2
	rxn05239	PAPSR
	rxn05289	TRDR
	rxn05330	3HAD60
	rxn05331	3HAD120
	rxn05332	3HAD160
	rxn05333	3HAD100
	rxn05334	3HAD80
	rxn05335	3HAD140
	rxn05336	3OAR160
	rxn05337	3OAR60
	rxn05338	3OAR100
	rxn05340	3OAR120
	rxn05341	3OAR80
	rxn05342	3OAR140
	rxn05343	3OAS100
	rxn05344	3OAS160
	rxn05345	3OAS140
	rxn05346	3OAS60
	rxn05347	KAS14
	rxn05348	3OAS120
	rxn05349	ACOATA_syn
	rxn05350	3OAS80
	rxn05351	EAR140y
	rxn05352	EAR80y
	rxn05353	EAR40y
	rxn05355	EAR120y
	rxn05356	EAR100y
	rxn05357	EAR60y
	rxn05465	MCOATA
	rxn05821	DNAMT_syn
	rxn05893	NOR_syn
	rxn05894	NAR_syn
	rxn05902	SULR_syn
	rxn05937	FNOR
	rxn05938	POR_syn
	rxn06075	RNDR4
	rxn06076	RNDR3
	rxn06280	TYRTRS
	rxn06300	ALATRS
	rxn06432	ARGTRS
	rxn06434	ASNTRS
	rxn06435	CYSTRS
	rxn06438	GLYTRS
	rxn06439	HISTRS
	rxn06440	ILETRS
	rxn06441	LEUTRS
	rxn06443	METTRS
	rxn06444	PHETRS
	rxn06445	PROTRS
	rxn06446	SERTRS
	rxn06447	THRTRS
	rxn06448	TRPTRS
	rxn06449	VALTRS
	rxn06455	HOXG
	rxn06520	GLNTRAT
	rxn06538	FMETTRS
	rxn06591	GLUTRR
	rxn06723	U23GAAT
	rxn06729	UAGAAT
	rxn06790	ZCAROTDH1
	rxn06792	ZCAROTDH2
	rxn06887	R05224
	rxn06936	ASPTRS
	rxn06937	GLUTRS
	rxn07331	HGPHT
	rxn07332	MPBQ
	rxn07333	TOCOPHS1
	rxn07334	TOCOPHS2
	rxn07335	TOCOPHOM2
	rxn07976	3HAD121
	rxn07977	3HAD141
	rxn07978	3HAD161
	rxn07980	3HAD181
	rxn07987	3OAR121
	rxn07989	3OAR141
	rxn07991	3OAR161
	rxn07993	3OAR181
	rxn07997	3OAS121
	rxn07998	3OAS141
	rxn08000	3OAS161
	rxn08002	3OAS181
	rxn08043	ACHBS
	rxn08061	ACt2rpp
	rxn08063	ACtex
	rxn08086	AGPAT160
	rxn08087	AGPAT161
	rxn08089	AGPAT181(9)
	rxn08096	AKGtex
	rxn08097	ALAabcpp
	rxn08104	ALAtex
	rxn08151	ARGabcpp
	rxn08155	ARGtex
	rxn08180	BTS4
	rxn08185	CA2t3pp
	rxn08186	CA2tex
	rxn08217	CITtex
	rxn08237	CO2tex
	rxn08238	CO2tpp
	rxn08239	COBALT2abcpp
	rxn08241	COBALT2tex
	rxn08277	CYNTAH
	rxn08278	CYNTt2pp
	rxn08279	CYNTtex
	rxn08309	DASYN160
	rxn08310	DASYN161
	rxn08311	DASYN180
	rxn08312	DASYN181(9)
	rxn08387	EAR121y
	rxn08391	EAR141y
	rxn08395	EAR161y
	rxn08399	EAR181y
	rxn08472	FE2abcpp
	rxn08475	FE2tex
	rxn08492	FE3tex
	rxn08537	FRUtex
	rxn08544	FUMtex
	rxn08549	G3PAT160
	rxn08550	G3PAT161
	rxn08552	G3PAT181(9)
	rxn08605	GLBRAN2
	rxn08616	GLCt2pp
	rxn08624	GLNabcpp
	rxn08625	GLNtex
	rxn08632	GLUt4pp
	rxn08633	GLUtex
	rxn08662	GLYtex
	rxn08686	H2Otex
	rxn08687	H2Otpp
	rxn08691	H2tex
	rxn08692	H2tpp
	rxn08707	HEMEOS
	rxn08718	HISabcpp
	rxn08721	HIStex
	rxn08764	KARA2i
	rxn08766	KAS15
	rxn08784	LEUabcpp
	rxn08786	LEUtex
	rxn08853	LYSabcpp
	rxn08856	LYStex
	rxn08857	LYSTRS
	rxn08868	MALtex
	rxn08922	MG2tex
	rxn08923	MG2tpp
	rxn08951	MNt2pp
	rxn08952	MNtex
	rxn08955	MOBDabcpp
	rxn08956	MOBDtex
	rxn08984	NAt3pp
	rxn08985	NAtex
	rxn08986	NH4tex
	rxn08987	NH4tpp
	rxn08991	Ni2tex
	rxn09005	NO3tex
	rxn09031	O2tex
	rxn09065	PAPA160
	rxn09066	PAPA161
	rxn09067	PAPA180
	rxn09068	PAPA181(9)
	rxn09072	PDX5PS
	rxn09104	PGPP160
	rxn09105	PGPP161
	rxn09106	PGPP180
	rxn09107	PGPP181(9)
	rxn09111	PGSA160
	rxn09112	PGSA161
	rxn09113	PGSA180
	rxn09114	PGSA181(9)
	rxn09121	PItex
	rxn09122	PIuabcpp
	rxn09179	PPPGO
	rxn09187	PROabcpp
	rxn09188	PROD2
	rxn09193	PROtex
	rxn09213	PTRCabcpp
	rxn09215	PTRCt2pp
	rxn09216	PTRCtex
	rxn09218	PYRtex
	rxn09248	SERtex
	rxn09261	SO4tex
	rxn09263	SPMDabcpp
	rxn09266	SPMDtex
	rxn09271	SUCCtex
	rxn09275	SUCRtex
	rxn09276	SULabcpp
	rxn09280	T2DECAI
	rxn09310	THZPSN
	rxn09368	UREAtex
	rxn09388	ZN2abcpp
	rxn09390	Zn2tex
	rxn09392	ZNabcpp
	rxn09566	PYDXO
	rxn09997	AHMMPS
	rxn10447	CA2abcpp
	rxn10481	CU2abcpp_syn
	rxn10481_l	CU2abcu_syn
	rxn10883	SERabcpp
	rxn11574	GCATENEC
	rxn11933	GLYCTO_syn
	rxn11978	FDH6pp
	rxn12510	PNTK
	rxn12778	ADPT2
	rxn12822	GLMS_syn
	rxn12825	HEMEAS
	rxn13643	GLCS1
	SPMDt2pp	SPMDt2pp
	SQD2_181	SQD2_181
	SQD2_183	SQD2_183:6:9:12
	SQD2_184	SQD2_184:6:9:12:15
	SQVT_160	SQD2_160
	SQVT_161	SQD2_161
	SQVT_180	SQD2_180
	SQVT_181	SQD2_181:9
	SQVT_182	SQD2_182:9:12
	SQVT_183	SQD2_183:9:12:15
	SUCCtpp	SUCCtpp
	SUCDpp_syn	SUCDpp_syn
	SUCDu_syn	SUCDu_syn
	SUCRabcpp_syn	SUCRabcpp_syn
	THRPD	THRPD
	THRPS	THRPS
	UREAabcpp	UREAabcpp
	DM_5mdru1p	DM_5mdru1p
	DM_dna5mtc	DM_dna5mtc
	DM_PHB	DM_PHB
	Sink_dna	Sink_dna
	Sink_phbg	Sink_phbg
	Sink_rdmbzi	Sink_rdmbzi
	Biomass_Auto	Ec_biomass_SynAuto
	Biomass_Hetero	Ec_biomass_SynHetero
	Biomass_Mixo	Ec_biomass_SynMixo
