# Supplementary material for: Reconstruction and Comparison of the Metabolic Potential of Cyanobacteria Cyanothece sp. ATCC 51142 and Synechocystis sp. PCC 6803
Source: PLoS One. 2012 Oct 31;7(10):e48285. doi: 10.1371/journal.pone.0048285 (PMC3487460; doi:10.1371/journal.pone.0048285)
Supplement: File S7 — SBML file of Synechocystis iSyn731 model. (XML) [file pone.0048285.s007.xml]

<?xml version="1.0" encoding="UTF-8"?>
<sbml xmlns="http://www.sbml.org/sbml/level2" level="2" version="1">
<model id="isyn731" name="Synechocystis sp. PCC 6803 iSyn731">
<listOfCompartments>
      <compartment id="c" name="Cytosplasm"/>
      <compartment id="e" name="Extracellular"/>
      <compartment id="l" name="Thylakoid Lumen"/>
      <compartment id="p" name="Periplasm"/>
      <compartment id="ca" name="Carboxysome"/>
</listOfCompartments>
<listOfSpecies>
	<species id="cpd00727_ca" name="2-Phosphoglycolate" compartment="ca" charge="-2"/>
	<species id="cpd00727_c" name="2-Phosphoglycolate" compartment="c" charge="-2"/>
	<species id="cpd00169_ca" name="3-Phosphoglycerate" compartment="ca" charge="-2"/>
	<species id="cpd00169_c" name="3-Phosphoglycerate" compartment="c" charge="-2"/>
	<species id="cpd14881_c" name="Linoleoyl-ACP" compartment="c" charge="0"/>
	<species id="cpdLiG3P_c" name="1-octadec-9-12-dienoyl-sn-glycerol 3-phosphate" compartment="c" charge="-2"/>
	<species id="cpd11493_c" name="ACP" compartment="c" charge="-1"/>
	<species id="c_DLiG3P_c" name="1,2-dioctadec-9-12-dienoyl-sn-glycerol 3-phosphate" compartment="c" charge="-2"/>
	<species id="cpd14882_c" name="alpha-Linolenoyl-ACP" compartment="c" charge="0"/>
	<species id="cp_aLG3P_c" name="1-octadec-9-12-15-trienoyl-sn-glycerol 3-phosphate" compartment="c" charge="-2"/>
	<species id="c_DaLG3P_c" name="1,2-dioctadec-9-12-15-trienoyl-sn-glycerol 3-phosphate" compartment="c" charge="-2"/>
	<species id="c_1odec9eg3p_c" name="1-octadec-9-enoyl-sn-glycerol 3-phosphate" compartment="c" charge="-2"/>
	<species id="cpd11825_c" name="Octadecenoyl-ACP" compartment="c" charge="-1"/>
	<species id="pa181_9_c" name="1,2-dioctadec-9-enoyl-sn-glycerol 3-phosphate" compartment="c" charge="-2"/>
	<species id="c_1odec6912eg3p_c" name="1-octadec-6-9-12trienoyl-sn-glycerol 3-phosphate" compartment="c" charge="-2"/>
	<species id="octe6912ACP_c" name="gamma-linolenoilACP" compartment="c" charge="-1"/>
	<species id="pa183_6_9_12_c" name="1,2-dioctadec-6-9-12-trienoyl-sn-glycerol 3-phosphate" compartment="c" charge="-2"/>
	<species id="c_1odec691215eg3p_c" name="1-octadec-6-9-12-15-tetraenoyl-sn-glycerol 3-phosphate" compartment="c" charge="-2"/>
	<species id="octe691215ACP_c" name="OctadecatetraenoilACP" compartment="c" charge="-1"/>
	<species id="pa184_6_9_12_15_c" name="1,2-dioctadec-6-9-12-15-tetraenoyl-sn-glycerol 3-phosphate" compartment="c" charge="-2"/>
	<species id="cpd00067_p" name="H+" compartment="p" charge="1"/>
	<species id="cpd00024_p" name="2-Oxoglutarate" compartment="p" charge="-2"/>
	<species id="cpd00067_c" name="H+" compartment="c" charge="1"/>
	<species id="cpd00024_c" name="2-Oxoglutarate" compartment="c" charge="-2"/>
	<species id="cpd00067_l" name="H+" compartment="l" charge="1"/>
	<species id="cpd00008_c" name="ADP" compartment="c" charge="-2"/>
	<species id="cpd00009_c" name="Phosphate" compartment="c" charge="-2"/>
	<species id="cpd00002_c" name="ATP" compartment="c" charge="-3"/>
	<species id="cpd00001_c" name="H2O" compartment="c" charge="0"/>
	<species id="cpd00007_c" name="O2" compartment="c" charge="0"/>
	<species id="cpd00005_c" name="NADPH" compartment="c" charge="-3"/>
	<species id="cpd01420_c" name="beta-Carotene" compartment="c" charge="0"/>
	<species id="cpd00006_c" name="NADP" compartment="c" charge="-2"/>
	<species id="cpd05498_c" name="beta-Cryptoxanthin" compartment="c" charge="0"/>
	<species id="cpd03637_c" name="Zeaxanthin" compartment="c" charge="0"/>
	<species id="cpd00242_p" name="Bicarbonate" compartment="p" charge="-1"/>
	<species id="cpd00242_c" name="Bicarbonate" compartment="c" charge="-1"/>
	<species id="cpd11416_p" name="Biomass" compartment="p" charge="0"/>
	<species id="cpd11416_e" name="Biomass" compartment="e" charge="0"/>
	<species id="cpd11416_c" name="Biomass" compartment="c" charge="0"/>
	<species id="cpd00242_ca" name="Bicarbonate" compartment="ca" charge="-1"/>
	<species id="cpd00067_ca" name="H+" compartment="ca" charge="1"/>
	<species id="cpd00001_ca" name="H2O" compartment="ca" charge="0"/>
	<species id="cpd00011_ca" name="CO2" compartment="ca" charge="0"/>
	<species id="ficytc_6_l" name="Ferricytochrome c6" compartment="l" charge="3"/>
	<species id="cpd16503_l" name="Plastoquinol-9" compartment="l" charge="0"/>
	<species id="focytc_6_l" name="Ferrocytochrome c6" compartment="l" charge="2"/>
	<species id="cpd07274_l" name="Plastoquinone 9" compartment="l" charge="0"/>
	<species id="cpd16503_p" name="Plastoquinol-9" compartment="p" charge="0"/>
	<species id="ficytc_6_p" name="Ferricytochrome c6" compartment="p" charge="3"/>
	<species id="cpd07274_p" name="Plastoquinone 9" compartment="p" charge="0"/>
	<species id="focytc_6_p" name="Ferrocytochrome c6" compartment="p" charge="2"/>
	<species id="cpd12265_p" name="Oxidized plastocyanin" compartment="p" charge="2"/>
	<species id="cpd12239_p" name="Reduced plastocyanin" compartment="p" charge="1"/>
	<species id="cpd12265_l" name="Oxidized plastocyanin" compartment="l" charge="2"/>
	<species id="cpd12239_l" name="Reduced plastocyanin" compartment="l" charge="1"/>
	<species id="cpd00052_c" name="CTP" compartment="c" charge="-3"/>
	<species id="cpd00012_c" name="PPi" compartment="c" charge="-2"/>
	<species id="CDPDG182_c" name="CDP-1,2-dioctadec-9-12-dienoylglycerol" compartment="c" charge="-2"/>
	<species id="CDPDG183_c" name="CDP-1,2-dioctadec-9-12-15-trienoylglycerol" compartment="c" charge="-2"/>
	<species id="cpd00137_p" name="Citrate" compartment="p" charge="-3"/>
	<species id="cpd00137_c" name="Citrate" compartment="c" charge="-3"/>
	<species id="cpd00149_p" name="Co2+" compartment="p" charge="2"/>
	<species id="cpd00149_c" name="Co2+" compartment="c" charge="2"/>
	<species id="cpd00204_e" name="CO" compartment="e" charge="1"/>
	<species id="cpd00204_p" name="CO" compartment="p" charge="1"/>
	<species id="cpd00058_e" name="Cu2+" compartment="e" charge="2"/>
	<species id="cpd00058_p" name="Cu2+" compartment="p" charge="2"/>
	<species id="cpd00007_l" name="O2" compartment="l" charge="0"/>
	<species id="cpd00001_l" name="H2O" compartment="l" charge="0"/>
	<species id="cpd00007_p" name="O2" compartment="p" charge="0"/>
	<species id="cpd00001_p" name="H2O" compartment="p" charge="0"/>
	<species id="cpd00004_c" name="NADH" compartment="c" charge="-2"/>
	<species id="cpd03914_c" name="Cob(II)yrinate diamide" compartment="c" charge="-3"/>
	<species id="cpd00003_c" name="NAD" compartment="c" charge="-1"/>
	<species id="cpd03915_c" name="Cob(I)yrinate diamide" compartment="c" charge="-4"/>
	<species id="cdpdodec9eg_c" name="CDP-1,2-dioctadec-9-enoylglycerol " compartment="c" charge="-2"/>
	<species id="cdpdodec6912eg_c" name="CDP-1,2-dioctadec-6-9-12-trienoylglycerol" compartment="c" charge="-2"/>
	<species id="cdpdodec691215eg_c" name="CDP-1,2-dioctadec-6-9-12-15-tetraenoylglycerol" compartment="c" charge="-2"/>
	<species id="cpfdxr22_c" name="Reduced ferredoxin" compartment="c" charge="-1"/>
	<species id="cpfdxo22_c" name="Oxidized ferredoxin" compartment="c" charge="0"/>
	<species id="cpd12458_c" name="Stearoyl-[acyl-carrier protein]" compartment="c" charge="0"/>
	<species id="cpd00043_c" name="UDP-galactose" compartment="c" charge="-2"/>
	<species id="cpdMG160_c" name="1,2-Diacyl-3-beta-D-galactosyl-sn-glycerol (n-C16)" compartment="c" charge="0"/>
	<species id="cpdDG160_c" name="Digalactosyl-diacylglycerol(n-C16)" compartment="c" charge="1"/>
	<species id="cpd00014_c" name="UDP" compartment="c" charge="-2"/>
	<species id="cpdMG161_c" name="1,2-Diacyl-3-beta-D-galactosyl-sn-glycerol (n-C16_1)" compartment="c" charge="0"/>
	<species id="cpdDG161_c" name="Digalactosyl-diacylglycerol(n-C16_1)" compartment="c" charge="1"/>
	<species id="cpdMG180_c" name="1,2-Diacyl-3-beta-D-galactosyl-sn-glycerol (n-C18_0)" compartment="c" charge="0"/>
	<species id="cpdDG180_c" name="Digalactosyl-diacylglycerol(n-C18_0)" compartment="c" charge="1"/>
	<species id="mgdg181_c" name="1,2-Diacyl-3-beta-D-galactosyl-sn-glycerol (n-C18_1)" compartment="c" charge="0"/>
	<species id="dgdg181_c" name="Digalactosyl-diacylglycerol(n-C18_1)" compartment="c" charge="1"/>
	<species id="cpdMG182_c" name="1,2-Diacyl-3-beta-D-galactosyl-sn-glycerol (n-C18_2)" compartment="c" charge="0"/>
	<species id="cpdDG182_c" name="Digalactosyl-diacylglycerol(n-C18_2)" compartment="c" charge="1"/>
	<species id="cpdMG183_c" name="1,2-Diacyl-3-beta-D-galactosyl-sn-glycerol (n-C18_3)" compartment="c" charge="0"/>
	<species id="cpdDG183_c" name="Digalactosyl-diacylglycerol(n-C18_3)" compartment="c" charge="1"/>
	<species id="cpdMG181_c" name="1,2-Diacyl-3-beta-D-galactosyl-sn-glycerol (n-C18_1)" compartment="c" charge="0"/>
	<species id="cpdDG181_c" name="Digalactosyl-diacylglycerol(n-C18_1)" compartment="c" charge="1"/>
	<species id="mgdg183_6_9_12_c" name="1,2-Diacyl-3-beta-D-galactosyl-sn-glycerol (n-C18_3)" compartment="c" charge="0"/>
	<species id="dgdg183_6_9_12_c" name="Digalactosyl-diacylglycerol(n-C18_3)" compartment="c" charge="1"/>
	<species id="mgdg184_6_9_12_15_c" name="1,2-Diacyl-3-beta-D-galactosyl-sn-glycerol (n-C18_4)" compartment="c" charge="0"/>
	<species id="dgdg184_6_9_12_15_c" name="Digalactosyl-diacylglycerol(n-C18_4)" compartment="c" charge="1"/>
	<species id="cpd00350_c" name="Farnesyldiphosphate" compartment="c" charge="-2"/>
	<species id="cpd00113_c" name="Isopentenyldiphosphate" compartment="c" charge="-2"/>
	<species id="cpd08211_c" name="trans,trans,cis-Geranylgeranyl diphosphate" compartment="c" charge="-2"/>
	<species id="cpd00024_e" name="2-Oxoglutarate" compartment="e" charge="-2"/>
	<species id="cpd00029_e" name="Acetate" compartment="e" charge="-1"/>
	<species id="cpd00063_e" name="Ca2+" compartment="e" charge="2"/>
	<species id="cpd00137_e" name="Citrate" compartment="e" charge="-3"/>
	<species id="cpd00011_e" name="CO2" compartment="e" charge="0"/>
	<species id="cpd00149_e" name="Co2+" compartment="e" charge="2"/>
	<species id="cpd01015_e" name="Cyanate" compartment="e" charge="-1"/>
	<species id="cpd00082_e" name="D-Fructose" compartment="e" charge="0"/>
	<species id="cpd10515_e" name="Fe2+" compartment="e" charge="2"/>
	<species id="cpd10516_e" name="Fe3+" compartment="e" charge="3"/>
	<species id="cpd00106_e" name="Fumarate" compartment="e" charge="-2"/>
	<species id="cpd08376_e" name="2-(beta-D-Glucosyl)-sn-glycerol" compartment="e" charge="0"/>
	<species id="cpd00027_e" name="D-Glucose" compartment="e" charge="0"/>
	<species id="cpd00155_e" name="Glycogen" compartment="e" charge="0"/>
	<species id="cpd00067_e" name="H+" compartment="e" charge="1"/>
	<species id="cpd11640_e" name="H2" compartment="e" charge="0"/>
	<species id="cpd00242_e" name="Bicarbonate" compartment="e" charge="-1"/>
	<species id="cpd00001_e" name="H2O" compartment="e" charge="0"/>
	<species id="cpd16336_e" name="Isoprene" compartment="e" charge="0"/>
	<species id="cpd00035_e" name="L-Alanine" compartment="e" charge="0"/>
	<species id="cpd00051_e" name="L-Arginine" compartment="e" charge="1"/>
	<species id="cpd00023_e" name="L-Glutamate" compartment="e" charge="-1"/>
	<species id="cpd00053_e" name="L-Glutamine" compartment="e" charge="0"/>
	<species id="cpd00119_e" name="L-Histidine" compartment="e" charge="0"/>
	<species id="cpd00107_e" name="L-Leucine" compartment="e" charge="0"/>
	<species id="cpd00039_e" name="L-Lysine" compartment="e" charge="1"/>
	<species id="cpd00130_e" name="L-Malate" compartment="e" charge="-2"/>
	<species id="cpd00129_e" name="L-Proline" compartment="e" charge="-1"/>
	<species id="cpd00054_e" name="L-Serine" compartment="e" charge="0"/>
	<species id="cpd00254_e" name="Mg2+" compartment="e" charge="2"/>
	<species id="cpd00030_e" name="Mn2+" compartment="e" charge="2"/>
	<species id="cpd11574_e" name="Molybdate" compartment="e" charge="0"/>
	<species id="cpd00013_e" name="NH3" compartment="e" charge="1"/>
	<species id="cpd00244_e" name="Ni2+" compartment="e" charge="2"/>
	<species id="cpd00209_e" name="Nitrate" compartment="e" charge="-1"/>
	<species id="cpd00007_e" name="O2" compartment="e" charge="0"/>
	<species id="hvphoton1_e" name="Photosystem 1 photon" compartment="e" charge="0"/>
	<species id="hvphoton2_e" name="Photosystem 2 photon" compartment="e" charge="0"/>
	<species id="cpd00009_e" name="Phosphate" compartment="e" charge="-2"/>
	<species id="cpd00205_e" name="K+" compartment="e" charge="1"/>
	<species id="cpd00118_e" name="Putrescine" compartment="e" charge="2"/>
	<species id="cpd00020_e" name="Pyruvate" compartment="e" charge="-1"/>
	<species id="cpd00971_e" name="Na+" compartment="e" charge="1"/>
	<species id="cpd00264_e" name="Spermidine" compartment="e" charge="3"/>
	<species id="cpd00036_e" name="Succinate" compartment="e" charge="-2"/>
	<species id="cpd00076_e" name="Sucrose" compartment="e" charge="0"/>
	<species id="cpd00048_e" name="Sulfate" compartment="e" charge="-2"/>
	<species id="cpd00073_e" name="Urea" compartment="e" charge="0"/>
	<species id="cpd00034_e" name="Zn2+" compartment="e" charge="2"/>
	<species id="cpd00082_p" name="D-Fructose" compartment="p" charge="0"/>
	<species id="cpd00082_c" name="D-Fructose" compartment="c" charge="0"/>
	<species id="cpd11420_c" name="Oxidized thioredoxin" compartment="c" charge="0"/>
	<species id="cpd11421_c" name="Reduced thioredoxin" compartment="c" charge="0"/>
	<species id="cpd00106_p" name="Fumarate" compartment="p" charge="-2"/>
	<species id="cpd00106_c" name="Fumarate" compartment="c" charge="-2"/>
	<species id="cpd00080_c" name="Glycerol-3-phosphate" compartment="c" charge="-1"/>
	<species id="cpd15309_c" name="1,2-Diacyl-sn-glycerol dihexadecanoyl" compartment="c" charge="0"/>
	<species id="cpd15310_c" name="1,2-Diacyl-sn-glycerol dihexadec-9-enoyl" compartment="c" charge="0"/>
	<species id="cpd15311_c" name="1,2-Diacyl-sn-glycerol dioctadecanoyl" compartment="c" charge="0"/>
	<species id="cpd15312_c" name="1,2-Diacyl-sn-glycerol dioctadec-11-enoyl" compartment="c" charge="0"/>
	<species id="cp_DLiGl_c" name="1,2-Diacyl-sn-glycerol (dioctadec-9-12-dienoyl, n-C18_2)" compartment="c" charge="0"/>
	<species id="cp_DaLGl_c" name="1,2-Diacyl-sn-glycerol (dioctadec-9-12-15-trienoyl, n-C18_3)" compartment="c" charge="0"/>
	<species id="cpd08376_p" name="2-(beta-D-Glucosyl)-sn-glycerol" compartment="p" charge="0"/>
	<species id="cpd08376_c" name="2-(beta-D-Glucosyl)-sn-glycerol" compartment="c" charge="0"/>
	<species id="cpd00155_c" name="Glycogen" compartment="c" charge="0"/>
	<species id="cpd00089_c" name="D-Glucose 1-phosphate" compartment="c" charge="-1"/>
	<species id="cpd15413_c" name="branching glycogen" compartment="c" charge="0"/>
	<species id="cpd00027_p" name="D-Glucose" compartment="p" charge="0"/>
	<species id="cpd00023_p" name="L-Glutamate" compartment="p" charge="-1"/>
	<species id="cpd00023_c" name="L-Glutamate" compartment="c" charge="-1"/>
	<species id="cpd00033_p" name="Glycine" compartment="p" charge="0"/>
	<species id="cpd00033_c" name="Glycine" compartment="c" charge="0"/>
	<species id="cpd11640_c" name="H2" compartment="c" charge="0"/>
	<species id="cpd00971_p" name="Na+" compartment="p" charge="1"/>
	<species id="cpd00971_c" name="Na+" compartment="c" charge="1"/>
	<species id="cpd00426_c" name="Homogentisate" compartment="c" charge="-1"/>
	<species id="cpd02172_c" name="Solanesyl diphosphate" compartment="c" charge="-2"/>
	<species id="cpd00011_c" name="CO2" compartment="c" charge="0"/>
	<species id="cpd_msbq_c" name="2-methyl-6-solanyl-1,4-benzoquinone" compartment="c" charge="0"/>
	<species id="cpd16336_c" name="Isoprene" compartment="c" charge="0"/>
	<species id="cpd00205_p" name="K+" compartment="p" charge="1"/>
	<species id="cpd00205_c" name="K+" compartment="c" charge="1"/>
	<species id="cpd00130_p" name="L-Malate" compartment="p" charge="-2"/>
	<species id="cpd00130_c" name="L-Malate" compartment="c" charge="-2"/>
	<species id="cpd08301_c" name="2-C-methyl-D-erythritol2-4-cyclodiphosphate" compartment="c" charge="-2"/>
	<species id="cpd08615_c" name="1-Hydroxy-2-methyl-2-butenyl 4-diphosphate" compartment="c" charge="-2"/>
	<species id="c_12dgr181_9_c" name="1,2-Diacyl-sn-glycerol (dioctadec-9-enoyl, n-C18_1)" compartment="c" charge="0"/>
	<species id="c_12dgr183_6_9_12_c" name="1,2-Diacyl-sn-glycerol (dioctadec-6-9-12-trienoyl, n-C18_3)" compartment="c" charge="0"/>
	<species id="c_12dgr184_6_9_12_15_c" name="1,2-Diacyl-sn-glycerol (dioctadec-6-9-12-15-tetraenoyl, n-C18_4)" compartment="c" charge="0"/>
	<species id="cpd00254_p" name="Mg2+" compartment="p" charge="2"/>
	<species id="cpd00254_c" name="Mg2+" compartment="c" charge="2"/>
	<species id="cpd02762_c" name="Mg-Protoporphyrin IX 13-monomethyl ester" compartment="c" charge="0"/>
	<species id="cpd08629_c" name="13(1)-Hydroxy-Mg-protoporphyrin IX 13-monomethyl ester" compartment="c" charge="0"/>
	<species id="cpd08630_c" name="13(1)-Oxo-Mg-protoporphyrin IX 13-monomethyl ester" compartment="c" charge="0"/>
	<species id="cpd08631_c" name="Divinylprotochlorophyllide" compartment="c" charge="-1"/>
	<species id="cpd00017_c" name="S-Adenosyl-L-methionine" compartment="c" charge="1"/>
	<species id="cpd00019_c" name="S-Adenosyl-homocysteine" compartment="c" charge="0"/>
	<species id="cpd00011_p" name="CO2" compartment="p" charge="0"/>
	<species id="cpd00013_p" name="NH3" compartment="p" charge="1"/>
	<species id="cpd00013_c" name="NH3" compartment="c" charge="1"/>
	<species id="cpd00244_p" name="Ni2+" compartment="p" charge="2"/>
	<species id="cpd00244_c" name="Ni2+" compartment="c" charge="2"/>
	<species id="cpd00209_p" name="Nitrate" compartment="p" charge="-1"/>
	<species id="cpd00209_c" name="Nitrate" compartment="c" charge="-1"/>
	<species id="cpd00007_ca" name="O2" compartment="ca" charge="0"/>
	<species id="cpPGP182_c" name="Phosphatidylglycerophosphate (dioctadec-9-12-dienoyl, n-C18_2)" compartment="c" charge="-3"/>
	<species id="cpdPG182_c" name="Phosphatidylglycerol (dioctadec-9-12-dienoyl, n-C18_2)" compartment="c" charge="-1"/>
	<species id="cpPGP183_c" name="Phosphatidylglycerophosphate (dioctadec-9-12-15-trienoyl, n-C18_3)" compartment="c" charge="-3"/>
	<species id="cpdPG183_c" name="Phosphatidylglycerol (dioctadec-9-12-15-trienoyl, n-C18_3)" compartment="c" charge="-1"/>
	<species id="cpdPGP181_9_c" name="Phosphatidylglycerophosphate (dioctadec-9-enoyl, n-C18_1)" compartment="c" charge="-3"/>
	<species id="cpdPG181_c" name="Phosphatidylglycerol (dioctadec-9-enoyl, n-C18_1)" compartment="c" charge="-1"/>
	<species id="pgp183_6_9_12_c" name="Phosphatidylglycerophosphate (dioctadec-6-9-12-trienoyl, n-C18_3)" compartment="c" charge="-3"/>
	<species id="pg183_6_9_12_c" name="Phosphatidylglycerol (dioctadec-6-9-12-trienoyl, n-C18_3)" compartment="c" charge="-1"/>
	<species id="pgp184_6_9_12_15_c" name="Phosphatidylglycerophosphate (dioctadec-6-9-12-15-tetraenoyl, n-C18_4)" compartment="c" charge="-3"/>
	<species id="pg184_6_9_12_15_c" name="Phosphatidylglycerol (dioctadec-6-9-12-15-tetraenoyl, n-C18_4)" compartment="c" charge="-1"/>
	<species id="cpd00046_c" name="CMP" compartment="c" charge="-1"/>
	<species id="cpd16898_c" name="3-Hydroxybutyryl-CoA" compartment="c" charge="-3"/>
	<species id="cpd_phbg_c" name="Growing PHB granule" compartment="c" charge="0"/>
	<species id="cpd00010_c" name="CoA" compartment="c" charge="-3"/>
	<species id="cmpd_PHB_c" name="PHB granule" compartment="c" charge="0"/>
	<species id="hvphoton1_p" name="Photosystem 1 photon" compartment="p" charge="0"/>
	<species id="hvphoton2_p" name="Photosystem 2 photon" compartment="p" charge="0"/>
	<species id="hvphoton1_c" name="Photosystem 1 photon" compartment="c" charge="0"/>
	<species id="hvphoton2_c" name="Photosystem 2 photon" compartment="c" charge="0"/>
	<species id="cpd03205_c" name="Phytoene" compartment="c" charge="0"/>
	<species id="cpd03206_c" name="Phytofluene" compartment="c" charge="0"/>
	<species id="cpd03215_c" name="zeta-Carotene" compartment="c" charge="0"/>
	<species id="cpd00084_c" name="L-Cysteine" compartment="c" charge="0"/>
	<species id="cpd02201_c" name="4-phosphopantothenate" compartment="c" charge="-2"/>
	<species id="cpd00096_c" name="CDP" compartment="c" charge="-2"/>
	<species id="cpd02666_c" name="(R)-4'-Phosphopantothenoyl-L-cysteine" compartment="c" charge="-2"/>
	<species id="peptido_syn_c" name="Peptidoglycan subunit of Synechocystis sp. PCC8603" compartment="c" charge="-2"/>
	<species id="peptido_syn_p" name="Peptidoglycan subunit of Synechocystis sp. PCC8603" compartment="p" charge="-2"/>
	<species id="cpd03495_c" name="Undecaprenyl-diphospho-N-acetylmuramoyl--N-acetylglucosamine-L-ala-D-glu-meso-2-6-diaminopimeloyl-D-ala-D-ala" compartment="c" charge="-4"/>
	<species id="cpd02229_c" name="Bactoprenyl diphosphate" compartment="c" charge="-2"/>
	<species id="cpd00020_p" name="Pyruvate" compartment="p" charge="-1"/>
	<species id="cpd00020_c" name="Pyruvate" compartment="c" charge="-1"/>
	<species id="cpd03420_c" name="Precorrin 3A" compartment="c" charge="-6"/>
	<species id="cpd03833_c" name="Precorrin 3B" compartment="c" charge="-6"/>
	<species id="cpd00202_c" name="DMAPP" compartment="c" charge="-2"/>
	<species id="cpd03211_c" name="15-cis-Phytoene" compartment="c" charge="0"/>
	<species id="cpd14598_c" name="3,4-Dehydrolycopene" compartment="c" charge="0"/>
	<species id="cpd00871_c" name="D-Ribulose 1,5-bisphosphate" compartment="c" charge="-2"/>
	<species id="cpd00871_ca" name="D-Ribulose 1,5-bisphosphate" compartment="ca" charge="-2"/>
	<species id="cpd00668_c" name="2-Acetolactate" compartment="c" charge="-1"/>
	<species id="cpd00025_c" name="H2O2" compartment="c" charge="0"/>
	<species id="cpd00040_c" name="Glyoxalate" compartment="c" charge="-1"/>
	<species id="cpd00843_c" name="Tartronate semialdehyde" compartment="c" charge="-1"/>
	<species id="cpd03049_c" name="2-Hydroxyethyl-ThPP" compartment="c" charge="-1"/>
	<species id="cpd00056_c" name="TPP" compartment="c" charge="-1"/>
	<species id="cpd00179_c" name="Maltose" compartment="c" charge="0"/>
	<species id="cpd00027_c" name="D-Glucose" compartment="c" charge="0"/>
	<species id="cpd00338_c" name="5-Aminolevulinate" compartment="c" charge="0"/>
	<species id="cpd00689_c" name="Porphobilinogen" compartment="c" charge="-1"/>
	<species id="cpd02656_c" name="6-7-Dimethyl-8--1-D-ribityllumazine" compartment="c" charge="0"/>
	<species id="cpd00220_c" name="Riboflavin" compartment="c" charge="0"/>
	<species id="cpd02882_c" name="4--1-D-Ribitylamino-5-aminouracil" compartment="c" charge="0"/>
	<species id="cpd00755_c" name="Hydroxymethylbilane" compartment="c" charge="-8"/>
	<species id="cpd00068_c" name="ITP" compartment="c" charge="-3"/>
	<species id="cpd00446_c" name="cAMP" compartment="c" charge="-1"/>
	<species id="cpd10515_c" name="Fe2+" compartment="c" charge="2"/>
	<species id="cpd10516_c" name="Fe3+" compartment="c" charge="3"/>
	<species id="cpd00053_c" name="L-Glutamine" compartment="c" charge="0"/>
	<species id="cpd00133_c" name="Nicotinamide" compartment="c" charge="0"/>
	<species id="cpd00251_c" name="ADP-ribose" compartment="c" charge="-2"/>
	<species id="cpd00924_c" name="AppppA" compartment="c" charge="-4"/>
	<species id="cpd00018_c" name="AMP" compartment="c" charge="-1"/>
	<species id="cpd00655_c" name="Dephospho-CoA" compartment="c" charge="-2"/>
	<species id="cpd00073_c" name="Urea" compartment="c" charge="0"/>
	<species id="cpd00421_c" name="Triphosphate" compartment="c" charge="-4"/>
	<species id="cpd00355_c" name="Nicotinamide ribonucleotide" compartment="c" charge="0"/>
	<species id="cpd00146_c" name="Carbamoylphosphate" compartment="c" charge="-1"/>
	<species id="cpd00062_c" name="UTP" compartment="c" charge="-3"/>
	<species id="cpd00091_c" name="UMP" compartment="c" charge="-1"/>
	<species id="cpd00050_c" name="FMN" compartment="c" charge="-1"/>
	<species id="cpd00015_c" name="FAD" compartment="c" charge="-2"/>
	<species id="cpd00060_c" name="L-Methionine" compartment="c" charge="0"/>
	<species id="cpd00837_c" name="S-Adenosylmethioninamine" compartment="c" charge="2"/>
	<species id="cpd00114_c" name="IMP" compartment="c" charge="-1"/>
	<species id="cpd00101_c" name="ribose-5-phosphate" compartment="c" charge="-1"/>
	<species id="cpd00128_c" name="Adenine" compartment="c" charge="0"/>
	<species id="cpd00182_c" name="Adenosine" compartment="c" charge="0"/>
	<species id="cpd00045_c" name="Adenosine 3-5-bisphosphate" compartment="c" charge="-2"/>
	<species id="cpd00638_c" name="Deamido-NAD" compartment="c" charge="-2"/>
	<species id="cpd00103_c" name="PRPP" compartment="c" charge="-3"/>
	<species id="cpd00135_c" name="Homocysteine" compartment="c" charge="0"/>
	<species id="cpd00061_c" name="Phosphoenolpyruvate" compartment="c" charge="-2"/>
	<species id="cpd00022_c" name="Acetyl-CoA" compartment="c" charge="-3"/>
	<species id="cpd00054_c" name="L-Serine" compartment="c" charge="0"/>
	<species id="cpd00196_c" name="Acetylphosphate" compartment="c" charge="-1"/>
	<species id="cpd00029_c" name="Acetate" compartment="c" charge="-1"/>
	<species id="cpd00279_c" name="Acetoacetyl-CoA" compartment="c" charge="-3"/>
	<species id="cpd02097_c" name="L-Glutamyl 5-phosphate" compartment="c" charge="-1"/>
	<species id="cpd00858_c" name="L-Glutamate5-semialdehyde" compartment="c" charge="0"/>
	<species id="cpd00477_c" name="N-Acetyl-L-glutamate" compartment="c" charge="-2"/>
	<species id="cpd00186_c" name="D-Glutamate" compartment="c" charge="-1"/>
	<species id="cpd00281_c" name="GABA" compartment="c" charge="0"/>
	<species id="cpd00260_c" name="Isocitrate" compartment="c" charge="-3"/>
	<species id="cpd03187_c" name="Oxalosuccinate" compartment="c" charge="-3"/>
	<species id="cpd00042_c" name="Glutathione" compartment="c" charge="-1"/>
	<species id="cpd00111_c" name="Oxidized glutathione" compartment="c" charge="-2"/>
	<species id="cpd00493_c" name="Pyridoxamine phosphate" compartment="c" charge="0"/>
	<species id="cpd00016_c" name="Pyridoxal phosphate" compartment="c" charge="-1"/>
	<species id="cpd00478_c" name="Pyridoxine phosphate" compartment="c" charge="-1"/>
	<species id="cpd00026_c" name="UDP-glucose" compartment="c" charge="-2"/>
	<species id="cpd00079_c" name="D-glucose-6-phosphate" compartment="c" charge="-1"/>
	<species id="cpd01476_c" name="Protoporphyrin" compartment="c" charge="-2"/>
	<species id="cpd00028_c" name="Heme" compartment="c" charge="-2"/>
	<species id="cpd00031_c" name="GDP" compartment="c" charge="-2"/>
	<species id="cpd00038_c" name="GTP" compartment="c" charge="-3"/>
	<species id="cpd00126_c" name="GMP" compartment="c" charge="-1"/>
	<species id="cpd00032_c" name="Oxaloacetate" compartment="c" charge="-2"/>
	<species id="cpd00041_c" name="L-Aspartate" compartment="c" charge="-1"/>
	<species id="cpd00035_c" name="L-Alanine" compartment="c" charge="0"/>
	<species id="cpd00117_c" name="D-Alanine" compartment="c" charge="0"/>
	<species id="cpd00036_c" name="Succinate" compartment="c" charge="-2"/>
	<species id="cpd00078_c" name="Succinyl-CoA" compartment="c" charge="-4"/>
	<species id="cpd00982_c" name="FADH2" compartment="c" charge="-2"/>
	<species id="cpd00142_c" name="Acetoacetate" compartment="c" charge="-1"/>
	<species id="cpd00037_c" name="UDP-N-acetylglucosamine" compartment="c" charge="-2"/>
	<species id="cpd00492_c" name="N-Acetyl-D-mannosamine" compartment="c" charge="0"/>
	<species id="cpd02611_c" name="N-Acetyl-D-glucosamine1-phosphate" compartment="c" charge="-1"/>
	<species id="cpd00861_c" name="UDP-N-acetyl-D-mannosamine" compartment="c" charge="-2"/>
	<species id="cpd00047_c" name="Formate" compartment="c" charge="-1"/>
	<species id="cpd02978_c" name="7,8-Dihydroneopterin 3'-triphosphate" compartment="c" charge="-3"/>
	<species id="cpd00957_c" name="2,5-Diamino-6-(5'-phosphoribosylamino)-4-pyrimidineone" compartment="c" charge="-1"/>
	<species id="cpd00697_c" name="cGMP" compartment="c" charge="-1"/>
	<species id="cpd00516_c" name="meso-2,6-Diaminopimelate" compartment="c" charge="0"/>
	<species id="cpd00039_c" name="L-Lysine" compartment="c" charge="1"/>
	<species id="cpd01155_c" name="Cadaverine" compartment="c" charge="2"/>
	<species id="cpd00180_c" name="Oxalate" compartment="c" charge="-2"/>
	<species id="cpd00830_c" name="4-Hydroxy-2-oxoglutarate" compartment="c" charge="-2"/>
	<species id="cpd00139_c" name="Glycolate" compartment="c" charge="-1"/>
	<species id="cpd01977_c" name="4-Phospho-L-aspartate" compartment="c" charge="-1"/>
	<species id="cpd03470_c" name="Iminoaspartate" compartment="c" charge="-2"/>
	<species id="cpd00132_c" name="L-Asparagine" compartment="c" charge="0"/>
	<species id="cpd00085_c" name="beta-Alanine" compartment="c" charge="0"/>
	<species id="cpd01017_c" name="L-Cysteinylglycine" compartment="c" charge="0"/>
	<species id="cpd00506_c" name="gamma-Glutamylcysteine" compartment="c" charge="-1"/>
	<species id="cpd00193_c" name="APS" compartment="c" charge="-2"/>
	<species id="cpd00044_c" name="3-phosphoadenylylsulfate" compartment="c" charge="-3"/>
	<species id="cpd00367_c" name="Cytidine" compartment="c" charge="0"/>
	<species id="cpd00048_c" name="Sulfate" compartment="c" charge="-2"/>
	<species id="cpd00051_c" name="L-Arginine" compartment="c" charge="1"/>
	<species id="cpd00064_c" name="Ornithine" compartment="c" charge="1"/>
	<species id="cpd00274_c" name="Citrulline" compartment="c" charge="0"/>
	<species id="cpd00152_c" name="Agmatine" compartment="c" charge="2"/>
	<species id="cpd00722_c" name="O-Acetyl-L-serine" compartment="c" charge="0"/>
	<species id="cpd00145_c" name="Hydroxypyruvate" compartment="c" charge="-1"/>
	<species id="cpd00793_c" name="Thiamine phosphate" compartment="c" charge="0"/>
	<species id="cpd03450_c" name="Succinatesemialdehyde-thiamindiphosphateanion" compartment="c" charge="-2"/>
	<species id="cpd00482_c" name="2-Phospho-D-glycerate" compartment="c" charge="-2"/>
	<species id="cpd02820_c" name="UDP-N-acetylglucosamine enolpyruvate" compartment="c" charge="-3"/>
	<species id="cpd00359_c" name="Indole" compartment="c" charge="0"/>
	<species id="cpd00065_c" name="L-Tryptophan" compartment="c" charge="0"/>
	<species id="cpd00066_c" name="L-Phenylalanine" compartment="c" charge="0"/>
	<species id="cpd00143_c" name="Phenylpyruvate" compartment="c" charge="-1"/>
	<species id="cpd02169_c" name="Presqualene diphosphate" compartment="c" charge="-2"/>
	<species id="cpd00221_c" name="D-Lactate" compartment="c" charge="-1"/>
	<species id="cpd00191_c" name="3-Oxopropanoate" compartment="c" charge="-1"/>
	<species id="cpd02431_c" name="1-Pyrroline-5-carboxylate" compartment="c" charge="-1"/>
	<species id="cpd00071_c" name="Acetaldehyde" compartment="c" charge="0"/>
	<species id="cpd00199_c" name="4-Oxobutanoate" compartment="c" charge="-1"/>
	<species id="cpd00351_c" name="Saccharopine" compartment="c" charge="-1"/>
	<species id="cpd00090_c" name="IDP" compartment="c" charge="-2"/>
	<species id="cpd00616_c" name="Pretyrosine" compartment="c" charge="-1"/>
	<species id="cpd00069_c" name="L-Tyrosine" compartment="c" charge="0"/>
	<species id="cpd00868_c" name="p-hydroxyphenylpyruvate" compartment="c" charge="-1"/>
	<species id="cpd00070_c" name="Malonyl-CoA" compartment="c" charge="-4"/>
	<species id="cpd00363_c" name="Ethanol" compartment="c" charge="0"/>
	<species id="cpd00072_c" name="D-fructose-6-phosphate" compartment="c" charge="-1"/>
	<species id="cpd00290_c" name="D-fructose-1,6-bisphosphate" compartment="c" charge="-2"/>
	<species id="cpd01693_c" name="6-Phosphosucrose" compartment="c" charge="-1"/>
	<species id="cpd00288_c" name="D-Glucosamine phosphate" compartment="c" charge="0"/>
	<species id="cpd00235_c" name="D-mannose-6-phosphate" compartment="c" charge="-1"/>
	<species id="cpd00076_c" name="Sucrose" compartment="c" charge="0"/>
	<species id="cpd00911_c" name="6-phospho-D-glucono-1-5-lactone" compartment="c" charge="-1"/>
	<species id="cpd00867_c" name="Inositol 1-phosphate" compartment="c" charge="-1"/>
	<species id="cpd00095_c" name="Glycerone-phosphate" compartment="c" charge="-1"/>
	<species id="cpd00100_c" name="Glycerol" compartment="c" charge="0"/>
	<species id="cpd00485_c" name="D-Mannose 1-phosphate" compartment="c" charge="-1"/>
	<species id="cpd00083_c" name="GDP-mannose" compartment="c" charge="-2"/>
	<species id="cpd00900_c" name="GDP-4-dehydro-D-rhamnose" compartment="c" charge="-2"/>
	<species id="cpd01536_c" name="GDP-L-galactose" compartment="c" charge="-2"/>
	<species id="cpd00706_c" name="Mercaptopyruvate" compartment="c" charge="-1"/>
	<species id="cpd00239_c" name="Hydrogen Sulfide" compartment="c" charge="0"/>
	<species id="cpd01504_c" name="3-Aminopropanal" compartment="c" charge="1"/>
	<species id="cpd00087_c" name="Tetrahydrofolate" compartment="c" charge="-2"/>
	<species id="cpd00330_c" name="Dihydrofolate" compartment="c" charge="-2"/>
	<species id="cpd00201_c" name="10-Formyltetrahydrofolate" compartment="c" charge="-2"/>
	<species id="cpd00125_c" name="5-10-Methylenetetrahydrofolate" compartment="c" charge="-2"/>
	<species id="cpd00345_c" name="5-Methyltetrahydrofolate" compartment="c" charge="-2"/>
	<species id="cpd00387_c" name="ADP-glucose" compartment="c" charge="-2"/>
	<species id="cpd00348_c" name="D-Galactose 1-phosphate" compartment="c" charge="-1"/>
	<species id="cpd00810_c" name="Orotidylic acid" compartment="c" charge="-2"/>
	<species id="cpd00092_c" name="Uracil" compartment="c" charge="0"/>
	<species id="cpd00307_c" name="Cytosine" compartment="c" charge="0"/>
	<species id="cpd00216_c" name="Chorismate" compartment="c" charge="-2"/>
	<species id="cpd00093_c" name="Anthranilate" compartment="c" charge="-1"/>
	<species id="cpd00161_c" name="L-Threonine" compartment="c" charge="0"/>
	<species id="cpd00094_c" name="2-Oxobutyrate" compartment="c" charge="-1"/>
	<species id="cpd00102_c" name="Glyceraldehyde3-phosphate" compartment="c" charge="-1"/>
	<species id="cpd00428_c" name="2-Oxopropanal" compartment="c" charge="0"/>
	<species id="cpd00157_c" name="Glycerone" compartment="c" charge="0"/>
	<species id="cpd00448_c" name="D-Glyceraldehyde" compartment="c" charge="0"/>
	<species id="cpd00105_c" name="D-Ribose" compartment="c" charge="0"/>
	<species id="cpd00171_c" name="D-Ribulose5-phosphate" compartment="c" charge="-1"/>
	<species id="cpd00475_c" name="Ribose 1-phosphate" compartment="c" charge="-1"/>
	<species id="cpd00203_c" name="1,3-Bisphospho-D-glycerate" compartment="c" charge="-2"/>
	<species id="cpd00510_c" name="deoxyribose-5-phosphate" compartment="c" charge="-1"/>
	<species id="cpd00198_c" name="D-Xylulose5-phosphate" compartment="c" charge="-1"/>
	<species id="cpd00236_c" name="D-Erythrose4-phosphate" compartment="c" charge="-1"/>
	<species id="cpd01775_c" name="Phosphoribosyl-ATP" compartment="c" charge="-4"/>
	<species id="cpd01982_c" name="5-Phosphoribosylamine" compartment="c" charge="0"/>
	<species id="cpd02642_c" name="N-5-phosphoribosyl-anthranilate" compartment="c" charge="-2"/>
	<species id="cpd02375_c" name="Adenylosuccinate" compartment="c" charge="-3"/>
	<species id="cpd02152_c" name="L-Argininosuccinate" compartment="c" charge="-1"/>
	<species id="cpd00107_c" name="L-Leucine" compartment="c" charge="0"/>
	<species id="cpd00200_c" name="4MOP" compartment="c" charge="-1"/>
	<species id="cpd00108_c" name="Galactose" compartment="c" charge="0"/>
	<species id="cpd02884_c" name="FAICAR" compartment="c" charge="-1"/>
	<species id="cpd00497_c" name="XMP" compartment="c" charge="-1"/>
	<species id="cpd00177_c" name="dADP" compartment="c" charge="-2"/>
	<species id="cpd00115_c" name="dATP" compartment="c" charge="-3"/>
	<species id="cpd00731_c" name="D-Alanyl-D-alanine" compartment="c" charge="0"/>
	<species id="cpd00118_c" name="Putrescine" compartment="c" charge="2"/>
	<species id="cpd01758_c" name="N-Acetylputrescine" compartment="c" charge="1"/>
	<species id="cpd00641_c" name="L-Histidinol" compartment="c" charge="1"/>
	<species id="cpd00119_c" name="L-Histidine" compartment="c" charge="0"/>
	<species id="cpd01324_c" name="L-Histidinal" compartment="c" charge="1"/>
	<species id="cpd00120_c" name="Butyryl-CoA" compartment="c" charge="-3"/>
	<species id="cpd03123_c" name="3-Oxohexanoyl-CoA" compartment="c" charge="-3"/>
	<species id="cpd00121_c" name="L-Inositol" compartment="c" charge="0"/>
	<species id="cpd02230_c" name="Inositol 4-phosphate" compartment="c" charge="-1"/>
	<species id="cpd02484_c" name="Inositol 3-phosphate" compartment="c" charge="-1"/>
	<species id="cpd02498_c" name="2,3-Dihydroxy-isovalerate" compartment="c" charge="-1"/>
	<species id="cpd00123_c" name="3-Methyl-2-oxobutanoate" compartment="c" charge="-1"/>
	<species id="cpd01646_c" name="2-Isopropylmalate" compartment="c" charge="-2"/>
	<species id="cpd00156_c" name="L-Valine" compartment="c" charge="0"/>
	<species id="cpd00347_c" name="5-10-Methenyltetrahydrofolate" compartment="c" charge="-1"/>
	<species id="cpd00712_c" name="2-Dehydropantoate" compartment="c" charge="-1"/>
	<species id="cpd00311_c" name="Guanosine" compartment="c" charge="0"/>
	<species id="cpd00129_c" name="L-Proline" compartment="c" charge="-1"/>
	<species id="cpd00214_c" name="Hexadecanoate" compartment="c" charge="-1"/>
	<species id="cpd00134_c" name="Palmitoyl-CoA" compartment="c" charge="-3"/>
	<species id="cpd00790_c" name="O-Acetyl-L-homoserine" compartment="c" charge="0"/>
	<species id="cpd00136_c" name="4-Hydroxybenzoate" compartment="c" charge="-1"/>
	<species id="cpd02476_c" name="4-(beta-D-Glucosyloxy)benzoate" compartment="c" charge="-1"/>
	<species id="cpd02300_c" name="Resacetophenone" compartment="c" charge="0"/>
	<species id="cpd00331_c" name="cis-Aconitate" compartment="c" charge="-3"/>
	<species id="cpd00229_c" name="Glycolaldehyde" compartment="c" charge="0"/>
	<species id="cpd01844_c" name="Propionyl phosphate" compartment="c" charge="-1"/>
	<species id="cpd00141_c" name="Propionate" compartment="c" charge="-1"/>
	<species id="cpd03480_c" name="2-Hydroxyphenylacetate" compartment="c" charge="-1"/>
	<species id="cpd00219_c" name="Prephenate" compartment="c" charge="-2"/>
	<species id="cpd00464_c" name="alpha-Tolualdehyde" compartment="c" charge="0"/>
	<species id="cpd00223_c" name="Glycerate" compartment="c" charge="-1"/>
	<species id="cpd01101_c" name="Carbamate" compartment="c" charge="-1"/>
	<species id="cpd00343_c" name="N-Carbamoyl-L-aspartate" compartment="c" charge="-2"/>
	<species id="cpd00147_c" name="5-Methylthioadenosine" compartment="c" charge="0"/>
	<species id="cpd02574_c" name="methylthioribose-1-phosphate" compartment="c" charge="-1"/>
	<species id="cpd00306_c" name="Xylitol" compartment="c" charge="0"/>
	<species id="cpd00154_c" name="Xylose" compartment="c" charge="0"/>
	<species id="cpd00160_c" name="Cholesterol" compartment="c" charge="0"/>
	<species id="cpd00857_c" name="Provitamin D3" compartment="c" charge="0"/>
	<species id="cpd00809_c" name="O-Phospho-L-homoserine" compartment="c" charge="-1"/>
	<species id="cpd00162_c" name="Aminoethanol" compartment="c" charge="1"/>
	<species id="cpd00285_c" name="Phosphoethanolamine" compartment="c" charge="0"/>
	<species id="cpd02069_c" name="3-Phosphonooxypyruvate" compartment="c" charge="-2"/>
	<species id="cpd00190_c" name="beta-D-Glucose" compartment="c" charge="0"/>
	<species id="cpd00170_c" name="Gluconolactone" compartment="c" charge="0"/>
	<species id="cpd00284_c" name="6-Phospho-D-gluconate" compartment="c" charge="-2"/>
	<species id="cpd00294_c" name="dAMP" compartment="c" charge="-1"/>
	<species id="cpd00184_c" name="Thymidine" compartment="c" charge="0"/>
	<species id="cpd00298_c" name="dTMP" compartment="c" charge="-1"/>
	<species id="cpd00610_c" name="D-Glutamine" compartment="c" charge="0"/>
	<species id="cpd00863_c" name="beta-D-Glucose 6-phosphate" compartment="c" charge="-1"/>
	<species id="cpd00238_c" name="Sedoheptulose7-phosphate" compartment="c" charge="-1"/>
	<species id="cpd02605_c" name="2-isopropyl-3-oxosuccinate" compartment="c" charge="-2"/>
	<species id="cpd00283_c" name="Geranyl diphosphate" compartment="c" charge="-2"/>
	<species id="cpd00853_c" name="DPG" compartment="c" charge="-3"/>
	<species id="cpd00449_c" name="Dihydrolipoamide" compartment="c" charge="0"/>
	<species id="cpd00213_c" name="Lipoamide" compartment="c" charge="0"/>
	<species id="cpd00836_c" name="S-Acetyldihydrolipoamide" compartment="c" charge="0"/>
	<species id="cpd00215_c" name="Pyridoxal" compartment="c" charge="0"/>
	<species id="cpd00715_c" name="4-Pyridoxolactone" compartment="c" charge="0"/>
	<species id="cpd00932_c" name="5-O--1-Carboxyvinyl-3-phosphoshikimate" compartment="c" charge="-3"/>
	<species id="cpd08210_c" name="ADC" compartment="c" charge="-1"/>
	<species id="cpd00658_c" name="Isochorismate" compartment="c" charge="-2"/>
	<species id="cpd02182_c" name="(R)-S-Lactoylglutathione" compartment="c" charge="-1"/>
	<species id="cpd00227_c" name="L-Homoserine" compartment="c" charge="0"/>
	<species id="cpd00346_c" name="L-Aspartate4-semialdehyde" compartment="c" charge="0"/>
	<species id="cpd00231_c" name="Dihydrobiopterin" compartment="c" charge="0"/>
	<species id="cpd00233_c" name="Tetrahydrobiopterin" compartment="c" charge="0"/>
	<species id="cpd02857_c" name="DAHP" compartment="c" charge="-2"/>
	<species id="cpd00349_c" name="Sedoheptulose 1,7-bisphosphate" compartment="c" charge="-2"/>
	<species id="cpd00241_c" name="dGTP" compartment="c" charge="-3"/>
	<species id="cpd00296_c" name="dGMP" compartment="c" charge="-1"/>
	<species id="cpd00277_c" name="Deoxyguanosine" compartment="c" charge="0"/>
	<species id="cpd00295_c" name="dGDP" compartment="c" charge="-2"/>
	<species id="cpd00282_c" name="S-Dihydroorotate" compartment="c" charge="-1"/>
	<species id="cpd00247_c" name="Orotate" compartment="c" charge="-1"/>
	<species id="cpd00264_c" name="Spermidine" compartment="c" charge="3"/>
	<species id="cpd00150_c" name="HCN" compartment="c" charge="0"/>
	<species id="cpd00268_c" name="Thiosulfate" compartment="c" charge="-2"/>
	<species id="cpd00081_c" name="Sulfite" compartment="c" charge="-1"/>
	<species id="cpd01211_c" name="Thiocyanate" compartment="c" charge="-1"/>
	<species id="cpd00269_c" name="2-Oxoadipate" compartment="c" charge="-2"/>
	<species id="cpd00413_c" name="Glutaryl-CoA" compartment="c" charge="-4"/>
	<species id="cpd02234_c" name="(R)-3-Hydroxybutanoyl-CoA" compartment="c" charge="-3"/>
	<species id="cpd00434_c" name="4-Aminobutanal" compartment="c" charge="1"/>
	<species id="cpd00876_c" name="3-Hydroxyisobutyrate" compartment="c" charge="-1"/>
	<species id="cpd00287_c" name="3-Oxo-2-methylpropanoate" compartment="c" charge="-1"/>
	<species id="cpd03671_c" name="D-Glucosamine1-phosphate" compartment="c" charge="0"/>
	<species id="cpd00289_c" name="Geranylgeranyl diphosphate" compartment="c" charge="-2"/>
	<species id="cpd03214_c" name="Phytyl diphosphate" compartment="c" charge="-2"/>
	<species id="cpd02168_c" name="Prephytoene diphosphate" compartment="c" charge="-2"/>
	<species id="cpd00297_c" name="dTDP" compartment="c" charge="-2"/>
	<species id="cpd00357_c" name="TTP" compartment="c" charge="-3"/>
	<species id="cpd00299_c" name="dUMP" compartment="c" charge="-1"/>
	<species id="cpd00978_c" name="dUDP" compartment="c" charge="-2"/>
	<species id="cpd00412_c" name="Deoxyuridine" compartment="c" charge="0"/>
	<species id="cpd00358_c" name="dUTP" compartment="c" charge="-3"/>
	<species id="cpd00305_c" name="Thiamin" compartment="c" charge="1"/>
	<species id="cpd00322_c" name="L-Isoleucine" compartment="c" charge="0"/>
	<species id="cpd00508_c" name="2-keto-3-methyl-valerate" compartment="c" charge="-1"/>
	<species id="cpd00683_c" name="Dihydropteroate" compartment="c" charge="-1"/>
	<species id="cpd00453_c" name="1,2-Propanediol" compartment="c" charge="0"/>
	<species id="cpd00334_c" name="L-Lactaldehyde" compartment="c" charge="0"/>
	<species id="cpd02345_c" name="L-Glutamate1-semialdehyde" compartment="c" charge="0"/>
	<species id="cpd00342_c" name="N-Acetylornithine" compartment="c" charge="0"/>
	<species id="cpd00918_c" name="2-Acetamido-5-oxopentanoate" compartment="c" charge="-1"/>
	<species id="cpd02120_c" name="Dihydrodipicolinate" compartment="c" charge="-2"/>
	<species id="cpd02197_c" name="5-Formyltetrahydrofolate" compartment="c" charge="-2"/>
	<species id="cpd00356_c" name="dCTP" compartment="c" charge="-3"/>
	<species id="cpd00533_c" name="dCDP" compartment="c" charge="-2"/>
	<species id="cpd00626_c" name="dTDPglucose" compartment="c" charge="-2"/>
	<species id="cpd02210_c" name="Indoleglycerol phosphate" compartment="c" charge="-1"/>
	<species id="cpd00389_c" name="Biliverdin" compartment="c" charge="-2"/>
	<species id="cpd00376_c" name="Bilirubin" compartment="c" charge="-2"/>
	<species id="cpd00383_c" name="Shikimate" compartment="c" charge="-1"/>
	<species id="cpd02030_c" name="Shikimate 3-phosphate" compartment="c" charge="-2"/>
	<species id="cpd01716_c" name="3-Dehydroshikimate" compartment="c" charge="-1"/>
	<species id="cpd01725_c" name="5-Dehydroshikimate" compartment="c" charge="-1"/>
	<species id="cpd00408_c" name="Pantoate" compartment="c" charge="-1"/>
	<species id="cpd00644_c" name="Pantothenate" compartment="c" charge="-1"/>
	<species id="cpd00418_c" name="NO" compartment="c" charge="0"/>
	<species id="cpd00659_c" name="Nitrous oxide" compartment="c" charge="1"/>
	<species id="cpd00430_c" name="Phenyl acetate" compartment="c" charge="0"/>
	<species id="cpd00452_c" name="Phenylacetyl-CoA" compartment="c" charge="-3"/>
	<species id="cpd01647_c" name="2-Phenylacetamide" compartment="c" charge="0"/>
	<species id="cpd00802_c" name="D-fructose-1-phosphate" compartment="c" charge="-1"/>
	<species id="cpd02552_c" name="n-acetylglutamyl-phosphate" compartment="c" charge="-2"/>
	<species id="cpd00486_c" name="Indoleacetaldehyde" compartment="c" charge="0"/>
	<species id="cpd00703_c" name="Indoleacetate" compartment="c" charge="-1"/>
	<species id="cpd00501_c" name="beta-D-Glucose 1-phosphate" compartment="c" charge="-1"/>
	<species id="cpd02698_c" name="N-Succinyl-L-2,6-diaminopimelate" compartment="c" charge="-2"/>
	<species id="cpd00504_c" name="LL-2,6-Diaminopimelate" compartment="c" charge="0"/>
	<species id="cpd01242_c" name="Deoxyribose" compartment="c" charge="0"/>
	<species id="cpd00521_c" name="dTDP-4-oxo-6-deoxy-D-glucose" compartment="c" charge="-2"/>
	<species id="cpd00522_c" name="dTDP-4-oxo-L-rhamnose" compartment="c" charge="-2"/>
	<species id="cpd02113_c" name="dTDP-rhamnose" compartment="c" charge="-2"/>
	<species id="cpd00890_c" name="UDP-N-acetylmuramoyl-L-alanine" compartment="c" charge="-3"/>
	<species id="cpd00525_c" name="UDP-N-acetylmuramoyl-L-alanyl-D-glutamate" compartment="c" charge="-4"/>
	<species id="cpd02964_c" name="UDP-N-acetylmuramoyl-L-alanyl-D-gamma-glutamyl-meso-2-6-diaminopimelate" compartment="c" charge="-4"/>
	<species id="cpd00559_c" name="Supraene" compartment="c" charge="0"/>
	<species id="cpd00873_c" name="Nicotinate ribonucleotide" compartment="c" charge="-1"/>
	<species id="cpd00807_c" name="L-histidinol-phosphate" compartment="c" charge="0"/>
	<species id="cpd00834_c" name="Phosphopantetheine" compartment="c" charge="-1"/>
	<species id="cpd02569_c" name="2-Oxo-3-hydroxyisovalerate" compartment="c" charge="-1"/>
	<species id="cpd00443_c" name="4-Aminobenzoate" compartment="c" charge="-1"/>
	<species id="cpd00954_c" name="6-hydroxymethyl dihydropterin" compartment="c" charge="0"/>
	<species id="cpd02920_c" name="7,8-Dihydropterin pyrophosphate" compartment="c" charge="-2"/>
	<species id="cpd00699_c" name="5-Dehydroquinate" compartment="c" charge="-1"/>
	<species id="cpd01881_c" name="3-Indoleacetonitrile" compartment="c" charge="0"/>
	<species id="cpd01747_c" name="Indole-3-acetamide" compartment="c" charge="0"/>
	<species id="cpd03456_c" name="S-sulfocysteine" compartment="c" charge="-1"/>
	<species id="cpd00774_c" name="UroporphyrinogenIII" compartment="c" charge="-8"/>
	<species id="cpd01973_c" name="4-Guanidinobutanamide" compartment="c" charge="1"/>
	<species id="cpd00762_c" name="4-Guanidinobutanoate" compartment="c" charge="0"/>
	<species id="cpd00764_c" name="7-8-Diaminononanoate" compartment="c" charge="1"/>
	<species id="cpd01311_c" name="Dethiobiotin" compartment="c" charge="-1"/>
	<species id="cpd00773_c" name="UDP-N-acetylmuramate" compartment="c" charge="-3"/>
	<species id="cpd01620_c" name="Precorrin 2" compartment="c" charge="-8"/>
	<species id="cpd02083_c" name="Coproporphyrinogen III" compartment="c" charge="-4"/>
	<species id="cpd00782_c" name="Pimeloyl-CoA" compartment="c" charge="-4"/>
	<species id="cpd00800_c" name="8-Amino-7-oxononanoate" compartment="c" charge="0"/>
	<species id="cpd00791_c" name="ProtoporphyrinogenIX" compartment="c" charge="-2"/>
	<species id="cpd02654_c" name="4-Methyl-5--2-phosphoethyl-thiazole" compartment="c" charge="-1"/>
	<species id="cpd02894_c" name="4-Amino-2-methyl-5-diphosphomethylpyrimidine" compartment="c" charge="-2"/>
	<species id="cpd00805_c" name="D-Tagatose 6-phosphate" compartment="c" charge="-1"/>
	<species id="cpd02371_c" name="D-Tagatose 1,6-biphosphate" compartment="c" charge="-2"/>
	<species id="cpd00930_c" name="imidazole acetol-phosphate" compartment="c" charge="-1"/>
	<species id="cpd01974_c" name="4-Hydroxy-L-glutamate" compartment="c" charge="-1"/>
	<species id="cpd00845_c" name="4-Trimethylammoniobutanal" compartment="c" charge="1"/>
	<species id="cpd00923_c" name="3-Hydroxy-N6,N6,N6-trimethyl-L-lysine" compartment="c" charge="1"/>
	<species id="cpd02625_c" name="3-Hydroxy-L-1-pyrroline-5-carboxylate" compartment="c" charge="-1"/>
	<species id="cpd00851_c" name="trans-4-Hydroxy-L-proline" compartment="c" charge="-1"/>
	<species id="cpd02333_c" name="Quinolinate" compartment="c" charge="-2"/>
	<species id="cpd02843_c" name="D-erythro-imidazole-glycerol-phosphate" compartment="c" charge="-1"/>
	<species id="cpd00931_c" name="5-Amino-6--5-phosphoribosylaminouracil" compartment="c" charge="-1"/>
	<species id="cpd02720_c" name="5-Amino-6--5-phosphoribitylaminouracil" compartment="c" charge="-1"/>
	<species id="cpd02961_c" name="Dihydroneopterin" compartment="c" charge="0"/>
	<species id="cpd00956_c" name="1-(2-carboxyphenylamino)-1-deoxyribulose 5-phosphate" compartment="c" charge="-2"/>
	<species id="cpd00976_c" name="dIDP" compartment="c" charge="-2"/>
	<species id="cpd00977_c" name="dITP" compartment="c" charge="-3"/>
	<species id="cpd01015_c" name="Cyanate" compartment="c" charge="-1"/>
	<species id="cpd02216_c" name="Mg-protoporphyrin IX" compartment="c" charge="-1"/>
	<species id="cpd01502_c" name="Citraconate" compartment="c" charge="-2"/>
	<species id="cpd01700_c" name="D-Citramalate" compartment="c" charge="-2"/>
	<species id="cpd01710_c" name="2-Isopropylmaleate" compartment="c" charge="-2"/>
	<species id="cpd02693_c" name="3-Isopropylmalate" compartment="c" charge="-2"/>
	<species id="cpd01772_c" name="Succinylbenzoate" compartment="c" charge="-2"/>
	<species id="cpd02021_c" name="Succinylbenzoyl-CoA" compartment="c" charge="-4"/>
	<species id="cpd03451_c" name="SHCHC" compartment="c" charge="-2"/>
	<species id="cpd01777_c" name="Phosphoribosyl-AMP" compartment="c" charge="-2"/>
	<species id="cpd02979_c" name="phosphoribosylformiminoaicar-phosphate" compartment="c" charge="-2"/>
	<species id="cpd03052_c" name="Imidazole acetaldehyde" compartment="c" charge="0"/>
	<species id="cpd01831_c" name="4-Imidazoleacetate" compartment="c" charge="-1"/>
	<species id="cpd02394_c" name="GAR" compartment="c" charge="0"/>
	<species id="cpd02295_c" name="1-4-Dihydroxy-2-naphthoate" compartment="c" charge="-1"/>
	<species id="cpd02465_c" name="tetrahydrodipicolinate" compartment="c" charge="-2"/>
	<species id="cpd02132_c" name="3-Phospho-D-erythronate" compartment="c" charge="-2"/>
	<species id="cpd02645_c" name="Phosphoenol-4-deoxy-3-tetrulosonate" compartment="c" charge="-2"/>
	<species id="cpd02826_c" name="5'-Phosphoribosylformylglycinamidine" compartment="c" charge="0"/>
	<species id="cpd02140_c" name="Aminoimidazole ribotide" compartment="c" charge="0"/>
	<species id="cpd02893_c" name="5'-Phosphoribosyl-4-carboxy-5-aminoimidazole" compartment="c" charge="-1"/>
	<species id="cpd02315_c" name="6-Pyruvoyltetrahydropterin" compartment="c" charge="0"/>
	<species id="cpd02678_c" name="N-Formyl-GAR" compartment="c" charge="-1"/>
	<species id="cpd02724_c" name="N-Succinyl-L-2-amino-6-oxopimelate" compartment="c" charge="-3"/>
	<species id="cpd02791_c" name="methylthioribulose-1-phosphate" compartment="c" charge="-1"/>
	<species id="cpd03221_c" name="Zymosterol" compartment="c" charge="0"/>
	<species id="cpd02755_c" name="Fecosterol" compartment="c" charge="0"/>
	<species id="cpd11225_c" name="3-4-dihydroxy-2-butanone4-phosphate" compartment="c" charge="-1"/>
	<species id="cpd02835_c" name="UDP-2,3-bis(3-hydroxytetradecanoyl)glucosamine" compartment="c" charge="-2"/>
	<species id="cpd02930_c" name="2,3-Bis(beta-hydoroxymyristoyl)-beta-D-glucosaminyl 1-phosphate" compartment="c" charge="-1"/>
	<species id="cpd02851_c" name="AICAR" compartment="c" charge="-1"/>
	<species id="cpd02991_c" name="phosphoribulosylformimino-AICAR-phosphate" compartment="c" charge="-2"/>
	<species id="cpd02921_c" name="SAICAR" compartment="c" charge="-3"/>
	<species id="cpd02861_c" name="UDP-N-acetylmuramoyl-L-alanyl-D-glutamyl-L-lysine" compartment="c" charge="-3"/>
	<species id="cpd02943_c" name="UDP-N-acetylmuramoyl-L-alanyl-D-glutamyl-L-lysyl-D-alanyl-D-alanine" compartment="c" charge="-3"/>
	<species id="cpd03490_c" name="UDP-N-acetylmuramoyl-L-alanyl-gamma-D-glutamyl-L-lysine" compartment="c" charge="-3"/>
	<species id="cpd02886_c" name="UDP-3-O-(beta-hydroxymyristoyl)-N-acetylglucosamine" compartment="c" charge="-2"/>
	<species id="cpd03584_c" name="UDP-3-O-(beta-hydroxymyristoyl)-D-glucosamine" compartment="c" charge="-1"/>
	<species id="cpd03002_c" name="Lipid A disaccharide" compartment="c" charge="-1"/>
	<species id="cpd02968_c" name="UDP-N-acetylmuramoyl-L-alanyl-D-glutamyl-6-carboxy-L-lysyl-D-alanyl- D-alanine" compartment="c" charge="-4"/>
	<species id="cpd03521_c" name="Dihydroneopterin phosphate" compartment="c" charge="-1"/>
	<species id="cpd00498_c" name="2-Aceto-2-hydroxybutanoate" compartment="c" charge="-1"/>
	<species id="cpd03897_c" name="4a-Hydroxytetrahydrobiopterin" compartment="c" charge="0"/>
	<species id="cpd03306_c" name="3,4-Dihydroxyphenylethyleneglycol" compartment="c" charge="0"/>
	<species id="cpd03307_c" name="3,4-Dihydroxymandelaldehyde" compartment="c" charge="0"/>
	<species id="cpd03414_c" name="UroporphyrinogenI" compartment="c" charge="-8"/>
	<species id="cpd03416_c" name="CoproporphyrinogenI" compartment="c" charge="-4"/>
	<species id="cpd03443_c" name="3-Octaprenyl-4-hydroxybenzoate" compartment="c" charge="-1"/>
	<species id="cpd03444_c" name="2-Octaprenylphenol" compartment="c" charge="0"/>
	<species id="cpd03486_c" name="N-acetylmuramoyl-L-alanyl-D-glutamyl-L-lysyl-D-alanyl-D-alanine-diphosphoundecaprenol" compartment="c" charge="-3"/>
	<species id="cpd03487_c" name="Undecaprenyl-diphospho-N-acetylmuramoyl-(N-acetylglucosamine)-L-alanyl-D-glutamyl-L-lysyl-D-alanyl-D-alanine" compartment="c" charge="-3"/>
	<species id="cpd03494_c" name="Undecaprenyl-diphospho-N-acetylmuramoyl-L-alanyl-D-glutamyl-meso-2-6-diaminopimeloyl-D-alanyl-D-alanine" compartment="c" charge="-4"/>
	<species id="cpd03529_c" name="N4-Acetylaminobutanal" compartment="c" charge="0"/>
	<species id="cpd01889_c" name="4-Acetamidobutanoate" compartment="c" charge="-1"/>
	<species id="cpd03530_c" name="L-4-Hydroxyglutamatesemialdehyde" compartment="c" charge="0"/>
	<species id="cpd02535_c" name="2,3-Dihydroxy-3-methylvalerate" compartment="c" charge="-1"/>
	<species id="cpd10162_c" name="(R)-3-Hydroxy-3-methyl-2-oxopentanoate" compartment="c" charge="-1"/>
	<species id="cpd03760_c" name="Precorrin 6B" compartment="c" charge="-7"/>
	<species id="cpd03835_c" name="Precorrin 8" compartment="c" charge="-7"/>
	<species id="cpd03761_c" name="Precorrin 6A" compartment="c" charge="-7"/>
	<species id="cpd03832_c" name="Hydrogenobyrinate" compartment="c" charge="-6"/>
	<species id="cpd03834_c" name="Precorrin 4" compartment="c" charge="-7"/>
	<species id="cpd03839_c" name="Precorrin 5" compartment="c" charge="-7"/>
	<species id="cpd03916_c" name="Adenosyl cobyrinate diamide" compartment="c" charge="-3"/>
	<species id="cpd03918_c" name="Adenosyl cobinamide" compartment="c" charge="2"/>
	<species id="cpd03919_c" name="Adenosyl cobinamide phosphate" compartment="c" charge="0"/>
	<species id="cpd03920_c" name="Adenosylcobinamide-GDP" compartment="c" charge="0"/>
	<species id="cpd03423_c" name="alpha-Ribazole" compartment="c" charge="0"/>
	<species id="cpd00166_c" name="Calomide" compartment="c" charge="1"/>
	<species id="cpd03917_c" name="Adenosylcobyric acid" compartment="c" charge="1"/>
	<species id="cpd03913_c" name="Hydrogenobyrinate diamide" compartment="c" charge="-4"/>
	<species id="cpd07403_c" name="2-(beta-D-Glucosyl)-sn-glycerol 3-phosphate" compartment="c" charge="-1"/>
	<species id="cpd03217_c" name="Lycopene" compartment="c" charge="0"/>
	<species id="cpd03220_c" name="gamma-Carotene" compartment="c" charge="0"/>
	<species id="cpd05499_c" name="Echinenone" compartment="c" charge="0"/>
	<species id="cpd00286_c" name="Undecaprenyl phosphate" compartment="c" charge="-1"/>
	<species id="cpd08286_c" name="2-C-methyl-D-erythritol4-phosphate" compartment="c" charge="-1"/>
	<species id="cpd08287_c" name="4--cytidine5-diphospho-2-C-methyl-D-erythritol" compartment="c" charge="-2"/>
	<species id="cpd08288_c" name="2-phospho-4--cytidine5-diphospho-2-C-methyl-D-erythritol" compartment="c" charge="-3"/>
	<species id="cpd08289_c" name="1-deoxy-D-xylulose5-phosphate" compartment="c" charge="-1"/>
	<species id="cpd02948_c" name="MurAc(oyl-L-Ala-D-gamma-Glu-L-Lys-D-Ala-D-Ala)-diphospho- undecaprenol" compartment="c" charge="-3"/>
	<species id="cpd03491_c" name="Undecaprenyl-diphospho-N-acetylmuramoyl-(N-acetylglucosamine)-L-alanyl-gamma-D-glutamyl-L-lysyl-D-alanyl-D-alanine" compartment="c" charge="-3"/>
	<species id="cpd00272_c" name="GDP-L-fucose" compartment="c" charge="-2"/>
	<species id="cpd00523_c" name="Trehalose 6-phosphate" compartment="c" charge="-1"/>
	<species id="cpd08358_c" name="UDP-6-sulfoquinovose" compartment="c" charge="-3"/>
	<species id="cpd08632_c" name="Divinyl chlorophyllide a" compartment="c" charge="0"/>
	<species id="cpd01449_c" name="Chlorophyllide" compartment="c" charge="0"/>
	<species id="cpd03148_c" name="Chlorophyll a" compartment="c" charge="0"/>
	<species id="cpd02547_c" name="(R)-1-Aminopropan-2-yl phosphate" compartment="c" charge="0"/>
	<species id="cpd09410_c" name="Demethylphylloquinone" compartment="c" charge="0"/>
	<species id="cpd01401_c" name="Phylloquinone" compartment="c" charge="0"/>
	<species id="cpd03091_c" name="5'-Deoxyadenosine" compartment="c" charge="0"/>
	<species id="cpd09879_c" name="S-(Hydroxymethyl)glutathione" compartment="c" charge="-1"/>
	<species id="cpd00759_c" name="S-Formylglutathione" compartment="c" charge="-1"/>
	<species id="cpd03176_c" name="5(S)-HPETE" compartment="c" charge="-1"/>
	<species id="cpd02918_c" name="5-HETE" compartment="c" charge="-1"/>
	<species id="cpd03555_c" name="15(S)-HPETE" compartment="c" charge="-1"/>
	<species id="cpd02890_c" name="15(S)-HETE" compartment="c" charge="-1"/>
	<species id="cpd10527_c" name="GDP-4-keto-6-L-deoxygalactose" compartment="c" charge="-2"/>
	<species id="cpd01631_c" name="gamma-Tocopherol" compartment="c" charge="0"/>
	<species id="cpd01628_c" name="Vitamin E" compartment="c" charge="0"/>
	<species id="cpd11206_c" name="Precorrin 1" compartment="c" charge="-8"/>
	<species id="cpd11217_c" name="1,4-Dihydroxy-2-naphthoyl-CoA" compartment="c" charge="-3"/>
	<species id="cpd03422_c" name="Cobinamide" compartment="c" charge="3"/>
	<species id="cpd02039_c" name="(R)-1-Amino-2-propanol" compartment="c" charge="1"/>
	<species id="cpd03751_c" name="Diploptene" compartment="c" charge="0"/>
	<species id="cpd03750_c" name="22-Hopanol" compartment="c" charge="0"/>
	<species id="cpd11464_c" name="Butyryl-ACP" compartment="c" charge="-1"/>
	<species id="cpd11465_c" name="But-2-enoyl-[acyl-carrier protein]" compartment="c" charge="-1"/>
	<species id="cpd11466_c" name="Tetradecanoyl-[acyl-carrier protein]" compartment="c" charge="-1"/>
	<species id="cpd11467_c" name="(2E)-Tetradecenoyl-[acp]" compartment="c" charge="-1"/>
	<species id="cpd11468_c" name="Dodecanoyl-ACP" compartment="c" charge="-1"/>
	<species id="cpd11469_c" name="(2E)-Dodecenoyl-[acp]" compartment="c" charge="-1"/>
	<species id="cpd11470_c" name="Octanoyl-ACP" compartment="c" charge="-1"/>
	<species id="cpd11471_c" name="(2E)-Octenoyl-[acp]" compartment="c" charge="-1"/>
	<species id="cpd11472_c" name="Hexanoyl-ACP" compartment="c" charge="-1"/>
	<species id="cpd11473_c" name="(2E)-Hexenoyl-[acp]" compartment="c" charge="-1"/>
	<species id="cpd11474_c" name="Decanoyl-ACP" compartment="c" charge="-1"/>
	<species id="cpd11475_c" name="(2E)-Decenoyl-[acp]" compartment="c" charge="-1"/>
	<species id="cpd11476_c" name="hexadecanoyl-acp" compartment="c" charge="-1"/>
	<species id="cpd11477_c" name="(2E)-Hexadecenoyl-[acp]" compartment="c" charge="-1"/>
	<species id="cpd11478_c" name="(R)-3-Hydroxybutanoyl-[acyl-carrier protein]" compartment="c" charge="-1"/>
	<species id="cpd11479_c" name="D-3-Hydroxyhexanoyl-[acp]" compartment="c" charge="-1"/>
	<species id="cpd11480_c" name="D-3-Hydroxydodecanoyl-[acp]" compartment="c" charge="-1"/>
	<species id="cpd11481_c" name="R-3-hydroxypalmitoyl-acyl-carrierprotein-" compartment="c" charge="-1"/>
	<species id="cpd11482_c" name="(R)-3-Hydroxydecanoyl-[acyl-carrier protein]" compartment="c" charge="-1"/>
	<species id="cpd11483_c" name="(R)-3-Hydroxyoctanoyl-[acyl-carrier protein]" compartment="c" charge="-1"/>
	<species id="cpd11484_c" name="(R)-3-Hydroxytetradecanoyl-[acyl-carrier protein]" compartment="c" charge="-1"/>
	<species id="cpd11485_c" name="3-oxohexadecanoyl-acp" compartment="c" charge="-1"/>
	<species id="cpd11486_c" name="3-Oxohexanoyl-[acp]" compartment="c" charge="-1"/>
	<species id="cpd11487_c" name="3-oxodecanoyl-acp" compartment="c" charge="-1"/>
	<species id="cpd11488_c" name="Acetoacetyl-ACP" compartment="c" charge="-1"/>
	<species id="cpd11489_c" name="3-oxododecanoyl-acp" compartment="c" charge="-1"/>
	<species id="cpd11490_c" name="3-oxooctanoyl-acp" compartment="c" charge="-1"/>
	<species id="cpd11491_c" name="3-oxotetradecanoyl-acp" compartment="c" charge="-1"/>
	<species id="cpd11492_c" name="Malonyl-[acyl-carrier protein]" compartment="c" charge="-2"/>
	<species id="cpd11494_c" name="Acetyl-ACP" compartment="c" charge="-1"/>
	<species id="cpd01695_c" name="Myristoyl-CoA" compartment="c" charge="-3"/>
	<species id="cpd03847_c" name="Tetradecanoate" compartment="c" charge="-1"/>
	<species id="cpd11461_c" name="DNA" compartment="c" charge="-2"/>
	<species id="cpd12223_c" name="DNA 5-methylcytosine" compartment="c" charge="-3"/>
	<species id="cpd00075_c" name="Nitrite" compartment="c" charge="-1"/>
	<species id="cpd16503_c" name="Plastoquinol-9" compartment="c" charge="0"/>
	<species id="cpd07274_c" name="Plastoquinone 9" compartment="c" charge="0"/>
	<species id="cpd11751_c" name="tRNA(Tyr)" compartment="c" charge="0"/>
	<species id="cpd12194_c" name="L-Tyrosyl-tRNA(Tyr)" compartment="c" charge="1"/>
	<species id="cpd11906_c" name="tRNA(Ala)" compartment="c" charge="0"/>
	<species id="cpd11770_c" name="L-Alanyl-tRNA" compartment="c" charge="1"/>
	<species id="cpd12005_c" name="Lipoylprotein" compartment="c" charge="0"/>
	<species id="cpd11830_c" name="S-Aminomethyldihydrolipoylprotein" compartment="c" charge="1"/>
	<species id="cpd11907_c" name="tRNA(Arg)" compartment="c" charge="0"/>
	<species id="cpd12036_c" name="L-Arginyl-tRNA" compartment="c" charge="2"/>
	<species id="cpd11908_c" name="tRNA(Asn)" compartment="c" charge="0"/>
	<species id="cpd12829_c" name="Asp-tRNA(Asn)" compartment="c" charge="-3"/>
	<species id="cpd12313_c" name="L-Asparaginyl-tRNA(Asn)" compartment="c" charge="1"/>
	<species id="cpd11910_c" name="tRNA(Cys)" compartment="c" charge="0"/>
	<species id="cpd12255_c" name="L-Cysteinyl-tRNA(Cys)" compartment="c" charge="1"/>
	<species id="cpd11911_c" name="tRNA(Gln)" compartment="c" charge="0"/>
	<species id="cpd12828_c" name="L-Glutamyl-tRNA(Gln)" compartment="c" charge="-3"/>
	<species id="cpd12060_c" name="Gln-tRNA(Gln)" compartment="c" charge="1"/>
	<species id="cpd11913_c" name="tRNA(Gly)" compartment="c" charge="0"/>
	<species id="cpd12100_c" name="Glycyl-tRNA(Gly)" compartment="c" charge="1"/>
	<species id="cpd11914_c" name="tRNA(His)" compartment="c" charge="0"/>
	<species id="cpd12228_c" name="L-Histidyl-tRNA(His)" compartment="c" charge="1"/>
	<species id="cpd11915_c" name="tRNA(Ile)" compartment="c" charge="0"/>
	<species id="cpd12256_c" name="L-Isoleucyl-tRNA(Ile)" compartment="c" charge="1"/>
	<species id="cpd11916_c" name="tRNA(Leu)" compartment="c" charge="0"/>
	<species id="cpd12003_c" name="L-Leucyl-tRNA" compartment="c" charge="1"/>
	<species id="cpd11918_c" name="tRNA(Met)" compartment="c" charge="0"/>
	<species id="cpd12105_c" name="L-Methionyl-tRNA" compartment="c" charge="1"/>
	<species id="cpd11919_c" name="tRNA(Phe)" compartment="c" charge="0"/>
	<species id="cpd12335_c" name="L-Phenylalanyl-tRNA(Phe)" compartment="c" charge="1"/>
	<species id="cpd11920_c" name="tRNA(Pro)" compartment="c" charge="0"/>
	<species id="cpd12164_c" name="L-Prolyl-tRNA(Pro)" compartment="c" charge="0"/>
	<species id="cpd11921_c" name="tRNA(Ser)" compartment="c" charge="0"/>
	<species id="cpd12132_c" name="L-Seryl-tRNA(Ser)" compartment="c" charge="0"/>
	<species id="cpd11922_c" name="tRNA(Thr)" compartment="c" charge="0"/>
	<species id="cpd12229_c" name="L-Threonyl-tRNA(Thr)" compartment="c" charge="0"/>
	<species id="cpd11923_c" name="tRNA(Trp)" compartment="c" charge="0"/>
	<species id="cpd12336_c" name="L-Tryptophanyl-tRNA(Trp)" compartment="c" charge="1"/>
	<species id="cpd11924_c" name="tRNA(Val)" compartment="c" charge="0"/>
	<species id="cpd12133_c" name="L-Valyl-tRNA(Val)" compartment="c" charge="1"/>
	<species id="cpd11940_c" name="Hemoglobin" compartment="c" charge="0"/>
	<species id="cpd00204_c" name="CO" compartment="c" charge="1"/>
	<species id="cpd12850_c" name="Globin" compartment="c" charge="0"/>
	<species id="cpd11948_c" name="tRNA UpsiC" compartment="c" charge="-3"/>
	<species id="cpd11947_c" name="tRNA TpsiC" compartment="c" charge="-3"/>
	<species id="cpd12225_c" name="Dihydrolipolprotein" compartment="c" charge="0"/>
	<species id="cpd12285_c" name="N-Formylmethionyl-tRNA" compartment="c" charge="0"/>
	<species id="cpd12227_c" name="L-Glutamyl-tRNA-Glu" compartment="c" charge="0"/>
	<species id="cpd11912_c" name="tRNA-Glu" compartment="c" charge="0"/>
	<species id="cpd12559_c" name="N-Acetyl-D-glucosaminyldiphosphodolichol" compartment="c" charge="-2"/>
	<species id="cpd12568_c" name="Chitobiosyldiphosphodolichol" compartment="c" charge="-2"/>
	<species id="cpd03216_c" name="Neurosporene" compartment="c" charge="0"/>
	<species id="cpd11909_c" name="tRNA(Asp)" compartment="c" charge="0"/>
	<species id="cpd12226_c" name="L-Aspartyl-tRNA(Asp)" compartment="c" charge="0"/>
	<species id="cpd03427_c" name="(3Z)-Phycocyanobilin" compartment="c" charge="-2"/>
	<species id="cpd14613_c" name="2-Methyl-6-phytylquinol" compartment="c" charge="0"/>
	<species id="cpd14614_c" name="2,3-Dimethyl-5-phytylquinol" compartment="c" charge="0"/>
	<species id="cpd09850_c" name="delta-Tocopherol" compartment="c" charge="0"/>
	<species id="cpd09851_c" name="beta-Tocopherol" compartment="c" charge="0"/>
	<species id="cpd14663_c" name="(2'S)-Deoxymyxol 2'-(2,4-di-O-methyl-alpha-L-fucoside)" compartment="c" charge="0"/>
	<species id="cpd14665_c" name="(3R,2'S)-Myxol 2'-(2,4-di-O-methyl-alpha-L-fucoside)" compartment="c" charge="0"/>
	<species id="cpd14938_c" name="3-Oxostearoyl-[acp]" compartment="c" charge="0"/>
	<species id="cpd14939_c" name="3-Hydroxystearoyl-[acp]" compartment="c" charge="0"/>
	<species id="cpd14940_c" name="(2E)-Octadecenoyl-[acp]" compartment="c" charge="0"/>
	<species id="cpd15366_c" name="(R)-3-hydroxy-cis-dodec-5-enoyl-[acyl-carrier protein]" compartment="c" charge="-1"/>
	<species id="cpd15569_c" name="trans-3-cis-5-dodecenoyl-[acyl-carrier protein]" compartment="c" charge="-1"/>
	<species id="cpd15368_c" name="(R)-3-hydroxy-cis-myristol-7-eoyl-[acyl-carrier protein]" compartment="c" charge="-1"/>
	<species id="cpd15570_c" name="trans-3-cis-7-myristoleoyl-[acyl-carrier protein]" compartment="c" charge="-1"/>
	<species id="cpd15369_c" name="(R)-3-hydroxy-cis-palm-9-eoyl-[acyl-carrier protein]" compartment="c" charge="-1"/>
	<species id="cpd15571_c" name="trans-3-cis-9-palmitoleoyl-[acyl-carrier protein]" compartment="c" charge="-1"/>
	<species id="cpd15370_c" name="(R)-3-hydroxy-cis-vacc-11-enoyl-[acyl-carrier protein]" compartment="c" charge="-1"/>
	<species id="cpd15568_c" name="trans-3-cis-11-vacceoyl-[acyl-carrier protein]" compartment="c" charge="-1"/>
	<species id="cpd15373_c" name="3-oxo-cis-dodec-5-enoyl-[acyl-carrier protein]" compartment="c" charge="-1"/>
	<species id="cpd15374_c" name="3-oxo-cis-myristol-7-eoyl-[acyl-carrier protein]" compartment="c" charge="-1"/>
	<species id="cpd15375_c" name="3-oxo-cis-palm-9-eoyl-[acyl-carrier protein]" compartment="c" charge="-1"/>
	<species id="cpd15376_c" name="3-oxo-cis-vacc-11-enoyl-[acyl-carrier protein]" compartment="c" charge="-1"/>
	<species id="cpd15416_c" name="cis-dec-3-enoyl-[acyl-carrier protein]" compartment="c" charge="-1"/>
	<species id="cpd15415_c" name="cis-dodec-5-enoyl-[acyl-carrier protein]" compartment="c" charge="-1"/>
	<species id="cpd15294_c" name="Tetradecenoyl-ACP" compartment="c" charge="-1"/>
	<species id="cpd15239_c" name="Hexadecenoyl-ACP" compartment="c" charge="-1"/>
	<species id="cpd00029_p" name="Acetate" compartment="p" charge="-1"/>
	<species id="cpd15325_c" name="1-dodecanoyl-sn-glycerol 3-phosphate" compartment="c" charge="-1"/>
	<species id="cpd15521_c" name="1,2-didodecanoyl-sn-glycerol 3-phosphate" compartment="c" charge="-1"/>
	<species id="cpd15331_c" name="1-tetradecanoyl-sn-glycerol 3-phosphate" compartment="c" charge="-1"/>
	<species id="cpd15522_c" name="1,2-ditetradecanoyl-sn-glycerol 3-phosphate" compartment="c" charge="-1"/>
	<species id="cpd15330_c" name="1-tetradec-7-enoyl-sn-glycerol 3-phosphate" compartment="c" charge="-1"/>
	<species id="cpd15523_c" name="1,2-ditetradec-7-enoyl-sn-glycerol 3-phosphate" compartment="c" charge="-1"/>
	<species id="cpd15327_c" name="1-hexadecanoyl-sn-glycerol 3-phosphate" compartment="c" charge="-1"/>
	<species id="cpd15524_c" name="1,2-dihexadecanoyl-sn-glycerol 3-phosphate" compartment="c" charge="-1"/>
	<species id="cpd15326_c" name="1-hexadec-9-enoyl-sn-glycerol 3-phosphate" compartment="c" charge="-1"/>
	<species id="cpd15525_c" name="1,2-dihexadec-9-enoyl-sn-glycerol 3-phosphate" compartment="c" charge="-1"/>
	<species id="cpd15329_c" name="1-octadecanoyl-sn-glycerol 3-phosphate" compartment="c" charge="-1"/>
	<species id="cpd15526_c" name="1,2-dioctadecanoyl-sn-glycerol 3-phosphate" compartment="c" charge="-1"/>
	<species id="cpd15328_c" name="1-octadec-11-enoyl-sn-glycerol 3-phosphate" compartment="c" charge="-1"/>
	<species id="cpd15527_c" name="1,2-dioctadec-11-enoyl-sn-glycerol 3-phosphate" compartment="c" charge="-1"/>
	<species id="cpd00035_p" name="L-Alanine" compartment="p" charge="0"/>
	<species id="cpd00371_c" name="Propanal" compartment="c" charge="0"/>
	<species id="cpd01262_c" name="Amylotriose" compartment="c" charge="0"/>
	<species id="cpd01399_c" name="Maltotetraose" compartment="c" charge="0"/>
	<species id="cpd15495_c" name="Maltopentaose" compartment="c" charge="0"/>
	<species id="cpd01329_c" name="Maltohexaose" compartment="c" charge="0"/>
	<species id="cpd15494_c" name="Maltoheptaose" compartment="c" charge="0"/>
	<species id="cpd00051_p" name="L-Arginine" compartment="p" charge="1"/>
	<species id="cpd01048_c" name="Arsenate" compartment="c" charge="-2"/>
	<species id="cpd04098_c" name="Arsenite" compartment="c" charge="0"/>
	<species id="cpd00074_c" name="Sulfur" compartment="c" charge="0"/>
	<species id="cpd00104_c" name="Biotin" compartment="c" charge="-1"/>
	<species id="cpd00063_c" name="Ca2+" compartment="c" charge="2"/>
	<species id="cpd00063_p" name="Ca2+" compartment="p" charge="2"/>
	<species id="cpd00635_c" name="Cbl" compartment="c" charge="0"/>
	<species id="cpd15418_c" name="CDP-1,2-dihexadec-9-enoylglycerol" compartment="c" charge="-2"/>
	<species id="cpd15420_c" name="CDP-1,2-dioctadec-11-enoylglycerol" compartment="c" charge="-2"/>
	<species id="cpd01015_p" name="Cyanate" compartment="p" charge="-1"/>
	<species id="cpd15306_c" name="1,2-Diacyl-sn-glycerol didodecanoyl" compartment="c" charge="0"/>
	<species id="cpd15417_c" name="CDP-1,2-didodecanoylglycerol" compartment="c" charge="-2"/>
	<species id="cpd15423_c" name="CDP-1,2-ditetradecanoylglycerol" compartment="c" charge="-2"/>
	<species id="cpd15422_c" name="CDP-1,2-ditetradec-7-enoylglycerol" compartment="c" charge="-2"/>
	<species id="cpd15419_c" name="CDP-1,2-dihexadecanoylglycerol" compartment="c" charge="-2"/>
	<species id="cpd15421_c" name="CDP-1,2-dioctadecanoylglycerol" compartment="c" charge="-2"/>
	<species id="cpd10515_p" name="Fe2+" compartment="p" charge="2"/>
	<species id="cpd10516_p" name="Fe3+" compartment="p" charge="3"/>
	<species id="cpd00053_p" name="L-Glutamine" compartment="p" charge="0"/>
	<species id="cpd00033_e" name="Glycine" compartment="e" charge="0"/>
	<species id="cpd11640_p" name="H2" compartment="p" charge="0"/>
	<species id="cpd11313_c" name="hemeO" compartment="c" charge="-2"/>
	<species id="cpd00119_p" name="L-Histidine" compartment="p" charge="0"/>
	<species id="cpd14935_c" name="3-Oxostearoyl-CoA" compartment="c" charge="-3"/>
	<species id="cpd00107_p" name="L-Leucine" compartment="p" charge="0"/>
	<species id="cpd00039_p" name="L-Lysine" compartment="p" charge="1"/>
	<species id="cpd11917_c" name="tRNA(Lys)" compartment="c" charge="0"/>
	<species id="cpd15249_c" name="L-Lysine-tRNA (Lys)" compartment="c" charge="2"/>
	<species id="cpd15511_c" name="two linked disacharide pentapeptide murein units (uncrosslinked, middle of chain)" compartment="c" charge="-4"/>
	<species id="cpd15510_c" name="two linked disacharide pentapeptide and tetrapeptide murein units (uncrosslinked, middle of chain)" compartment="c" charge="-4"/>
	<species id="cpd15505_c" name="two linked disacharide tetrapeptide murein units (uncrosslinked, middle of chain)" compartment="c" charge="-4"/>
	<species id="cpd15509_c" name="two linked disacharide pentapeptide and tripeptide murein units (uncrosslinked, middle of chain)" compartment="c" charge="-4"/>
	<species id="cpd15504_c" name="two linked disacharide tetrapeptide and tripeptide murein units (uncrosslinked, middle of chain)" compartment="c" charge="-4"/>
	<species id="cpd00030_p" name="Mn2+" compartment="p" charge="2"/>
	<species id="cpd00030_c" name="Mn2+" compartment="c" charge="2"/>
	<species id="cpd11574_p" name="Molybdate" compartment="p" charge="0"/>
	<species id="cpd11574_c" name="Molybdate" compartment="c" charge="0"/>
	<species id="cpd03607_c" name="4-(Phosphonooxy)-threonine" compartment="c" charge="-1"/>
	<species id="cpd15545_c" name="Phosphatidylglycerophosphate dihexadecanoyl" compartment="c" charge="-2"/>
	<species id="cpd15538_c" name="Phosphatidylglycerol dihexadecanoyl" compartment="c" charge="-1"/>
	<species id="cpd15546_c" name="Phosphatidylglycerophosphate dihexadec-9-enoyl" compartment="c" charge="-2"/>
	<species id="cpd15539_c" name="Phosphatidylglycerol dihexadec-9-enoyl" compartment="c" charge="-1"/>
	<species id="cpd15547_c" name="Phosphatidylglycerophosphate dioctadecanoyl" compartment="c" charge="-2"/>
	<species id="cpd15540_c" name="Phosphatidylglycerol dioctadecanoyl" compartment="c" charge="-1"/>
	<species id="cpd15548_c" name="Phosphatidylglycerophosphate dioctadec-11-enoyl" compartment="c" charge="-2"/>
	<species id="cpd15541_c" name="Phosphatidylglycerol dioctadec-11-enoyl" compartment="c" charge="-1"/>
	<species id="cpd15542_c" name="Phosphatidylglycerophosphate didodecanoyl" compartment="c" charge="-2"/>
	<species id="cpd15543_c" name="Phosphatidylglycerophosphate ditetradecanoyl" compartment="c" charge="-2"/>
	<species id="cpd15544_c" name="Phosphatidylglycerophosphate ditetradec-7-enoyl" compartment="c" charge="-2"/>
	<species id="cpd00009_p" name="Phosphate" compartment="p" charge="-2"/>
	<species id="cpd00129_p" name="L-Proline" compartment="p" charge="-1"/>
	<species id="cpd00118_p" name="Putrescine" compartment="p" charge="2"/>
	<species id="cpd00054_p" name="L-Serine" compartment="p" charge="0"/>
	<species id="cpd00048_p" name="Sulfate" compartment="p" charge="-2"/>
	<species id="cpd00264_p" name="Spermidine" compartment="p" charge="3"/>
	<species id="cpd00036_p" name="Succinate" compartment="p" charge="-2"/>
	<species id="cpd00076_p" name="Sucrose" compartment="p" charge="0"/>
	<species id="cpd15378_c" name="4-Hydroxy-benzylalcohol" compartment="c" charge="0"/>
	<species id="cpd00073_p" name="Urea" compartment="p" charge="0"/>
	<species id="cpd00034_c" name="Zn2+" compartment="c" charge="2"/>
	<species id="cpd00034_p" name="Zn2+" compartment="p" charge="2"/>
	<species id="cpd11735_c" name="Amylose" compartment="c" charge="0"/>
	<species id="cpd03846_c" name="octanoate" compartment="c" charge="-1"/>
	<species id="cpd01335_c" name="Octanoyl-CoA" compartment="c" charge="-3"/>
	<species id="cpd15240_c" name="hexacosanoate" compartment="c" charge="-1"/>
	<species id="cpd15241_c" name="Hexacosanoyl-CoA" compartment="c" charge="-3"/>
	<species id="cpd05235_c" name="tetracosanoate" compartment="c" charge="-1"/>
	<species id="cpd15297_c" name="Lignoceroyl-CoA" compartment="c" charge="-3"/>
	<species id="cpd15270_c" name="octadecynoate" compartment="c" charge="-1"/>
	<species id="cpd15272_c" name="Octadecynoyl-CoA" compartment="c" charge="-3"/>
	<species id="cpd15269_c" name="octadecenoate" compartment="c" charge="-1"/>
	<species id="cpd15274_c" name="Octadecenoyl-CoA" compartment="c" charge="-3"/>
	<species id="cpd01080_c" name="octadecanoate (n-C18_0)" compartment="c" charge="-1"/>
	<species id="cpd00327_c" name="Stearyl-CoA" compartment="c" charge="-3"/>
	<species id="cpd15237_c" name="hexadecenoate" compartment="c" charge="-1"/>
	<species id="cpd15238_c" name="Hexadecenoyl-CoA" compartment="c" charge="-3"/>
	<species id="cpd15298_c" name="tetradecenoate" compartment="c" charge="-1"/>
	<species id="cpd15295_c" name="Tetradecenoyl-CoA" compartment="c" charge="-3"/>
	<species id="cpd01741_c" name="Dodecanoate (n-C12_0)" compartment="c" charge="-1"/>
	<species id="cpd01260_c" name="Lauroyl-CoA" compartment="c" charge="-3"/>
	<species id="cpd01107_c" name="Decanoate" compartment="c" charge="-1"/>
	<species id="cpd03128_c" name="Decanoyl-CoA" compartment="c" charge="-3"/>
	<species id="cpd00175_c" name="UDP-N-acetyl-D-galactosamine" compartment="c" charge="-2"/>
	<species id="cpd15217_c" name="S-aminomethyldihydrolipoamide" compartment="c" charge="1"/>
	<species id="cpd00419_c" name="Pyridoxamine" compartment="c" charge="1"/>
	<species id="cpd01587_c" name="5-Methylcytosine" compartment="c" charge="0"/>
	<species id="cpd00086_c" name="Propionyl-CoA" compartment="c" charge="-3"/>
	<species id="cpd00939_c" name="Toxopyrimidine" compartment="c" charge="0"/>
	<species id="cpd15677_c" name="1,2-diisoheptadecanoyl-sn-glycerol 3-phosphate" compartment="c" charge="-1"/>
	<species id="cpd15683_c" name="CDP-1,2-diisoheptadecanoylglycerol" compartment="c" charge="-2"/>
	<species id="cpd15678_c" name="1,2-dianteisoheptadecanoyl-sn-glycerol 3-phosphate" compartment="c" charge="-1"/>
	<species id="cpd15684_c" name="CDP-1,2-dianteisoheptadecanoylglycerol" compartment="c" charge="-2"/>
	<species id="cpd15679_c" name="1,2-diisotetradecanoyl-sn-glycerol 3-phosphate" compartment="c" charge="-1"/>
	<species id="cpd15685_c" name="CDP-1,2-diisotetradecanoylglycerol" compartment="c" charge="-2"/>
	<species id="cpd15680_c" name="1,2-diisopentadecanoyl-sn-glycerol 3-phosphate" compartment="c" charge="-1"/>
	<species id="cpd15686_c" name="CDP-1,2-diisopentadecanoylglycerol" compartment="c" charge="-2"/>
	<species id="cpd15681_c" name="1,2-dianteisopentadecanoyl-sn-glycerol 3-phosphate" compartment="c" charge="-1"/>
	<species id="cpd15687_c" name="CDP-1,2-dianteisopentadecanoylglycerol" compartment="c" charge="-2"/>
	<species id="cpd15682_c" name="1,2-diisohexadecanoyl-sn-glycerol 3-phosphate" compartment="c" charge="-1"/>
	<species id="cpd15688_c" name="CDP-1,2-diisohexadecanoylglycerol" compartment="c" charge="-2"/>
	<species id="cpd15716_c" name="Diisoheptadecanoylphosphatidylglycerophosphate" compartment="c" charge="-2"/>
	<species id="cpd15717_c" name="Dianteisoheptadecanoylphosphatidylglycerophosphate" compartment="c" charge="-2"/>
	<species id="cpd15718_c" name="Diisotetradecanoylphosphatidylglycerophosphate" compartment="c" charge="-2"/>
	<species id="cpd15719_c" name="Diisopentadecanoylphosphatidylglycerophosphate" compartment="c" charge="-2"/>
	<species id="cpd15720_c" name="Dianteisopentadecanoylphosphatidylglycerophosphate" compartment="c" charge="-2"/>
	<species id="cpd15721_c" name="Diisohexadecanoylphosphatidylglycerophosphate" compartment="c" charge="-2"/>
	<species id="cpd00058_c" name="Cu2+" compartment="c" charge="2"/>
	<species id="cpd00058_l" name="Cu2+" compartment="l" charge="2"/>
	<species id="cpd00352_c" name="delta1-Piperideine-6-L-carboxylate" compartment="c" charge="-1"/>
	<species id="cpd16335_c" name="2-Succinyl-5-enolpyruvyl-6-hydroxy-3-cyclohexene-1-carboxylate" compartment="c" charge="-3"/>
	<species id="cpd00415_c" name="Quinol" compartment="c" charge="0"/>
	<species id="cpd00364_c" name="Chinone" compartment="c" charge="0"/>
	<species id="cpd12265_c" name="Oxidized plastocyanin" compartment="c" charge="2"/>
	<species id="cpd12239_c" name="Reduced plastocyanin" compartment="c" charge="1"/>
	<species id="cpd16757_c" name="(R)-Hydroxyhexanoyl-CoA" compartment="c" charge="-4"/>
	<species id="cpd02506_c" name="5-Amino-4-imidazolecarboxyamide" compartment="c" charge="0"/>
	<species id="sqdg181_c" name="Sulfoquinovosyldiacylglycerol (n-C18_1)" compartment="c" charge="-1"/>
	<species id="sqdg183_6_9_12_c" name="Sulfoquinovosyldiacylglycerol (n-C18_3)" compartment="c" charge="-1"/>
	<species id="sqdg184_6_9_12_15_c" name="Sulfoquinovosyldiacylglycerol (n-C18_4)" compartment="c" charge="-1"/>
	<species id="cSQDG160_c" name="Sulfoquinovosyldiacylglycerol (n-C16_0)" compartment="c" charge="-1"/>
	<species id="cSQDG161_c" name="Sulfoquinovosyldiacylglycerol (n-C16_1)" compartment="c" charge="-1"/>
	<species id="cSQDG180_c" name="Sulfoquinovosyldiacylglycerol (n-C18_0)" compartment="c" charge="-1"/>
	<species id="cSQDG181_c" name="Sulfoquinovosyldiacylglycerol (n-C18_1)" compartment="c" charge="-1"/>
	<species id="cSQDG182_c" name="Sulfoquinovosyldiacylglycerol (n-C18_2)" compartment="c" charge="-1"/>
	<species id="cSQDG183_c" name="Sulfoquinovosyldiacylglycerol (n-C18_3)" compartment="c" charge="-1"/>
	<species id="cpd08928_c" name="L-Threonine phosphate" compartment="c" charge="-1"/>
	<species id="cyanophy_c" name="Cyanophycin dimer" compartment="c" charge="0"/>
	<species id="argLaspL_c" name="L-arginine-L-aspartate monomer of cyanophycin" compartment="c" charge="0"/>
	<species id="cpdR_D_D_c" name="Cyanophycin monomer with aspartate" compartment="c" charge="1"/>
	<species id="cpd11836_c" name="(R)-3-Hydroxyacyl-[acyl-carrier protein]" compartment="c" charge="-1"/>
	<species id="cpd00136_e" name="4-Hydroxybenzoate" compartment="e" charge="-1"/>
	<species id="cpd00104_e" name="Biotin" compartment="e" charge="-1"/>
	<species id="cpd01048_e" name="Arsenate" compartment="e" charge="-2"/>
	<species id="cpd04098_e" name="Arsenite" compartment="e" charge="0"/>
	<species id="cpd04098_p" name="Arsenite" compartment="p" charge="0"/>	
</listOfSpecies>
<listOfReactions>
	<reaction id="rxn_2pgctr" name="Diffusion transport" reversible="false">
		<notes>
			<body xmlns="http://www.w3.org/1999/xhtml">
			<p>GENE_ASSOCIATION:"nf"</p>
			<p>Protein_ASSOCIATION:"nf"</p>
			<p/>
			</body>
		</notes>
		<listOfReactants>
			<speciesReference species="cpd00727_ca" stoichiometry="1"/>
		</listOfReactants>
		<listOfProducts>
			<speciesReference species="cpd00727_c" stoichiometry="1"/>
		</listOfProducts>
	</reaction>
	<reaction id="rxn_3pgctr" name="Diffusion transport" reversible="false">
		<notes>
			<body xmlns="http://www.w3.org/1999/xhtml">
			<p>GENE_ASSOCIATION:"nf"</p>
			<p>Protein_ASSOCIATION:"nf"</p>
			<p/>
			</body>
		</notes>
		<listOfReactants>
			<speciesReference species="cpd00169_ca" stoichiometry="1"/>
		</listOfReactants>
		<listOfProducts>
			<speciesReference species="cpd00169_c" stoichiometry="1"/>
		</listOfProducts>
	</reaction>
	<reaction id="AG3P_OAT182" name="Linoleoyl-G3P O-acyltransferase (n-C18:2)" reversible="false">
		<notes>
			<body xmlns="http://www.w3.org/1999/xhtml">
			<p>GENE_ASSOCIATION:"sll1848"</p>
			<p>Protein_ASSOCIATION:"2.3.1.51"</p>
			<p/>
			</body>
		</notes>
		<listOfReactants>
			<speciesReference species="cpd14881_c" stoichiometry="1"/>
			<speciesReference species="cpdLiG3P_c" stoichiometry="1"/>
		</listOfReactants>
		<listOfProducts>
			<speciesReference species="cpd11493_c" stoichiometry="1"/>
			<speciesReference species="c_DLiG3P_c" stoichiometry="1"/>
		</listOfProducts>
	</reaction>
	<reaction id="AG3P_OAT183" name="Linolenoyl-G3P O-acyltransferase (n-C18:3)" reversible="false">
		<notes>
			<body xmlns="http://www.w3.org/1999/xhtml">
			<p>GENE_ASSOCIATION:"sll1848"</p>
			<p>Protein_ASSOCIATION:"2.3.1.51"</p>
			<p/>
			</body>
		</notes>
		<listOfReactants>
			<speciesReference species="cpd14882_c" stoichiometry="1"/>
			<speciesReference species="cp_aLG3P_c" stoichiometry="1"/>
		</listOfReactants>
		<listOfProducts>
			<speciesReference species="cpd11493_c" stoichiometry="1"/>
			<speciesReference species="c_DaLG3P_c" stoichiometry="1"/>
		</listOfProducts>
	</reaction>
	<reaction id="AGPAT181" name="1-octadec-7-enoyl-sn-glycerol 3-phosphate O-acyltransferase (n-C18:1)" reversible="false">
		<notes>
			<body xmlns="http://www.w3.org/1999/xhtml">
			<p>GENE_ASSOCIATION:"sll1848"</p>
			<p>Protein_ASSOCIATION:"2.3.1.51"</p>
			<p/>
			</body>
		</notes>
		<listOfReactants>
			<speciesReference species="c_1odec9eg3p_c" stoichiometry="1"/>
			<speciesReference species="cpd11825_c" stoichiometry="1"/>
		</listOfReactants>
		<listOfProducts>
			<speciesReference species="cpd11493_c" stoichiometry="1"/>
			<speciesReference species="pa181_9_c" stoichiometry="1"/>
		</listOfProducts>
	</reaction>
	<reaction id="AGPAT1836912" name="1-octadec-enoyl-sn-glycerol 3-phosphate O-acyltransferase (n-C18:3)" reversible="false">
		<notes>
			<body xmlns="http://www.w3.org/1999/xhtml">
			<p>GENE_ASSOCIATION:"sll1848"</p>
			<p>Protein_ASSOCIATION:"2.3.1.51"</p>
			<p/>
			</body>
		</notes>
		<listOfReactants>
			<speciesReference species="c_1odec6912eg3p_c" stoichiometry="1"/>
			<speciesReference species="octe6912ACP_c" stoichiometry="1"/>
		</listOfReactants>
		<listOfProducts>
			<speciesReference species="cpd11493_c" stoichiometry="1"/>
			<speciesReference species="pa183_6_9_12_c" stoichiometry="1"/>
		</listOfProducts>
	</reaction>
	<reaction id="AGPAT184691215" name="1-octadec-enoyl-sn-glycerol 3-phosphate O-acyltransferase (n-C18:4)" reversible="false">
		<notes>
			<body xmlns="http://www.w3.org/1999/xhtml">
			<p>GENE_ASSOCIATION:"sll1848"</p>
			<p>Protein_ASSOCIATION:"2.3.1.51"</p>
			<p/>
			</body>
		</notes>
		<listOfReactants>
			<speciesReference species="c_1odec691215eg3p_c" stoichiometry="1"/>
			<speciesReference species="octe691215ACP_c" stoichiometry="1"/>
		</listOfReactants>
		<listOfProducts>
			<speciesReference species="cpd11493_c" stoichiometry="1"/>
			<speciesReference species="pa184_6_9_12_15_c" stoichiometry="1"/>
		</listOfProducts>
	</reaction>
	<reaction id="AKGtpp" name="2-Oxoglutarate transport pp" reversible="true">
		<notes>
			<body xmlns="http://www.w3.org/1999/xhtml">
			<p>GENE_ASSOCIATION:"nf"</p>
			<p>Protein_ASSOCIATION:"nf"</p>
			<p/>
			</body>
		</notes>
		<listOfReactants>
			<speciesReference species="cpd00067_p" stoichiometry="1"/>
			<speciesReference species="cpd00024_p" stoichiometry="1"/>
		</listOfReactants>
		<listOfProducts>
			<speciesReference species="cpd00067_c" stoichiometry="1"/>
			<speciesReference species="cpd00024_c" stoichiometry="1"/>
		</listOfProducts>
	</reaction>
	<reaction id="ATP_syn_l" name="ATP synthetase(u)" reversible="false">
		<notes>
			<body xmlns="http://www.w3.org/1999/xhtml">
			<p>GENE_ASSOCIATION:"(sll1322 and sll1323 and sll1324 and sll1326 and sll1325 and sll1327 and slr1329 and slr1330 and ssl2615 and sll1321) "</p>
			<p>Protein_ASSOCIATION:"3.6.3.14"</p>
			<p/>
			</body>
		</notes>
		<listOfReactants>
			<speciesReference species="cpd00067_l" stoichiometry="14"/>
			<speciesReference species="cpd00008_c" stoichiometry="3"/>
			<speciesReference species="cpd00009_c" stoichiometry="3"/>
		</listOfReactants>
		<listOfProducts>
			<speciesReference species="cpd00067_c" stoichiometry="11"/>
			<speciesReference species="cpd00002_c" stoichiometry="3"/>
			<speciesReference species="cpd00001_c" stoichiometry="3"/>
		</listOfProducts>
	</reaction>
	<reaction id="ATP_syn_p" name="ATP synthase (four protons for one ATP) (periplasm)" reversible="false">
		<notes>
			<body xmlns="http://www.w3.org/1999/xhtml">
			<p>GENE_ASSOCIATION:"(sll1322 and sll1323 and sll1324 and sll1326 and sll1325 and sll1327 and slr1329 and slr1330 and ssl2615 and sll1321) "</p>
			<p>Protein_ASSOCIATION:"3.6.3.14"</p>
			<p/>
			</body>
		</notes>
		<listOfReactants>
			<speciesReference species="cpd00067_p" stoichiometry="14"/>
			<speciesReference species="cpd00008_c" stoichiometry="3"/>
			<speciesReference species="cpd00009_c" stoichiometry="3"/>
		</listOfReactants>
		<listOfProducts>
			<speciesReference species="cpd00067_c" stoichiometry="11"/>
			<speciesReference species="cpd00002_c" stoichiometry="3"/>
			<speciesReference species="cpd00001_c" stoichiometry="3"/>
		</listOfProducts>
	</reaction>
	<reaction id="ATPm" name="ATP maintenance" reversible="false">
		<notes>
			<body xmlns="http://www.w3.org/1999/xhtml">
			<p>GENE_ASSOCIATION:"nf"</p>
			<p>Protein_ASSOCIATION:"nf"</p>
			<p/>
			</body>
		</notes>
		<listOfReactants>
			<speciesReference species="cpd00002_c" stoichiometry="1"/>
			<speciesReference species="cpd00001_c" stoichiometry="1"/>
		</listOfReactants>
		<listOfProducts>
			<speciesReference species="cpd00008_c" stoichiometry="1"/>
			<speciesReference species="cpd00009_c" stoichiometry="1"/>
			<speciesReference species="cpd00067_c" stoichiometry="1"/>
		</listOfProducts>
	</reaction>
	<reaction id="BCAROHX" name="beta-carotene hydroxylase" reversible="false">
		<notes>
			<body xmlns="http://www.w3.org/1999/xhtml">
			<p>GENE_ASSOCIATION:" sll1468 "</p>
			<p>Protein_ASSOCIATION:"nf"</p>
			<p/>
			</body>
		</notes>
		<listOfReactants>
			<speciesReference species="cpd00067_c" stoichiometry="1"/>
			<speciesReference species="cpd00007_c" stoichiometry="1"/>
			<speciesReference species="cpd00005_c" stoichiometry="1"/>
			<speciesReference species="cpd01420_c" stoichiometry="1"/>
		</listOfReactants>
		<listOfProducts>
			<speciesReference species="cpd00001_c" stoichiometry="1"/>
			<speciesReference species="cpd00006_c" stoichiometry="1"/>
			<speciesReference species="cpd05498_c" stoichiometry="1"/>
		</listOfProducts>
	</reaction>
	<reaction id="BCAROHX2" name="beta-carotene hydroxylase" reversible="false">
		<notes>
			<body xmlns="http://www.w3.org/1999/xhtml">
			<p>GENE_ASSOCIATION:" sll1468 "</p>
			<p>Protein_ASSOCIATION:"nf"</p>
			<p/>
			</body>
		</notes>
		<listOfReactants>
			<speciesReference species="cpd00067_c" stoichiometry="1"/>
			<speciesReference species="cpd00007_c" stoichiometry="1"/>
			<speciesReference species="cpd00005_c" stoichiometry="1"/>
			<speciesReference species="cpd05498_c" stoichiometry="1"/>
		</listOfReactants>
		<listOfProducts>
			<speciesReference species="cpd00001_c" stoichiometry="1"/>
			<speciesReference species="cpd00006_c" stoichiometry="1"/>
			<speciesReference species="cpd03637_c" stoichiometry="1"/>
		</listOfProducts>
	</reaction>
	<reaction id="HCO3tabc" name="Bicarbonate transport via ABC system (periplasm)" reversible="false">
		<notes>
			<body xmlns="http://www.w3.org/1999/xhtml">
			<p>GENE_ASSOCIATION:"(slr0040 and slr0041 and slr0043 and slr0044)"</p>
			<p>Protein_ASSOCIATION:"nf"</p>
			<p/>
			</body>
		</notes>
		<listOfReactants>
			<speciesReference species="cpd00002_c" stoichiometry="1"/>
			<speciesReference species="cpd00001_c" stoichiometry="1"/>
			<speciesReference species="cpd00242_p" stoichiometry="1"/>
		</listOfReactants>
		<listOfProducts>
			<speciesReference species="cpd00008_c" stoichiometry="1"/>
			<speciesReference species="cpd00067_c" stoichiometry="1"/>
			<speciesReference species="cpd00242_c" stoichiometry="1"/>
			<speciesReference species="cpd00009_c" stoichiometry="1"/>
		</listOfProducts>
	</reaction>
	<reaction id="BIOMASStex" name="Biomass transport ext" reversible="true">
		<notes>
			<body xmlns="http://www.w3.org/1999/xhtml">
			<p>GENE_ASSOCIATION:"nf"</p>
			<p>Protein_ASSOCIATION:"nf"</p>
			<p/>
			</body>
		</notes>
		<listOfReactants>
			<speciesReference species="cpd11416_p" stoichiometry="1"/>
		</listOfReactants>
		<listOfProducts>
			<speciesReference species="cpd11416_e" stoichiometry="1"/>
		</listOfProducts>
	</reaction>
	<reaction id="Biomasstpp" name="Biomass transport pp" reversible="true">
		<notes>
			<body xmlns="http://www.w3.org/1999/xhtml">
			<p>GENE_ASSOCIATION:"nf"</p>
			<p>Protein_ASSOCIATION:"nf"</p>
			<p/>
			</body>
		</notes>
		<listOfReactants>
			<speciesReference species="cpd11416_p" stoichiometry="1"/>
		</listOfReactants>
		<listOfProducts>
			<speciesReference species="cpd11416_c" stoichiometry="1"/>
		</listOfProducts>
	</reaction>
	<reaction id="CA" name="Carbonic anhydrase" reversible="false">
		<notes>
			<body xmlns="http://www.w3.org/1999/xhtml">
			<p>GENE_ASSOCIATION:"slr0051 or slr1347"</p>
			<p>Protein_ASSOCIATION:"4.2.1.1"</p>
			<p/>
			</body>
		</notes>
		<listOfReactants>
			<speciesReference species="cpd00242_ca" stoichiometry="1"/>
			<speciesReference species="cpd00067_ca" stoichiometry="1"/>
		</listOfReactants>
		<listOfProducts>
			<speciesReference species="cpd00001_ca" stoichiometry="1"/>
			<speciesReference species="cpd00011_ca" stoichiometry="1"/>
		</listOfProducts>
	</reaction>
	<reaction id="CBFC2" name="cytochrome b6/f complex" reversible="false">
		<notes>
			<body xmlns="http://www.w3.org/1999/xhtml">
			<p>GENE_ASSOCIATION:"sll1317 and slr0342 and sll1182 and sll1316 and slr1185 and slr0343 and smr0010 and ssl3803 and smr0003 and sml0004 and (sll1579 or sll1580) and slr1878 and sll1051 and sll1471 and slr2051 and slr1986 and (ssr3383 or ssl3093)and (sll0928 or slr2067) and (sll0199 or Unknown_gene) and (sll1578 or Unknown_gene) and (sll1577 or Unknown_gene) and (slr0335 or Unknown_gene) and (slr1459 or Unknown_gene)"</p>
			<p>Protein_ASSOCIATION:"1.10.9.1"</p>
			<p/>
			</body>
		</notes>
		<listOfReactants>
			<speciesReference species="cpd00067_c" stoichiometry="2"/>
			<speciesReference species="ficytc_6_l" stoichiometry="2"/>
			<speciesReference species="cpd16503_l" stoichiometry="1"/>
		</listOfReactants>
		<listOfProducts>
			<speciesReference species="cpd00067_l" stoichiometry="4"/>
			<speciesReference species="focytc_6_l" stoichiometry="2"/>
			<speciesReference species="cpd07274_l" stoichiometry="1"/>
		</listOfProducts>
	</reaction>
	<reaction id="CBFC2pp" name="cytochrome b6/f complex periplasm" reversible="false">
		<notes>
			<body xmlns="http://www.w3.org/1999/xhtml">
			<p>GENE_ASSOCIATION:"sll1317 and slr0342 and sll1182 and sll1316 and slr1185 and slr0343 and smr0010 and ssl3803 and smr0003 and sml0004 and (sll1579 or sll1580) and slr1878 and sll1051 and sll1471 and slr2051 and slr1986 and (ssr3383 or ssl3093)and (sll0928 or slr2067) and (sll0199 or Unknown_gene) and (sll1578 or Unknown_gene) and (sll1577 or Unknown_gene) and (slr0335 or Unknown_gene) and (slr1459 or Unknown_gene)"</p>
			<p>Protein_ASSOCIATION:"1.10.9.1"</p>
			<p/>
			</body>
		</notes>
		<listOfReactants>
			<speciesReference species="cpd00067_c" stoichiometry="2"/>
			<speciesReference species="cpd16503_p" stoichiometry="1"/>
			<speciesReference species="ficytc_6_p" stoichiometry="2"/>
		</listOfReactants>
		<listOfProducts>
			<speciesReference species="cpd00067_p" stoichiometry="4"/>
			<speciesReference species="cpd07274_p" stoichiometry="1"/>
			<speciesReference species="focytc_6_p" stoichiometry="2"/>
		</listOfProducts>
	</reaction>
	<reaction id="CBFCpp" name="cytochrome b6/f complex periplasm" reversible="false">
		<notes>
			<body xmlns="http://www.w3.org/1999/xhtml">
			<p>GENE_ASSOCIATION:"sll1317 and slr0342 and sll1182 and sll1316 and slr1185 and slr0343 and smr0010 and ssl3803 and smr0003 and sml0004 and (sll1579 or sll1580) and slr1878 and sll1051 and sll1471 and slr2051 and slr1986 and (ssr3383 or ssl3093)and (sll0928 or slr2067) and (sll0199 or Unknown_gene) and (sll1578 or Unknown_gene) and (sll1577 or Unknown_gene) and (slr0335 or Unknown_gene) and (slr1459 or Unknown_gene)"</p>
			<p>Protein_ASSOCIATION:"1.10.9.1"</p>
			<p/>
			</body>
		</notes>
		<listOfReactants>
			<speciesReference species="cpd00067_c" stoichiometry="2"/>
			<speciesReference species="cpd12265_p" stoichiometry="2"/>
			<speciesReference species="cpd16503_p" stoichiometry="1"/>
		</listOfReactants>
		<listOfProducts>
			<speciesReference species="cpd00067_p" stoichiometry="4"/>
			<speciesReference species="cpd12239_p" stoichiometry="2"/>
			<speciesReference species="cpd07274_p" stoichiometry="1"/>
		</listOfProducts>
	</reaction>
	<reaction id="CBFCu" name="cytochrome b6/f complex" reversible="false">
		<notes>
			<body xmlns="http://www.w3.org/1999/xhtml">
			<p>GENE_ASSOCIATION:"sll1317 and slr0342 and sll1182 and sll1316 and slr1185 and slr0343 and smr0010 and ssl3803 and smr0003 and sml0004 and (sll1579 or sll1580) and slr1878 and sll1051 and sll1471 and slr2051 and slr1986 and (ssr3383 or ssl3093)and (sll0928 or slr2067) and (sll0199 or Unknown_gene) and (sll1578 or Unknown_gene) and (sll1577 or Unknown_gene) and (slr0335 or Unknown_gene) and (slr1459 or Unknown_gene)"</p>
			<p>Protein_ASSOCIATION:"1.10.9.1"</p>
			<p/>
			</body>
		</notes>
		<listOfReactants>
			<speciesReference species="cpd00067_c" stoichiometry="2"/>
			<speciesReference species="cpd16503_l" stoichiometry="1"/>
			<speciesReference species="cpd12265_l" stoichiometry="2"/>
		</listOfReactants>
		<listOfProducts>
			<speciesReference species="cpd00067_l" stoichiometry="4"/>
			<speciesReference species="cpd07274_l" stoichiometry="1"/>
			<speciesReference species="cpd12239_l" stoichiometry="2"/>
		</listOfProducts>
	</reaction>
	<reaction id="CDGS_182" name="CDP-diacylglycerol synthetase (n-C18:2)" reversible="false">
		<notes>
			<body xmlns="http://www.w3.org/1999/xhtml">
			<p>GENE_ASSOCIATION:"slr1369"</p>
			<p>Protein_ASSOCIATION:"2.7.7.41"</p>
			<p/>
			</body>
		</notes>
		<listOfReactants>
			<speciesReference species="cpd00052_c" stoichiometry="1"/>
			<speciesReference species="c_DLiG3P_c" stoichiometry="1"/>
		</listOfReactants>
		<listOfProducts>
			<speciesReference species="cpd00012_c" stoichiometry="1"/>
			<speciesReference species="CDPDG182_c" stoichiometry="1"/>
		</listOfProducts>
	</reaction>
	<reaction id="CDGS_183" name="CDP-diacylglycerol synthetase (n-C18:3)" reversible="false">
		<notes>
			<body xmlns="http://www.w3.org/1999/xhtml">
			<p>GENE_ASSOCIATION:"slr1369"</p>
			<p>Protein_ASSOCIATION:"2.7.7.41"</p>
			<p/>
			</body>
		</notes>
		<listOfReactants>
			<speciesReference species="cpd00052_c" stoichiometry="1"/>
			<speciesReference species="c_DaLG3P_c" stoichiometry="1"/>
		</listOfReactants>
		<listOfProducts>
			<speciesReference species="cpd00012_c" stoichiometry="1"/>
			<speciesReference species="CDPDG183_c" stoichiometry="1"/>
		</listOfProducts>
	</reaction>
	<reaction id="CITtpp" name="Citrate transport pp" reversible="true">
		<notes>
			<body xmlns="http://www.w3.org/1999/xhtml">
			<p>GENE_ASSOCIATION:"nf"</p>
			<p>Protein_ASSOCIATION:"nf"</p>
			<p/>
			</body>
		</notes>
		<listOfReactants>
			<speciesReference species="cpd00067_p" stoichiometry="1"/>
			<speciesReference species="cpd00137_p" stoichiometry="1"/>
		</listOfReactants>
		<listOfProducts>
			<speciesReference species="cpd00067_c" stoichiometry="1"/>
			<speciesReference species="cpd00137_c" stoichiometry="1"/>
		</listOfProducts>
	</reaction>
	<reaction id="COBALT2abcpp_syn" name="Cobalt (Co+2) ABC transporter (periplasm)" reversible="false">
		<notes>
			<body xmlns="http://www.w3.org/1999/xhtml">
			<p>GENE_ASSOCIATION:"(sll0383 and sll0384 and sll0385)"</p>
			<p>Protein_ASSOCIATION:"nf"</p>
			<p/>
			</body>
		</notes>
		<listOfReactants>
			<speciesReference species="cpd00002_c" stoichiometry="1"/>
			<speciesReference species="cpd00001_c" stoichiometry="1"/>
			<speciesReference species="cpd00149_p" stoichiometry="1"/>
		</listOfReactants>
		<listOfProducts>
			<speciesReference species="cpd00008_c" stoichiometry="1"/>
			<speciesReference species="cpd00067_c" stoichiometry="1"/>
			<speciesReference species="cpd00009_c" stoichiometry="1"/>
			<speciesReference species="cpd00149_c" stoichiometry="1"/>
		</listOfProducts>
	</reaction>
	<reaction id="COtex" name="co transport via diffusion (extracellular to periplasm)" reversible="true">
		<notes>
			<body xmlns="http://www.w3.org/1999/xhtml">
			<p>GENE_ASSOCIATION:"nf"</p>
			<p>Protein_ASSOCIATION:"nf"</p>
			<p/>
			</body>
		</notes>
		<listOfReactants>
			<speciesReference species="cpd00204_e" stoichiometry="1"/>
		</listOfReactants>
		<listOfProducts>
			<speciesReference species="cpd00204_p" stoichiometry="1"/>
		</listOfProducts>
	</reaction>
	<reaction id="Cotpp" name="Cobalt transport pp" reversible="true">
		<notes>
			<body xmlns="http://www.w3.org/1999/xhtml">
			<p>GENE_ASSOCIATION:"nf"</p>
			<p>Protein_ASSOCIATION:"nf"</p>
			<p/>
			</body>
		</notes>
		<listOfReactants>
			<speciesReference species="cpd00149_p" stoichiometry="1"/>
		</listOfReactants>
		<listOfProducts>
			<speciesReference species="cpd00149_c" stoichiometry="1"/>
		</listOfProducts>
	</reaction>
	<reaction id="CU2tex" name="copper (Cu+2) transport via diffusion (extracellular to periplasm)" reversible="true">
		<notes>
			<body xmlns="http://www.w3.org/1999/xhtml">
			<p>GENE_ASSOCIATION:"nf"</p>
			<p>Protein_ASSOCIATION:"nf"</p>
			<p/>
			</body>
		</notes>
		<listOfReactants>
			<speciesReference species="cpd00058_e" stoichiometry="1"/>
		</listOfReactants>
		<listOfProducts>
			<speciesReference species="cpd00058_p" stoichiometry="1"/>
		</listOfProducts>
	</reaction>
	<reaction id="CYO1b_syn" name="cytochrome c oxidase, synechocystis (2 protons)" reversible="false">
		<notes>
			<body xmlns="http://www.w3.org/1999/xhtml">
			<p>GENE_ASSOCIATION:"(slr1137 or slr2082) and (sll0813 or slr1136) and (slr1138 or slr2083)"</p>
			<p>Protein_ASSOCIATION:"1.9.3.1"</p>
			<p/>
			</body>
		</notes>
		<listOfReactants>
			<speciesReference species="cpd00067_c" stoichiometry="4"/>
			<speciesReference species="focytc_6_l" stoichiometry="2"/>
			<speciesReference species="cpd00007_l" stoichiometry="0.5"/>
		</listOfReactants>
		<listOfProducts>
			<speciesReference species="cpd00067_l" stoichiometry="2"/>
			<speciesReference species="ficytc_6_l" stoichiometry="2"/>
			<speciesReference species="cpd00001_l" stoichiometry="1"/>
		</listOfProducts>
	</reaction>
	<reaction id="CYO1b2_syn" name="cytochrome c oxidase, synechocystis (2 protons)" reversible="false">
		<notes>
			<body xmlns="http://www.w3.org/1999/xhtml">
			<p>GENE_ASSOCIATION:"(slr1137 or slr2082) and (sll0813 or slr1136) and (slr1138 or slr2083)"</p>
			<p>Protein_ASSOCIATION:"1.9.3.1"</p>
			<p/>
			</body>
		</notes>
		<listOfReactants>
			<speciesReference species="cpd00067_c" stoichiometry="4"/>
			<speciesReference species="cpd12239_l" stoichiometry="2"/>
			<speciesReference species="cpd00007_l" stoichiometry="0.5"/>
		</listOfReactants>
		<listOfProducts>
			<speciesReference species="cpd00067_l" stoichiometry="2"/>
			<speciesReference species="cpd12265_l" stoichiometry="2"/>
			<speciesReference species="cpd00001_l" stoichiometry="1"/>
		</listOfProducts>
	</reaction>
	<reaction id="CYO1b2pp_syn" name="cytochrome c oxidase, synechocystis (2 protons periplasm)" reversible="false">
		<notes>
			<body xmlns="http://www.w3.org/1999/xhtml">
			<p>GENE_ASSOCIATION:"(slr1137 or slr2082) and (sll0813 or slr1136) and (slr1138 or slr2083)"</p>
			<p>Protein_ASSOCIATION:"1.9.3.1"</p>
			<p/>
			</body>
		</notes>
		<listOfReactants>
			<speciesReference species="cpd00067_c" stoichiometry="4"/>
			<speciesReference species="cpd12239_p" stoichiometry="2"/>
			<speciesReference species="cpd00007_p" stoichiometry="0.5"/>
		</listOfReactants>
		<listOfProducts>
			<speciesReference species="cpd00067_p" stoichiometry="2"/>
			<speciesReference species="cpd12265_p" stoichiometry="2"/>
			<speciesReference species="cpd00001_p" stoichiometry="1"/>
		</listOfProducts>
	</reaction>
	<reaction id="CYO1bpp_syn" name="cytochrome c oxidase, synechocystis (2 protons)" reversible="false">
		<notes>
			<body xmlns="http://www.w3.org/1999/xhtml">
			<p>GENE_ASSOCIATION:"(slr1137 or slr2082) and (sll0813 or slr1136) and (slr1138 or slr2083)"</p>
			<p>Protein_ASSOCIATION:"1.9.3.1"</p>
			<p/>
			</body>
		</notes>
		<listOfReactants>
			<speciesReference species="cpd00067_c" stoichiometry="4"/>
			<speciesReference species="focytc_6_p" stoichiometry="2"/>
			<speciesReference species="cpd00007_p" stoichiometry="0.5"/>
		</listOfReactants>
		<listOfProducts>
			<speciesReference species="cpd00067_p" stoichiometry="2"/>
			<speciesReference species="ficytc_6_p" stoichiometry="2"/>
			<speciesReference species="cpd00001_p" stoichiometry="1"/>
		</listOfProducts>
	</reaction>
	<reaction id="CYRDAR" name="cob(II)yrinic acid a,c-diamide reductase" reversible="false">
		<notes>
			<body xmlns="http://www.w3.org/1999/xhtml">
			<p>GENE_ASSOCIATION:"nf"</p>
			<p>Protein_ASSOCIATION:"nf"</p>
			<p/>
			</body>
		</notes>
		<listOfReactants>
			<speciesReference species="cpd00004_c" stoichiometry="1"/>
			<speciesReference species="cpd03914_c" stoichiometry="2"/>
		</listOfReactants>
		<listOfProducts>
			<speciesReference species="cpd00067_c" stoichiometry="1"/>
			<speciesReference species="cpd00003_c" stoichiometry="1"/>
			<speciesReference species="cpd03915_c" stoichiometry="2"/>
		</listOfProducts>
	</reaction>
	<reaction id="CYTBDpp" name="cytochrome oxidase bd (plastocianine-8: 2 protons) (periplasm)" reversible="false">
		<notes>
			<body xmlns="http://www.w3.org/1999/xhtml">
			<p>GENE_ASSOCIATION:"(slr1379 and slr1380)"</p>
			<p>Protein_ASSOCIATION:"nf"</p>
			<p/>
			</body>
		</notes>
		<listOfReactants>
			<speciesReference species="cpd16503_p" stoichiometry="1"/>
			<speciesReference species="cpd00007_p" stoichiometry="0.5"/>
		</listOfReactants>
		<listOfProducts>
			<speciesReference species="cpd07274_p" stoichiometry="1"/>
			<speciesReference species="cpd00001_p" stoichiometry="1"/>
		</listOfProducts>
	</reaction>
	<reaction id="CYTBDu" name="cytochrome oxidase bd (plastocianine-8: 2 protons) (lumen)" reversible="false">
		<notes>
			<body xmlns="http://www.w3.org/1999/xhtml">
			<p>GENE_ASSOCIATION:"(slr1379 and slr1380)"</p>
			<p>Protein_ASSOCIATION:"nf"</p>
			<p/>
			</body>
		</notes>
		<listOfReactants>
			<speciesReference species="cpd16503_l" stoichiometry="1"/>
			<speciesReference species="cpd00007_l" stoichiometry="0.5"/>
		</listOfReactants>
		<listOfProducts>
			<speciesReference species="cpd07274_l" stoichiometry="1"/>
			<speciesReference species="cpd00001_l" stoichiometry="1"/>
		</listOfProducts>
	</reaction>
	<reaction id="DASYN181" name="CDP-diacylglycerol synthetase (n-C18:1)" reversible="false">
		<notes>
			<body xmlns="http://www.w3.org/1999/xhtml">
			<p>GENE_ASSOCIATION:"slr1369"</p>
			<p>Protein_ASSOCIATION:"2.7.7.41"</p>
			<p/>
			</body>
		</notes>
		<listOfReactants>
			<speciesReference species="cpd00067_c" stoichiometry="1"/>
			<speciesReference species="pa181_9_c" stoichiometry="1"/>
			<speciesReference species="cpd00052_c" stoichiometry="1"/>
		</listOfReactants>
		<listOfProducts>
			<speciesReference species="cpd00012_c" stoichiometry="1"/>
			<speciesReference species="cdpdodec9eg_c" stoichiometry="1"/>
		</listOfProducts>
	</reaction>
	<reaction id="DASYN1836912" name="CDP-diacylglycerol synthetase (n-C18:3)" reversible="false">
		<notes>
			<body xmlns="http://www.w3.org/1999/xhtml">
			<p>GENE_ASSOCIATION:"slr1369"</p>
			<p>Protein_ASSOCIATION:"2.7.7.41"</p>
			<p/>
			</body>
		</notes>
		<listOfReactants>
			<speciesReference species="cpd00067_c" stoichiometry="1"/>
			<speciesReference species="pa183_6_9_12_c" stoichiometry="1"/>
			<speciesReference species="cpd00052_c" stoichiometry="1"/>
		</listOfReactants>
		<listOfProducts>
			<speciesReference species="cpd00012_c" stoichiometry="1"/>
			<speciesReference species="cdpdodec6912eg_c" stoichiometry="1"/>
		</listOfProducts>
	</reaction>
	<reaction id="DASYN184691215" name="CDP-diacylglycerol synthetase (n-C18:4)" reversible="false">
		<notes>
			<body xmlns="http://www.w3.org/1999/xhtml">
			<p>GENE_ASSOCIATION:"slr1369"</p>
			<p>Protein_ASSOCIATION:"2.7.7.41"</p>
			<p/>
			</body>
		</notes>
		<listOfReactants>
			<speciesReference species="cpd00067_c" stoichiometry="1"/>
			<speciesReference species="pa184_6_9_12_15_c" stoichiometry="1"/>
			<speciesReference species="cpd00052_c" stoichiometry="1"/>
		</listOfReactants>
		<listOfProducts>
			<speciesReference species="cpd00012_c" stoichiometry="1"/>
			<speciesReference species="cdpdodec691215eg_c" stoichiometry="1"/>
		</listOfProducts>
	</reaction>
	<reaction id="DES_6" name="stearoyl-CoA desaturase (delta-6 desaturase)" reversible="false">
		<notes>
			<body xmlns="http://www.w3.org/1999/xhtml">
			<p>GENE_ASSOCIATION:"sll0262"</p>
			<p>Protein_ASSOCIATION:"1.14.19.3"</p>
			<p/>
			</body>
		</notes>
		<listOfReactants>
			<speciesReference species="cpd00067_c" stoichiometry="2"/>
			<speciesReference species="cpd00007_c" stoichiometry="1"/>
			<speciesReference species="cpfdxr22_c" stoichiometry="2"/>
			<speciesReference species="cpd14882_c" stoichiometry="1"/>
		</listOfReactants>
		<listOfProducts>
			<speciesReference species="cpd00001_c" stoichiometry="2"/>
			<speciesReference species="octe691215ACP_c" stoichiometry="1"/>
			<speciesReference species="cpfdxo22_c" stoichiometry="2"/>
		</listOfProducts>
	</reaction>
	<reaction id="DES_6B" name="stearoyl-CoA desaturase (delta-6 desaturase)" reversible="false">
		<notes>
			<body xmlns="http://www.w3.org/1999/xhtml">
			<p>GENE_ASSOCIATION:"sll0262"</p>
			<p>Protein_ASSOCIATION:"1.14.19.3"</p>
			<p/>
			</body>
		</notes>
		<listOfReactants>
			<speciesReference species="cpd00067_c" stoichiometry="2"/>
			<speciesReference species="cpd00007_c" stoichiometry="1"/>
			<speciesReference species="cpd14881_c" stoichiometry="1"/>
			<speciesReference species="cpfdxr22_c" stoichiometry="2"/>
		</listOfReactants>
		<listOfProducts>
			<speciesReference species="cpd00001_c" stoichiometry="2"/>
			<speciesReference species="octe6912ACP_c" stoichiometry="1"/>
			<speciesReference species="cpfdxo22_c" stoichiometry="2"/>
		</listOfProducts>
	</reaction>
	<reaction id="Desat12" name="Fatty acid (n-18:2ACP) desaturase (delta 12)" reversible="false">
		<notes>
			<body xmlns="http://www.w3.org/1999/xhtml">
			<p>GENE_ASSOCIATION:"slr1350"</p>
			<p>Protein_ASSOCIATION:"1.14.19.-"</p>
			<p/>
			</body>
		</notes>
		<listOfReactants>
			<speciesReference species="cpd00067_c" stoichiometry="2"/>
			<speciesReference species="cpd00007_c" stoichiometry="1"/>
			<speciesReference species="cpd11825_c" stoichiometry="1"/>
			<speciesReference species="cpfdxr22_c" stoichiometry="2"/>
		</listOfReactants>
		<listOfProducts>
			<speciesReference species="cpd00001_c" stoichiometry="2"/>
			<speciesReference species="cpd14881_c" stoichiometry="1"/>
			<speciesReference species="cpfdxo22_c" stoichiometry="2"/>
		</listOfProducts>
	</reaction>
	<reaction id="Desat15" name="Fatty acid (n-18:3ACP) desaturase (delta 15)" reversible="false">
		<notes>
			<body xmlns="http://www.w3.org/1999/xhtml">
			<p>GENE_ASSOCIATION:"sll1441"</p>
			<p>Protein_ASSOCIATION:"1.14.19.-"</p>
			<p/>
			</body>
		</notes>
		<listOfReactants>
			<speciesReference species="cpd00067_c" stoichiometry="2"/>
			<speciesReference species="cpd00007_c" stoichiometry="1"/>
			<speciesReference species="cpd14881_c" stoichiometry="1"/>
			<speciesReference species="cpfdxr22_c" stoichiometry="2"/>
		</listOfReactants>
		<listOfProducts>
			<speciesReference species="cpd00001_c" stoichiometry="2"/>
			<speciesReference species="cpd14882_c" stoichiometry="1"/>
			<speciesReference species="cpfdxo22_c" stoichiometry="2"/>
		</listOfProducts>
	</reaction>
	<reaction id="Desat9" name="Fatty acid (n-18:1ACP) desaturase (delta 9)" reversible="false">
		<notes>
			<body xmlns="http://www.w3.org/1999/xhtml">
			<p>GENE_ASSOCIATION:"sll0541"</p>
			<p>Protein_ASSOCIATION:"1.14.19.1"</p>
			<p/>
			</body>
		</notes>
		<listOfReactants>
			<speciesReference species="cpd00067_c" stoichiometry="2"/>
			<speciesReference species="cpd00007_c" stoichiometry="1"/>
			<speciesReference species="cpd12458_c" stoichiometry="1"/>
			<speciesReference species="cpfdxr22_c" stoichiometry="2"/>
		</listOfReactants>
		<listOfProducts>
			<speciesReference species="cpd00001_c" stoichiometry="2"/>
			<speciesReference species="cpd11825_c" stoichiometry="1"/>
			<speciesReference species="cpfdxo22_c" stoichiometry="2"/>
		</listOfProducts>
	</reaction>
	<reaction id="DGaS_160" name="Digalactosyldiacylglycerol synthase (n-C16:0)" reversible="false">
		<notes>
			<body xmlns="http://www.w3.org/1999/xhtml">
			<p>GENE_ASSOCIATION:"slr1508"</p>
			<p>Protein_ASSOCIATION:"2.4.1.241"</p>
			<p/>
			</body>
		</notes>
		<listOfReactants>
			<speciesReference species="cpd00043_c" stoichiometry="1"/>
			<speciesReference species="cpdMG160_c" stoichiometry="1"/>
		</listOfReactants>
		<listOfProducts>
			<speciesReference species="cpdDG160_c" stoichiometry="1"/>
			<speciesReference species="cpd00014_c" stoichiometry="1"/>
		</listOfProducts>
	</reaction>
	<reaction id="DGaS_161" name="Digalactosyldiacylglycerol synthase (n-C16:1)" reversible="false">
		<notes>
			<body xmlns="http://www.w3.org/1999/xhtml">
			<p>GENE_ASSOCIATION:"slr1508"</p>
			<p>Protein_ASSOCIATION:"2.4.1.241"</p>
			<p/>
			</body>
		</notes>
		<listOfReactants>
			<speciesReference species="cpd00043_c" stoichiometry="1"/>
			<speciesReference species="cpdMG161_c" stoichiometry="1"/>
		</listOfReactants>
		<listOfProducts>
			<speciesReference species="cpdDG161_c" stoichiometry="1"/>
			<speciesReference species="cpd00014_c" stoichiometry="1"/>
		</listOfProducts>
	</reaction>
	<reaction id="DGaS_180" name="Digalactosyldiacylglycerol synthase (n-C18:0)" reversible="false">
		<notes>
			<body xmlns="http://www.w3.org/1999/xhtml">
			<p>GENE_ASSOCIATION:"slr1508"</p>
			<p>Protein_ASSOCIATION:"2.4.1.241"</p>
			<p/>
			</body>
		</notes>
		<listOfReactants>
			<speciesReference species="cpd00043_c" stoichiometry="1"/>
			<speciesReference species="cpdMG180_c" stoichiometry="1"/>
		</listOfReactants>
		<listOfProducts>
			<speciesReference species="cpdDG180_c" stoichiometry="1"/>
			<speciesReference species="cpd00014_c" stoichiometry="1"/>
		</listOfProducts>
	</reaction>
	<reaction id="DGaS_181" name="Digalactosyldiacylglycerol synthase (n-C18:1)" reversible="false">
		<notes>
			<body xmlns="http://www.w3.org/1999/xhtml">
			<p>GENE_ASSOCIATION:"slr1508"</p>
			<p>Protein_ASSOCIATION:"2.4.1.241"</p>
			<p/>
			</body>
		</notes>
		<listOfReactants>
			<speciesReference species="cpd00043_c" stoichiometry="1"/>
			<speciesReference species="mgdg181_c" stoichiometry="1"/>
		</listOfReactants>
		<listOfProducts>
			<speciesReference species="dgdg181_c" stoichiometry="1"/>
			<speciesReference species="cpd00014_c" stoichiometry="1"/>
		</listOfProducts>
	</reaction>
	<reaction id="DGaS_182" name="Digalactosyldiacylglycerol synthase (n-C18:2)" reversible="false">
		<notes>
			<body xmlns="http://www.w3.org/1999/xhtml">
			<p>GENE_ASSOCIATION:"slr1508"</p>
			<p>Protein_ASSOCIATION:"2.4.1.241"</p>
			<p/>
			</body>
		</notes>
		<listOfReactants>
			<speciesReference species="cpd00043_c" stoichiometry="1"/>
			<speciesReference species="cpdMG182_c" stoichiometry="1"/>
		</listOfReactants>
		<listOfProducts>
			<speciesReference species="cpdDG182_c" stoichiometry="1"/>
			<speciesReference species="cpd00014_c" stoichiometry="1"/>
		</listOfProducts>
	</reaction>
	<reaction id="DGaS_183" name="Digalactosyldiacylglycerol synthase (n-C18:3)" reversible="false">
		<notes>
			<body xmlns="http://www.w3.org/1999/xhtml">
			<p>GENE_ASSOCIATION:"slr1508"</p>
			<p>Protein_ASSOCIATION:"2.4.1.241"</p>
			<p/>
			</body>
		</notes>
		<listOfReactants>
			<speciesReference species="cpd00043_c" stoichiometry="1"/>
			<speciesReference species="cpdMG183_c" stoichiometry="1"/>
		</listOfReactants>
		<listOfProducts>
			<speciesReference species="cpdDG183_c" stoichiometry="1"/>
			<speciesReference species="cpd00014_c" stoichiometry="1"/>
		</listOfProducts>
	</reaction>
	<reaction id="DGDG181" name="digalactosyldiacylglycerol synthase (n-C18:1)" reversible="false">
		<notes>
			<body xmlns="http://www.w3.org/1999/xhtml">
			<p>GENE_ASSOCIATION:"slr1508"</p>
			<p>Protein_ASSOCIATION:"2.4.1.241"</p>
			<p/>
			</body>
		</notes>
		<listOfReactants>
			<speciesReference species="cpd00043_c" stoichiometry="1"/>
			<speciesReference species="cpdMG181_c" stoichiometry="1"/>
		</listOfReactants>
		<listOfProducts>
			<speciesReference species="cpd00014_c" stoichiometry="1"/>
			<speciesReference species="cpdDG181_c" stoichiometry="1"/>
		</listOfProducts>
	</reaction>
	<reaction id="DGDG1836912" name="digalactosyldiacylglycerol synthase (n-C18:3)" reversible="false">
		<notes>
			<body xmlns="http://www.w3.org/1999/xhtml">
			<p>GENE_ASSOCIATION:"slr1508"</p>
			<p>Protein_ASSOCIATION:"2.4.1.241"</p>
			<p/>
			</body>
		</notes>
		<listOfReactants>
			<speciesReference species="cpd00043_c" stoichiometry="1"/>
			<speciesReference species="mgdg183_6_9_12_c" stoichiometry="1"/>
		</listOfReactants>
		<listOfProducts>
			<speciesReference species="cpd00014_c" stoichiometry="1"/>
			<speciesReference species="dgdg183_6_9_12_c" stoichiometry="1"/>
		</listOfProducts>
	</reaction>
	<reaction id="DGDG184691215" name="digalactosyldiacylglycerol synthase (n-C18:4)" reversible="false">
		<notes>
			<body xmlns="http://www.w3.org/1999/xhtml">
			<p>GENE_ASSOCIATION:"slr1508"</p>
			<p>Protein_ASSOCIATION:"2.4.1.241"</p>
			<p/>
			</body>
		</notes>
		<listOfReactants>
			<speciesReference species="cpd00043_c" stoichiometry="1"/>
			<speciesReference species="mgdg184_6_9_12_15_c" stoichiometry="1"/>
		</listOfReactants>
		<listOfProducts>
			<speciesReference species="cpd00014_c" stoichiometry="1"/>
			<speciesReference species="dgdg184_6_9_12_15_c" stoichiometry="1"/>
		</listOfProducts>
	</reaction>
	<reaction id="DPPS" name="decaprenyl synthase" reversible="false">
		<notes>
			<body xmlns="http://www.w3.org/1999/xhtml">
			<p>GENE_ASSOCIATION:"sll0506"</p>
			<p>Protein_ASSOCIATION:"2.5.1.-"</p>
			<p/>
			</body>
		</notes>
		<listOfReactants>
			<speciesReference species="cpd00350_c" stoichiometry="1"/>
			<speciesReference species="cpd00113_c" stoichiometry="7"/>
		</listOfReactants>
		<listOfProducts>
			<speciesReference species="cpd00012_c" stoichiometry="7"/>
			<speciesReference species="cpd08211_c" stoichiometry="1"/>
		</listOfProducts>
	</reaction>
	<reaction id="EX_2_Oxoglutarate" name="2-Oxoglutarate exchange" reversible="true">
		<notes>
			<body xmlns="http://www.w3.org/1999/xhtml">
			<p>GENE_ASSOCIATION:"nf"</p>
			<p>Protein_ASSOCIATION:"nf"</p>
			<p/>
			</body>
		</notes>
		<listOfReactants>
			<speciesReference species="cpd00024_e" stoichiometry="1"/>
		</listOfReactants>
	</reaction>
	<reaction id="EX_Acetate" name="Acetate exchange" reversible="true">
		<notes>
			<body xmlns="http://www.w3.org/1999/xhtml">
			<p>GENE_ASSOCIATION:"nf"</p>
			<p>Protein_ASSOCIATION:"nf"</p>
			<p/>
			</body>
		</notes>
		<listOfReactants>
			<speciesReference species="cpd00029_e" stoichiometry="1"/>
		</listOfReactants>
	</reaction>
	<reaction id="EX_Biomass" name="Biomass exchange" reversible="true">
		<notes>
			<body xmlns="http://www.w3.org/1999/xhtml">
			<p>GENE_ASSOCIATION:"nf"</p>
			<p>Protein_ASSOCIATION:"nf"</p>
			<p/>
			</body>
		</notes>
		<listOfReactants>
			<speciesReference species="cpd11416_e" stoichiometry="1"/>
		</listOfReactants>
	</reaction>
	<reaction id="EX_Calcium" name="Calcium exchange" reversible="true">
		<notes>
			<body xmlns="http://www.w3.org/1999/xhtml">
			<p>GENE_ASSOCIATION:"nf"</p>
			<p>Protein_ASSOCIATION:"nf"</p>
			<p/>
			</body>
		</notes>
		<listOfReactants>
			<speciesReference species="cpd00063_e" stoichiometry="1"/>
		</listOfReactants>
	</reaction>
	<reaction id="EX_CarbonMonoxide" name="Carbon monoxide exchange" reversible="true">
		<notes>
			<body xmlns="http://www.w3.org/1999/xhtml">
			<p>GENE_ASSOCIATION:"nf"</p>
			<p>Protein_ASSOCIATION:"nf"</p>
			<p/>
			</body>
		</notes>
		<listOfReactants>
			<speciesReference species="cpd00204_e" stoichiometry="1"/>
		</listOfReactants>
	</reaction>
	<reaction id="EX_Citrate" name="Citrate exchange" reversible="true">
		<notes>
			<body xmlns="http://www.w3.org/1999/xhtml">
			<p>GENE_ASSOCIATION:"nf"</p>
			<p>Protein_ASSOCIATION:"nf"</p>
			<p/>
			</body>
		</notes>
		<listOfReactants>
			<speciesReference species="cpd00137_e" stoichiometry="1"/>
		</listOfReactants>
	</reaction>
	<reaction id="EX_CO2" name="CO2 exchange" reversible="true">
		<notes>
			<body xmlns="http://www.w3.org/1999/xhtml">
			<p>GENE_ASSOCIATION:"nf"</p>
			<p>Protein_ASSOCIATION:"nf"</p>
			<p/>
			</body>
		</notes>
		<listOfReactants>
			<speciesReference species="cpd00011_e" stoichiometry="1"/>
		</listOfReactants>
	</reaction>
	<reaction id="EX_Co2" name="Co2+ exchange" reversible="true">
		<notes>
			<body xmlns="http://www.w3.org/1999/xhtml">
			<p>GENE_ASSOCIATION:"nf"</p>
			<p>Protein_ASSOCIATION:"nf"</p>
			<p/>
			</body>
		</notes>
		<listOfReactants>
			<speciesReference species="cpd00149_e" stoichiometry="1"/>
		</listOfReactants>
	</reaction>
	<reaction id="EX_Cu2" name="Cu2+ exchange" reversible="true">
		<notes>
			<body xmlns="http://www.w3.org/1999/xhtml">
			<p>GENE_ASSOCIATION:"nf"</p>
			<p>Protein_ASSOCIATION:"nf"</p>
			<p/>
			</body>
		</notes>
		<listOfReactants>
			<speciesReference species="cpd00058_e" stoichiometry="1"/>
		</listOfReactants>
	</reaction>
	<reaction id="EX_Cyanate" name="Cyanate exchange" reversible="true">
		<notes>
			<body xmlns="http://www.w3.org/1999/xhtml">
			<p>GENE_ASSOCIATION:"nf"</p>
			<p>Protein_ASSOCIATION:"nf"</p>
			<p/>
			</body>
		</notes>
		<listOfReactants>
			<speciesReference species="cpd01015_e" stoichiometry="1"/>
		</listOfReactants>
	</reaction>
	<reaction id="EX_D_Fructose" name="D-Fructose exchange" reversible="true">
		<notes>
			<body xmlns="http://www.w3.org/1999/xhtml">
			<p>GENE_ASSOCIATION:"nf"</p>
			<p>Protein_ASSOCIATION:"nf"</p>
			<p/>
			</body>
		</notes>
		<listOfReactants>
			<speciesReference species="cpd00082_e" stoichiometry="1"/>
		</listOfReactants>
	</reaction>
	<reaction id="EX_Fe2" name="Fe2+ exchange" reversible="true">
		<notes>
			<body xmlns="http://www.w3.org/1999/xhtml">
			<p>GENE_ASSOCIATION:"nf"</p>
			<p>Protein_ASSOCIATION:"nf"</p>
			<p/>
			</body>
		</notes>
		<listOfReactants>
			<speciesReference species="cpd10515_e" stoichiometry="1"/>
		</listOfReactants>
	</reaction>
	<reaction id="EX_Fe3" name="Fe3+ exchange" reversible="true">
		<notes>
			<body xmlns="http://www.w3.org/1999/xhtml">
			<p>GENE_ASSOCIATION:"nf"</p>
			<p>Protein_ASSOCIATION:"nf"</p>
			<p/>
			</body>
		</notes>
		<listOfReactants>
			<speciesReference species="cpd10516_e" stoichiometry="1"/>
		</listOfReactants>
	</reaction>
	<reaction id="EX_Fumarate" name="Fumarate exchange" reversible="true">
		<notes>
			<body xmlns="http://www.w3.org/1999/xhtml">
			<p>GENE_ASSOCIATION:"nf"</p>
			<p>Protein_ASSOCIATION:"nf"</p>
			<p/>
			</body>
		</notes>
		<listOfReactants>
			<speciesReference species="cpd00106_e" stoichiometry="1"/>
		</listOfReactants>
	</reaction>
	<reaction id="EX_Glcglyc" name="2-(beta-D-Glucosyl)-sn-glycerol exchange" reversible="true">
		<notes>
			<body xmlns="http://www.w3.org/1999/xhtml">
			<p>GENE_ASSOCIATION:"nf"</p>
			<p>Protein_ASSOCIATION:"nf"</p>
			<p/>
			</body>
		</notes>
		<listOfReactants>
			<speciesReference species="cpd08376_e" stoichiometry="1"/>
		</listOfReactants>
	</reaction>
	<reaction id="EX_Glucose" name="Glucose exchange" reversible="true">
		<notes>
			<body xmlns="http://www.w3.org/1999/xhtml">
			<p>GENE_ASSOCIATION:"nf"</p>
			<p>Protein_ASSOCIATION:"nf"</p>
			<p/>
			</body>
		</notes>
		<listOfReactants>
			<speciesReference species="cpd00027_e" stoichiometry="1"/>
		</listOfReactants>
	</reaction>
	<reaction id="EX_Glycogen" name="Glycogen exchange" reversible="true">
		<notes>
			<body xmlns="http://www.w3.org/1999/xhtml">
			<p>GENE_ASSOCIATION:"nf"</p>
			<p>Protein_ASSOCIATION:"nf"</p>
			<p/>
			</body>
		</notes>
		<listOfReactants>
			<speciesReference species="cpd00155_e" stoichiometry="1"/>
		</listOfReactants>
	</reaction>
	<reaction id="EX_H" name="Proton exchange" reversible="true">
		<notes>
			<body xmlns="http://www.w3.org/1999/xhtml">
			<p>GENE_ASSOCIATION:"nf"</p>
			<p>Protein_ASSOCIATION:"nf"</p>
			<p/>
			</body>
		</notes>
		<listOfReactants>
			<speciesReference species="cpd00067_e" stoichiometry="1"/>
		</listOfReactants>
	</reaction>
	<reaction id="EX_H2" name="Hydrogen exchange" reversible="true">
		<notes>
			<body xmlns="http://www.w3.org/1999/xhtml">
			<p>GENE_ASSOCIATION:"nf"</p>
			<p>Protein_ASSOCIATION:"nf"</p>
			<p/>
			</body>
		</notes>
		<listOfReactants>
			<speciesReference species="cpd11640_e" stoichiometry="1"/>
		</listOfReactants>
	</reaction>
	<reaction id="EX_H2CO3" name="Bicarbonate exchange" reversible="true">
		<notes>
			<body xmlns="http://www.w3.org/1999/xhtml">
			<p>GENE_ASSOCIATION:"nf"</p>
			<p>Protein_ASSOCIATION:"nf"</p>
			<p/>
			</body>
		</notes>
		<listOfReactants>
			<speciesReference species="cpd00242_e" stoichiometry="1"/>
		</listOfReactants>
	</reaction>
	<reaction id="EX_H2O" name="Water exchange" reversible="true">
		<notes>
			<body xmlns="http://www.w3.org/1999/xhtml">
			<p>GENE_ASSOCIATION:"nf"</p>
			<p>Protein_ASSOCIATION:"nf"</p>
			<p/>
			</body>
		</notes>
		<listOfReactants>
			<speciesReference species="cpd00001_e" stoichiometry="1"/>
		</listOfReactants>
	</reaction>
	<reaction id="EX_Isoprene" name="Isoprene exchange" reversible="true">
		<notes>
			<body xmlns="http://www.w3.org/1999/xhtml">
			<p>GENE_ASSOCIATION:"nf"</p>
			<p>Protein_ASSOCIATION:"nf"</p>
			<p/>
			</body>
		</notes>
		<listOfReactants>
			<speciesReference species="cpd16336_e" stoichiometry="1"/>
		</listOfReactants>
	</reaction>
	<reaction id="EX_L_Alanine" name="L-Alanine exchange" reversible="true">
		<notes>
			<body xmlns="http://www.w3.org/1999/xhtml">
			<p>GENE_ASSOCIATION:"nf"</p>
			<p>Protein_ASSOCIATION:"nf"</p>
			<p/>
			</body>
		</notes>
		<listOfReactants>
			<speciesReference species="cpd00035_e" stoichiometry="1"/>
		</listOfReactants>
	</reaction>
	<reaction id="EX_L_Arginine" name="L-Arginine exchange" reversible="true">
		<notes>
			<body xmlns="http://www.w3.org/1999/xhtml">
			<p>GENE_ASSOCIATION:"nf"</p>
			<p>Protein_ASSOCIATION:"nf"</p>
			<p/>
			</body>
		</notes>
		<listOfReactants>
			<speciesReference species="cpd00051_e" stoichiometry="1"/>
		</listOfReactants>
	</reaction>
	<reaction id="EX_L_Glutamate" name="L-Glutamate exchange" reversible="true">
		<notes>
			<body xmlns="http://www.w3.org/1999/xhtml">
			<p>GENE_ASSOCIATION:"nf"</p>
			<p>Protein_ASSOCIATION:"nf"</p>
			<p/>
			</body>
		</notes>
		<listOfReactants>
			<speciesReference species="cpd00023_e" stoichiometry="1"/>
		</listOfReactants>
	</reaction>
	<reaction id="EX_L_Glutamine" name="L-Glutamine exchange" reversible="true">
		<notes>
			<body xmlns="http://www.w3.org/1999/xhtml">
			<p>GENE_ASSOCIATION:"nf"</p>
			<p>Protein_ASSOCIATION:"nf"</p>
			<p/>
			</body>
		</notes>
		<listOfReactants>
			<speciesReference species="cpd00053_e" stoichiometry="1"/>
		</listOfReactants>
	</reaction>
	<reaction id="EX_L_Histidine" name="L-Histidine exchange" reversible="true">
		<notes>
			<body xmlns="http://www.w3.org/1999/xhtml">
			<p>GENE_ASSOCIATION:"nf"</p>
			<p>Protein_ASSOCIATION:"nf"</p>
			<p/>
			</body>
		</notes>
		<listOfReactants>
			<speciesReference species="cpd00119_e" stoichiometry="1"/>
		</listOfReactants>
	</reaction>
	<reaction id="EX_L_Leucine" name="L-Leucine exchange" reversible="true">
		<notes>
			<body xmlns="http://www.w3.org/1999/xhtml">
			<p>GENE_ASSOCIATION:"nf"</p>
			<p>Protein_ASSOCIATION:"nf"</p>
			<p/>
			</body>
		</notes>
		<listOfReactants>
			<speciesReference species="cpd00107_e" stoichiometry="1"/>
		</listOfReactants>
	</reaction>
	<reaction id="EX_L_Lysine" name="L-Lysine exchange" reversible="true">
		<notes>
			<body xmlns="http://www.w3.org/1999/xhtml">
			<p>GENE_ASSOCIATION:"nf"</p>
			<p>Protein_ASSOCIATION:"nf"</p>
			<p/>
			</body>
		</notes>
		<listOfReactants>
			<speciesReference species="cpd00039_e" stoichiometry="1"/>
		</listOfReactants>
	</reaction>
	<reaction id="EX_L_Malate" name="L-Malate exchange" reversible="true">
		<notes>
			<body xmlns="http://www.w3.org/1999/xhtml">
			<p>GENE_ASSOCIATION:"nf"</p>
			<p>Protein_ASSOCIATION:"nf"</p>
			<p/>
			</body>
		</notes>
		<listOfReactants>
			<speciesReference species="cpd00130_e" stoichiometry="1"/>
		</listOfReactants>
	</reaction>
	<reaction id="EX_L_Proline" name="L-Proline exchange" reversible="true">
		<notes>
			<body xmlns="http://www.w3.org/1999/xhtml">
			<p>GENE_ASSOCIATION:"nf"</p>
			<p>Protein_ASSOCIATION:"nf"</p>
			<p/>
			</body>
		</notes>
		<listOfReactants>
			<speciesReference species="cpd00129_e" stoichiometry="1"/>
		</listOfReactants>
	</reaction>
	<reaction id="EX_L_Serine" name="L-Serine exchange" reversible="true">
		<notes>
			<body xmlns="http://www.w3.org/1999/xhtml">
			<p>GENE_ASSOCIATION:"nf"</p>
			<p>Protein_ASSOCIATION:"nf"</p>
			<p/>
			</body>
		</notes>
		<listOfReactants>
			<speciesReference species="cpd00054_e" stoichiometry="1"/>
		</listOfReactants>
	</reaction>
	<reaction id="EX_Mg" name="Magnesium exchange" reversible="true">
		<notes>
			<body xmlns="http://www.w3.org/1999/xhtml">
			<p>GENE_ASSOCIATION:"nf"</p>
			<p>Protein_ASSOCIATION:"nf"</p>
			<p/>
			</body>
		</notes>
		<listOfReactants>
			<speciesReference species="cpd00254_e" stoichiometry="1"/>
		</listOfReactants>
	</reaction>
	<reaction id="EX_Mn2" name="Mn2+ exchange" reversible="true">
		<notes>
			<body xmlns="http://www.w3.org/1999/xhtml">
			<p>GENE_ASSOCIATION:"nf"</p>
			<p>Protein_ASSOCIATION:"nf"</p>
			<p/>
			</body>
		</notes>
		<listOfReactants>
			<speciesReference species="cpd00030_e" stoichiometry="1"/>
		</listOfReactants>
	</reaction>
	<reaction id="EX_Molybdate" name="Molybdate exchange" reversible="true">
		<notes>
			<body xmlns="http://www.w3.org/1999/xhtml">
			<p>GENE_ASSOCIATION:"nf"</p>
			<p>Protein_ASSOCIATION:"nf"</p>
			<p/>
			</body>
		</notes>
		<listOfReactants>
			<speciesReference species="cpd11574_e" stoichiometry="1"/>
		</listOfReactants>
	</reaction>
	<reaction id="EX_NH3" name="Ammonia exchange" reversible="true">
		<notes>
			<body xmlns="http://www.w3.org/1999/xhtml">
			<p>GENE_ASSOCIATION:"nf"</p>
			<p>Protein_ASSOCIATION:"nf"</p>
			<p/>
			</body>
		</notes>
		<listOfReactants>
			<speciesReference species="cpd00013_e" stoichiometry="1"/>
		</listOfReactants>
	</reaction>
	<reaction id="EX_Nickel" name="Nickel exchange" reversible="true">
		<notes>
			<body xmlns="http://www.w3.org/1999/xhtml">
			<p>GENE_ASSOCIATION:"nf"</p>
			<p>Protein_ASSOCIATION:"nf"</p>
			<p/>
			</body>
		</notes>
		<listOfReactants>
			<speciesReference species="cpd00244_e" stoichiometry="1"/>
		</listOfReactants>
	</reaction>
	<reaction id="EX_Nitrate" name="Nitrate exchange" reversible="true">
		<notes>
			<body xmlns="http://www.w3.org/1999/xhtml">
			<p>GENE_ASSOCIATION:"nf"</p>
			<p>Protein_ASSOCIATION:"nf"</p>
			<p/>
			</body>
		</notes>
		<listOfReactants>
			<speciesReference species="cpd00209_e" stoichiometry="1"/>
		</listOfReactants>
	</reaction>
	<reaction id="EX_O2" name="Oxygen exchange" reversible="true">
		<notes>
			<body xmlns="http://www.w3.org/1999/xhtml">
			<p>GENE_ASSOCIATION:"nf"</p>
			<p>Protein_ASSOCIATION:"nf"</p>
			<p/>
			</body>
		</notes>
		<listOfReactants>
			<speciesReference species="cpd00007_e" stoichiometry="1"/>
		</listOfReactants>
	</reaction>
	<reaction id="EX_PHO1" name="Photon exchange" reversible="true">
		<notes>
			<body xmlns="http://www.w3.org/1999/xhtml">
			<p>GENE_ASSOCIATION:"nf"</p>
			<p>Protein_ASSOCIATION:"nf"</p>
			<p/>
			</body>
		</notes>
		<listOfReactants>
			<speciesReference species="hvphoton1_e" stoichiometry="1"/>
		</listOfReactants>
	</reaction>
	<reaction id="EX_PHO2" name="Photon exchange" reversible="true">
		<notes>
			<body xmlns="http://www.w3.org/1999/xhtml">
			<p>GENE_ASSOCIATION:"nf"</p>
			<p>Protein_ASSOCIATION:"nf"</p>
			<p/>
			</body>
		</notes>
		<listOfReactants>
			<speciesReference species="hvphoton2_e" stoichiometry="1"/>
		</listOfReactants>
	</reaction>
	<reaction id="EX_Phosphate" name="Phosphate exchange" reversible="true">
		<notes>
			<body xmlns="http://www.w3.org/1999/xhtml">
			<p>GENE_ASSOCIATION:"nf"</p>
			<p>Protein_ASSOCIATION:"nf"</p>
			<p/>
			</body>
		</notes>
		<listOfReactants>
			<speciesReference species="cpd00009_e" stoichiometry="1"/>
		</listOfReactants>
	</reaction>
	<reaction id="EX_Potassium" name="Potassium exchange" reversible="true">
		<notes>
			<body xmlns="http://www.w3.org/1999/xhtml">
			<p>GENE_ASSOCIATION:"nf"</p>
			<p>Protein_ASSOCIATION:"nf"</p>
			<p/>
			</body>
		</notes>
		<listOfReactants>
			<speciesReference species="cpd00205_e" stoichiometry="1"/>
		</listOfReactants>
	</reaction>
	<reaction id="EX_Putrescine" name="Putrescine exchange" reversible="true">
		<notes>
			<body xmlns="http://www.w3.org/1999/xhtml">
			<p>GENE_ASSOCIATION:"nf"</p>
			<p>Protein_ASSOCIATION:"nf"</p>
			<p/>
			</body>
		</notes>
		<listOfReactants>
			<speciesReference species="cpd00118_e" stoichiometry="1"/>
		</listOfReactants>
	</reaction>
	<reaction id="EX_Pyruvate" name="Pyruvate exchange" reversible="true">
		<notes>
			<body xmlns="http://www.w3.org/1999/xhtml">
			<p>GENE_ASSOCIATION:"nf"</p>
			<p>Protein_ASSOCIATION:"nf"</p>
			<p/>
			</body>
		</notes>
		<listOfReactants>
			<speciesReference species="cpd00020_e" stoichiometry="1"/>
		</listOfReactants>
	</reaction>
	<reaction id="EX_Sodium" name="Sodium exchange" reversible="true">
		<notes>
			<body xmlns="http://www.w3.org/1999/xhtml">
			<p>GENE_ASSOCIATION:"nf"</p>
			<p>Protein_ASSOCIATION:"nf"</p>
			<p/>
			</body>
		</notes>
		<listOfReactants>
			<speciesReference species="cpd00971_e" stoichiometry="1"/>
		</listOfReactants>
	</reaction>
	<reaction id="EX_Spermidine" name="Spermidine exchange" reversible="true">
		<notes>
			<body xmlns="http://www.w3.org/1999/xhtml">
			<p>GENE_ASSOCIATION:"nf"</p>
			<p>Protein_ASSOCIATION:"nf"</p>
			<p/>
			</body>
		</notes>
		<listOfReactants>
			<speciesReference species="cpd00264_e" stoichiometry="1"/>
		</listOfReactants>
	</reaction>
	<reaction id="EX_Succinate" name="Succinate exchange" reversible="true">
		<notes>
			<body xmlns="http://www.w3.org/1999/xhtml">
			<p>GENE_ASSOCIATION:"nf"</p>
			<p>Protein_ASSOCIATION:"nf"</p>
			<p/>
			</body>
		</notes>
		<listOfReactants>
			<speciesReference species="cpd00036_e" stoichiometry="1"/>
		</listOfReactants>
	</reaction>
	<reaction id="EX_Sucrose" name="Sucrose exchange" reversible="true">
		<notes>
			<body xmlns="http://www.w3.org/1999/xhtml">
			<p>GENE_ASSOCIATION:"nf"</p>
			<p>Protein_ASSOCIATION:"nf"</p>
			<p/>
			</body>
		</notes>
		<listOfReactants>
			<speciesReference species="cpd00076_e" stoichiometry="1"/>
		</listOfReactants>
	</reaction>
	<reaction id="EX_Sulfate" name="Sulfate exchange" reversible="true">
		<notes>
			<body xmlns="http://www.w3.org/1999/xhtml">
			<p>GENE_ASSOCIATION:"nf"</p>
			<p>Protein_ASSOCIATION:"nf"</p>
			<p/>
			</body>
		</notes>
		<listOfReactants>
			<speciesReference species="cpd00048_e" stoichiometry="1"/>
		</listOfReactants>
	</reaction>
	<reaction id="EX_Urea" name="Urea exchange" reversible="true">
		<notes>
			<body xmlns="http://www.w3.org/1999/xhtml">
			<p>GENE_ASSOCIATION:"nf"</p>
			<p>Protein_ASSOCIATION:"nf"</p>
			<p/>
			</body>
		</notes>
		<listOfReactants>
			<speciesReference species="cpd00073_e" stoichiometry="1"/>
		</listOfReactants>
	</reaction>
	<reaction id="EX_Zinc" name="Zinc exchange" reversible="true">
		<notes>
			<body xmlns="http://www.w3.org/1999/xhtml">
			<p>GENE_ASSOCIATION:"nf"</p>
			<p>Protein_ASSOCIATION:"nf"</p>
			<p/>
			</body>
		</notes>
		<listOfReactants>
			<speciesReference species="cpd00034_e" stoichiometry="1"/>
		</listOfReactants>
	</reaction>
	<reaction id="FQR" name="Cyclic Electron Flow" reversible="false">
		<notes>
			<body xmlns="http://www.w3.org/1999/xhtml">
			<p>GENE_ASSOCIATION:"ssr2016"</p>
			<p>Protein_ASSOCIATION:"1.18.1.2"</p>
			<p/>
			</body>
		</notes>
		<listOfReactants>
			<speciesReference species="cpd00067_c" stoichiometry="2"/>
			<speciesReference species="cpd07274_l" stoichiometry="1"/>
			<speciesReference species="cpfdxr22_c" stoichiometry="2"/>
		</listOfReactants>
		<listOfProducts>
			<speciesReference species="cpd16503_l" stoichiometry="1"/>
			<speciesReference species="cpfdxo22_c" stoichiometry="2"/>
		</listOfProducts>
	</reaction>
	<reaction id="FRUt3" name="D-fructose transport in via proton symport (periplasm)" reversible="false">
		<notes>
			<body xmlns="http://www.w3.org/1999/xhtml">
			<p>GENE_ASSOCIATION:"sll0771"</p>
			<p>Protein_ASSOCIATION:"nf"</p>
			<p/>
			</body>
		</notes>
		<listOfReactants>
			<speciesReference species="cpd00067_p" stoichiometry="1"/>
			<speciesReference species="cpd00082_p" stoichiometry="1"/>
		</listOfReactants>
		<listOfProducts>
			<speciesReference species="cpd00067_c" stoichiometry="1"/>
			<speciesReference species="cpd00082_c" stoichiometry="1"/>
		</listOfProducts>
	</reaction>
	<reaction id="FTR" name="ferredoxin:thioredoxin reductase" reversible="false">
		<notes>
			<body xmlns="http://www.w3.org/1999/xhtml">
			<p>GENE_ASSOCIATION:"sll0554 "</p>
			<p>Protein_ASSOCIATION:"1.18.-.-"</p>
			<p/>
			</body>
		</notes>
		<listOfReactants>
			<speciesReference species="cpd00067_c" stoichiometry="2"/>
			<speciesReference species="cpfdxr22_c" stoichiometry="2"/>
			<speciesReference species="cpd11420_c" stoichiometry="1"/>
		</listOfReactants>
		<listOfProducts>
			<speciesReference species="cpfdxo22_c" stoichiometry="2"/>
			<speciesReference species="cpd11421_c" stoichiometry="1"/>
		</listOfProducts>
	</reaction>
	<reaction id="FUMtpp" name="Fumarate transport pp" reversible="true">
		<notes>
			<body xmlns="http://www.w3.org/1999/xhtml">
			<p>GENE_ASSOCIATION:"nf"</p>
			<p>Protein_ASSOCIATION:"nf"</p>
			<p/>
			</body>
		</notes>
		<listOfReactants>
			<speciesReference species="cpd00067_p" stoichiometry="1"/>
			<speciesReference species="cpd00106_p" stoichiometry="1"/>
		</listOfReactants>
		<listOfProducts>
			<speciesReference species="cpd00067_c" stoichiometry="1"/>
			<speciesReference species="cpd00106_c" stoichiometry="1"/>
		</listOfProducts>
	</reaction>
	<reaction id="G3P_AT182" name="glycerol-3-phosphate acyltransferase (C18:2)" reversible="false">
		<notes>
			<body xmlns="http://www.w3.org/1999/xhtml">
			<p>GENE_ASSOCIATION:"sll1973 or slr1510"</p>
			<p>Protein_ASSOCIATION:"2.3.1.15"</p>
			<p/>
			</body>
		</notes>
		<listOfReactants>
			<speciesReference species="cpd00080_c" stoichiometry="1"/>
			<speciesReference species="cpd14881_c" stoichiometry="1"/>
		</listOfReactants>
		<listOfProducts>
			<speciesReference species="cpd11493_c" stoichiometry="1"/>
			<speciesReference species="cpdLiG3P_c" stoichiometry="1"/>
		</listOfProducts>
	</reaction>
	<reaction id="G3P_AT183" name="glycerol-3-phosphate acyltransferase (C18:3)" reversible="false">
		<notes>
			<body xmlns="http://www.w3.org/1999/xhtml">
			<p>GENE_ASSOCIATION:"sll1973 or slr1510"</p>
			<p>Protein_ASSOCIATION:"2.3.1.15"</p>
			<p/>
			</body>
		</notes>
		<listOfReactants>
			<speciesReference species="cpd00080_c" stoichiometry="1"/>
			<speciesReference species="cpd14882_c" stoichiometry="1"/>
		</listOfReactants>
		<listOfProducts>
			<speciesReference species="cpd11493_c" stoichiometry="1"/>
			<speciesReference species="cp_aLG3P_c" stoichiometry="1"/>
		</listOfProducts>
	</reaction>
	<reaction id="G3PAT181" name="glycerol-3-phosphate acyltransferase (C18:1)" reversible="false">
		<notes>
			<body xmlns="http://www.w3.org/1999/xhtml">
			<p>GENE_ASSOCIATION:"sll1973 or slr1510"</p>
			<p>Protein_ASSOCIATION:"2.3.1.15"</p>
			<p/>
			</body>
		</notes>
		<listOfReactants>
			<speciesReference species="cpd11825_c" stoichiometry="1"/>
			<speciesReference species="cpd00080_c" stoichiometry="1"/>
		</listOfReactants>
		<listOfProducts>
			<speciesReference species="cpd11493_c" stoichiometry="1"/>
			<speciesReference species="c_1odec9eg3p_c" stoichiometry="1"/>
		</listOfProducts>
	</reaction>
	<reaction id="G3PAT1836912" name="glycerol-3-phosphate acyltransferase (C18:3)" reversible="false">
		<notes>
			<body xmlns="http://www.w3.org/1999/xhtml">
			<p>GENE_ASSOCIATION:"sll1973 or slr1510"</p>
			<p>Protein_ASSOCIATION:"2.3.1.15"</p>
			<p/>
			</body>
		</notes>
		<listOfReactants>
			<speciesReference species="octe691215ACP_c" stoichiometry="1"/>
			<speciesReference species="cpd00080_c" stoichiometry="1"/>
		</listOfReactants>
		<listOfProducts>
			<speciesReference species="cpd11493_c" stoichiometry="1"/>
			<speciesReference species="c_1odec691215eg3p_c" stoichiometry="1"/>
		</listOfProducts>
	</reaction>
	<reaction id="G3PAT184691215" name="glycerol-3-phosphate acyltransferase (C18:4)" reversible="false">
		<notes>
			<body xmlns="http://www.w3.org/1999/xhtml">
			<p>GENE_ASSOCIATION:"sll1973 or slr1510"</p>
			<p>Protein_ASSOCIATION:"2.3.1.15"</p>
			<p/>
			</body>
		</notes>
		<listOfReactants>
			<speciesReference species="octe6912ACP_c" stoichiometry="1"/>
			<speciesReference species="cpd00080_c" stoichiometry="1"/>
		</listOfReactants>
		<listOfProducts>
			<speciesReference species="cpd11493_c" stoichiometry="1"/>
			<speciesReference species="c_1odec6912eg3p_c" stoichiometry="1"/>
		</listOfProducts>
	</reaction>
	<reaction id="GaT_160" name="Galactosyltransferase (n-C16:0)" reversible="false">
		<notes>
			<body xmlns="http://www.w3.org/1999/xhtml">
			<p>GENE_ASSOCIATION:"slr1508"</p>
			<p>Protein_ASSOCIATION:"2.4.1.6"</p>
			<p/>
			</body>
		</notes>
		<listOfReactants>
			<speciesReference species="cpd00043_c" stoichiometry="1"/>
			<speciesReference species="cpd15309_c" stoichiometry="1"/>
		</listOfReactants>
		<listOfProducts>
			<speciesReference species="cpd00067_c" stoichiometry="1"/>
			<speciesReference species="cpdMG160_c" stoichiometry="1"/>
			<speciesReference species="cpd00014_c" stoichiometry="1"/>
		</listOfProducts>
	</reaction>
	<reaction id="GaT_161" name="Galactosyltransferase (n-C16:1)" reversible="false">
		<notes>
			<body xmlns="http://www.w3.org/1999/xhtml">
			<p>GENE_ASSOCIATION:"slr1508"</p>
			<p>Protein_ASSOCIATION:"2.4.1.6"</p>
			<p/>
			</body>
		</notes>
		<listOfReactants>
			<speciesReference species="cpd00043_c" stoichiometry="1"/>
			<speciesReference species="cpd15310_c" stoichiometry="1"/>
		</listOfReactants>
		<listOfProducts>
			<speciesReference species="cpd00067_c" stoichiometry="1"/>
			<speciesReference species="cpdMG161_c" stoichiometry="1"/>
			<speciesReference species="cpd00014_c" stoichiometry="1"/>
		</listOfProducts>
	</reaction>
	<reaction id="GaT_180" name="Galactosyltransferase (n-C18:0)" reversible="false">
		<notes>
			<body xmlns="http://www.w3.org/1999/xhtml">
			<p>GENE_ASSOCIATION:"slr1508"</p>
			<p>Protein_ASSOCIATION:"2.4.1.6"</p>
			<p/>
			</body>
		</notes>
		<listOfReactants>
			<speciesReference species="cpd00043_c" stoichiometry="1"/>
			<speciesReference species="cpd15311_c" stoichiometry="1"/>
		</listOfReactants>
		<listOfProducts>
			<speciesReference species="cpd00067_c" stoichiometry="1"/>
			<speciesReference species="cpdMG180_c" stoichiometry="1"/>
			<speciesReference species="cpd00014_c" stoichiometry="1"/>
		</listOfProducts>
	</reaction>
	<reaction id="GaT_181" name="Galactosyltransferase (n-C18:1)" reversible="false">
		<notes>
			<body xmlns="http://www.w3.org/1999/xhtml">
			<p>GENE_ASSOCIATION:"slr1508"</p>
			<p>Protein_ASSOCIATION:"2.4.1.6"</p>
			<p/>
			</body>
		</notes>
		<listOfReactants>
			<speciesReference species="cpd00043_c" stoichiometry="1"/>
			<speciesReference species="cpd15312_c" stoichiometry="1"/>
		</listOfReactants>
		<listOfProducts>
			<speciesReference species="cpd00067_c" stoichiometry="1"/>
			<speciesReference species="mgdg181_c" stoichiometry="1"/>
			<speciesReference species="cpd00014_c" stoichiometry="1"/>
		</listOfProducts>
	</reaction>
	<reaction id="GaT_182" name="Galactosyltransferase (n-C18:2)" reversible="false">
		<notes>
			<body xmlns="http://www.w3.org/1999/xhtml">
			<p>GENE_ASSOCIATION:"slr1508"</p>
			<p>Protein_ASSOCIATION:"2.4.1.6"</p>
			<p/>
			</body>
		</notes>
		<listOfReactants>
			<speciesReference species="cpd00043_c" stoichiometry="1"/>
			<speciesReference species="cp_DLiGl_c" stoichiometry="1"/>
		</listOfReactants>
		<listOfProducts>
			<speciesReference species="cpd00067_c" stoichiometry="1"/>
			<speciesReference species="cpdMG182_c" stoichiometry="1"/>
			<speciesReference species="cpd00014_c" stoichiometry="1"/>
		</listOfProducts>
	</reaction>
	<reaction id="GaT_183" name="Galactosyltransferase (n-C18:3)" reversible="false">
		<notes>
			<body xmlns="http://www.w3.org/1999/xhtml">
			<p>GENE_ASSOCIATION:"slr1508"</p>
			<p>Protein_ASSOCIATION:"2.4.1.6"</p>
			<p/>
			</body>
		</notes>
		<listOfReactants>
			<speciesReference species="cpd00043_c" stoichiometry="1"/>
			<speciesReference species="cp_DaLGl_c" stoichiometry="1"/>
		</listOfReactants>
		<listOfProducts>
			<speciesReference species="cpd00067_c" stoichiometry="1"/>
			<speciesReference species="cpdMG183_c" stoichiometry="1"/>
			<speciesReference species="cpd00014_c" stoichiometry="1"/>
		</listOfProducts>
	</reaction>
	<reaction id="GLCGLYCabcpp_syn" name="Glucosylglycerol ABC transporter (periplasm)" reversible="false">
		<notes>
			<body xmlns="http://www.w3.org/1999/xhtml">
			<p>GENE_ASSOCIATION:"(slr0747 and slr0529 and slr0530 and slr0531)"</p>
			<p>Protein_ASSOCIATION:"nf"</p>
			<p/>
			</body>
		</notes>
		<listOfReactants>
			<speciesReference species="cpd00002_c" stoichiometry="1"/>
			<speciesReference species="cpd00001_c" stoichiometry="1"/>
			<speciesReference species="cpd08376_p" stoichiometry="1"/>
		</listOfReactants>
		<listOfProducts>
			<speciesReference species="cpd00008_c" stoichiometry="1"/>
			<speciesReference species="cpd00067_c" stoichiometry="1"/>
			<speciesReference species="cpd00009_c" stoichiometry="1"/>
			<speciesReference species="cpd08376_c" stoichiometry="1"/>
		</listOfProducts>
	</reaction>
	<reaction id="GLCGLYCtex" name="2-(beta-D-Glucosyl)-sn-glycerol transport ext" reversible="true">
		<notes>
			<body xmlns="http://www.w3.org/1999/xhtml">
			<p>GENE_ASSOCIATION:"nf"</p>
			<p>Protein_ASSOCIATION:"nf"</p>
			<p/>
			</body>
		</notes>
		<listOfReactants>
			<speciesReference species="cpd08376_e" stoichiometry="1"/>
		</listOfReactants>
		<listOfProducts>
			<speciesReference species="cpd08376_p" stoichiometry="1"/>
		</listOfProducts>
	</reaction>
	<reaction id="GLCP" name="glycogen phosphorylase" reversible="false">
		<notes>
			<body xmlns="http://www.w3.org/1999/xhtml">
			<p>GENE_ASSOCIATION:"sll1356 or slr1367"</p>
			<p>Protein_ASSOCIATION:"2.4.1.1"</p>
			<p/>
			</body>
		</notes>
		<listOfReactants>
			<speciesReference species="cpd00009_c" stoichiometry="1"/>
			<speciesReference species="cpd00155_c" stoichiometry="1"/>
		</listOfReactants>
		<listOfProducts>
			<speciesReference species="cpd00089_c" stoichiometry="1"/>
		</listOfProducts>
	</reaction>
	<reaction id="GLCP2" name="glycogen phosphorylase" reversible="false">
		<notes>
			<body xmlns="http://www.w3.org/1999/xhtml">
			<p>GENE_ASSOCIATION:"sll1356 or slr1367"</p>
			<p>Protein_ASSOCIATION:"2.4.1.1"</p>
			<p/>
			</body>
		</notes>
		<listOfReactants>
			<speciesReference species="cpd00009_c" stoichiometry="1"/>
			<speciesReference species="cpd15413_c" stoichiometry="1"/>
		</listOfReactants>
		<listOfProducts>
			<speciesReference species="cpd00089_c" stoichiometry="1"/>
		</listOfProducts>
	</reaction>
	<reaction id="GLCtex" name="Glucose transport ext" reversible="true">
		<notes>
			<body xmlns="http://www.w3.org/1999/xhtml">
			<p>GENE_ASSOCIATION:"nf"</p>
			<p>Protein_ASSOCIATION:"nf"</p>
			<p/>
			</body>
		</notes>
		<listOfReactants>
			<speciesReference species="cpd00027_e" stoichiometry="1"/>
		</listOfReactants>
		<listOfProducts>
			<speciesReference species="cpd00027_p" stoichiometry="1"/>
		</listOfProducts>
	</reaction>
	<reaction id="GLUttrappp" name="TRAP system glutamate simport (periplasm)" reversible="false">
		<notes>
			<body xmlns="http://www.w3.org/1999/xhtml">
			<p>GENE_ASSOCIATION:"(sll1102 and sll1103and sll1104)"</p>
			<p>Protein_ASSOCIATION:"nf"</p>
			<p/>
			</body>
		</notes>
		<listOfReactants>
			<speciesReference species="cpd00067_p" stoichiometry="1"/>
			<speciesReference species="cpd00023_p" stoichiometry="1"/>
		</listOfReactants>
		<listOfProducts>
			<speciesReference species="cpd00067_c" stoichiometry="1"/>
			<speciesReference species="cpd00023_c" stoichiometry="1"/>
		</listOfProducts>
	</reaction>
	<reaction id="GLYabcpp" name="glycine transport via ABC system" reversible="false">
		<notes>
			<body xmlns="http://www.w3.org/1999/xhtml">
			<p>GENE_ASSOCIATION:"(slr0559 and sll0146 and slr0949 and slr0467 and slr1881)"</p>
			<p>Protein_ASSOCIATION:"nf"</p>
			<p/>
			</body>
		</notes>
		<listOfReactants>
			<speciesReference species="cpd00002_c" stoichiometry="1"/>
			<speciesReference species="cpd00001_c" stoichiometry="1"/>
			<speciesReference species="cpd00033_p" stoichiometry="1"/>
		</listOfReactants>
		<listOfProducts>
			<speciesReference species="cpd00008_c" stoichiometry="1"/>
			<speciesReference species="cpd00067_c" stoichiometry="1"/>
			<speciesReference species="cpd00009_c" stoichiometry="1"/>
			<speciesReference species="cpd00033_c" stoichiometry="1"/>
		</listOfProducts>
	</reaction>
	<reaction id="Hctr" name="Diffusion transport" reversible="true">
		<notes>
			<body xmlns="http://www.w3.org/1999/xhtml">
			<p>GENE_ASSOCIATION:"nf"</p>
			<p>Protein_ASSOCIATION:"nf"</p>
			<p/>
			</body>
		</notes>
		<listOfReactants>
			<speciesReference species="cpd00067_c" stoichiometry="1"/>
		</listOfReactants>
		<listOfProducts>
			<speciesReference species="cpd00067_ca" stoichiometry="1"/>
		</listOfProducts>
	</reaction>
	<reaction id="Htex" name="Proton transport ext" reversible="true">
		<notes>
			<body xmlns="http://www.w3.org/1999/xhtml">
			<p>GENE_ASSOCIATION:"nf"</p>
			<p>Protein_ASSOCIATION:"nf"</p>
			<p/>
			</body>
		</notes>
		<listOfReactants>
			<speciesReference species="cpd00067_e" stoichiometry="1"/>
		</listOfReactants>
		<listOfProducts>
			<speciesReference species="cpd00067_p" stoichiometry="1"/>
		</listOfProducts>
	</reaction>
	<reaction id="H2ASE_syn" name="Bidirectional [NiFe] Hydrogenase" reversible="true">
		<notes>
			<body xmlns="http://www.w3.org/1999/xhtml">
			<p>GENE_ASSOCIATION:"(sll1220 and sll1221 and sll1223 and sll1224 and sll1226) "</p>
			<p>Protein_ASSOCIATION:"nf"</p>
			<p/>
			</body>
		</notes>
		<listOfReactants>
			<speciesReference species="cpd00067_c" stoichiometry="1"/>
			<speciesReference species="cpd00005_c" stoichiometry="1"/>
		</listOfReactants>
		<listOfProducts>
			<speciesReference species="cpd00006_c" stoichiometry="1"/>
			<speciesReference species="cpd11640_c" stoichiometry="1"/>
		</listOfProducts>
	</reaction>
	<reaction id="H2CO3_NAt_syn" name="Bicarbonate transport (Na/HCO3 cotransport periplasme)" reversible="false">
		<notes>
			<body xmlns="http://www.w3.org/1999/xhtml">
			<p>GENE_ASSOCIATION:"(slr1512 or sll0834)"</p>
			<p>Protein_ASSOCIATION:"nf"</p>
			<p/>
			</body>
		</notes>
		<listOfReactants>
			<speciesReference species="cpd00971_p" stoichiometry="1"/>
			<speciesReference species="cpd00242_p" stoichiometry="1"/>
		</listOfReactants>
		<listOfProducts>
			<speciesReference species="cpd00242_c" stoichiometry="1"/>
			<speciesReference species="cpd00971_c" stoichiometry="1"/>
		</listOfProducts>
	</reaction>
	<reaction id="H2Octr" name="Diffusion transport" reversible="true">
		<notes>
			<body xmlns="http://www.w3.org/1999/xhtml">
			<p>GENE_ASSOCIATION:"nf"</p>
			<p>Protein_ASSOCIATION:"nf"</p>
			<p/>
			</body>
		</notes>
		<listOfReactants>
			<speciesReference species="cpd00001_c" stoichiometry="1"/>
		</listOfReactants>
		<listOfProducts>
			<speciesReference species="cpd00001_ca" stoichiometry="1"/>
		</listOfProducts>
	</reaction>
	<reaction id="H2Oltr" name="Water transport ltr" reversible="true">
		<notes>
			<body xmlns="http://www.w3.org/1999/xhtml">
			<p>GENE_ASSOCIATION:"slr2057"</p>
			<p>Protein_ASSOCIATION:"nf"</p>
			<p/>
			</body>
		</notes>
		<listOfReactants>
			<speciesReference species="cpd00001_c" stoichiometry="1"/>
		</listOfReactants>
		<listOfProducts>
			<speciesReference species="cpd00001_l" stoichiometry="1"/>
		</listOfProducts>
	</reaction>
	<reaction id="HCO3ctr" name="Diffusion transport" reversible="false">
		<notes>
			<body xmlns="http://www.w3.org/1999/xhtml">
			<p>GENE_ASSOCIATION:"nf"</p>
			<p>Protein_ASSOCIATION:"nf"</p>
			<p/>
			</body>
		</notes>
		<listOfReactants>
			<speciesReference species="cpd00242_c" stoichiometry="1"/>
		</listOfReactants>
		<listOfProducts>
			<speciesReference species="cpd00242_ca" stoichiometry="1"/>
		</listOfProducts>
	</reaction>
	<reaction id="HCO3tex" name="Bicarbonate transport ext" reversible="true">
		<notes>
			<body xmlns="http://www.w3.org/1999/xhtml">
			<p>GENE_ASSOCIATION:"nf"</p>
			<p>Protein_ASSOCIATION:"nf"</p>
			<p/>
			</body>
		</notes>
		<listOfReactants>
			<speciesReference species="cpd00242_e" stoichiometry="1"/>
		</listOfReactants>
		<listOfProducts>
			<speciesReference species="cpd00242_p" stoichiometry="1"/>
		</listOfProducts>
	</reaction>
	<reaction id="HMST" name="homogentisate solanyltransferase" reversible="true">
		<notes>
			<body xmlns="http://www.w3.org/1999/xhtml">
			<p>GENE_ASSOCIATION:"slr1736"</p>
			<p>Protein_ASSOCIATION:"Undetermined"</p>
			<p/>
			</body>
		</notes>
		<listOfReactants>
			<speciesReference species="cpd00067_c" stoichiometry="1"/>
			<speciesReference species="cpd00426_c" stoichiometry="1"/>
			<speciesReference species="cpd02172_c" stoichiometry="1"/>
		</listOfReactants>
		<listOfProducts>
			<speciesReference species="cpd00011_c" stoichiometry="1"/>
			<speciesReference species="cpd_msbq_c" stoichiometry="1"/>
			<speciesReference species="cpd00012_c" stoichiometry="1"/>
		</listOfProducts>
	</reaction>
	<reaction id="Iptr" name="Isoprene transport via diffusion (cytoplasm to extracellular)" reversible="false">
		<notes>
			<body xmlns="http://www.w3.org/1999/xhtml">
			<p>GENE_ASSOCIATION:"nf"</p>
			<p>Protein_ASSOCIATION:"nf"</p>
			<p/>
			</body>
		</notes>
		<listOfReactants>
			<speciesReference species="cpd16336_c" stoichiometry="1"/>
		</listOfReactants>
		<listOfProducts>
			<speciesReference species="cpd16336_e" stoichiometry="1"/>
		</listOfProducts>
	</reaction>
	<reaction id="Kex" name="Potasium transport via diffusion (extracellular to periplasm)" reversible="true">
		<notes>
			<body xmlns="http://www.w3.org/1999/xhtml">
			<p>GENE_ASSOCIATION:"nf"</p>
			<p>Protein_ASSOCIATION:"nf"</p>
			<p/>
			</body>
		</notes>
		<listOfReactants>
			<speciesReference species="cpd00205_e" stoichiometry="1"/>
		</listOfReactants>
		<listOfProducts>
			<speciesReference species="cpd00205_p" stoichiometry="1"/>
		</listOfProducts>
	</reaction>
	<reaction id="Ktpp" name="Potassium transport pp" reversible="false">
		<notes>
			<body xmlns="http://www.w3.org/1999/xhtml">
			<p>GENE_ASSOCIATION:"(sll0493 and slr1509 and slr1508) "</p>
			<p>Protein_ASSOCIATION:"nf"</p>
			<p/>
			</body>
		</notes>
		<listOfReactants>
			<speciesReference species="cpd00067_p" stoichiometry="1"/>
			<speciesReference species="cpd00205_p" stoichiometry="1"/>
		</listOfReactants>
		<listOfProducts>
			<speciesReference species="cpd00067_c" stoichiometry="1"/>
			<speciesReference species="cpd00205_c" stoichiometry="1"/>
		</listOfProducts>
	</reaction>
	<reaction id="MALtpp" name="Malate transport pp" reversible="true">
		<notes>
			<body xmlns="http://www.w3.org/1999/xhtml">
			<p>GENE_ASSOCIATION:"nf"</p>
			<p>Protein_ASSOCIATION:"nf"</p>
			<p/>
			</body>
		</notes>
		<listOfReactants>
			<speciesReference species="cpd00067_p" stoichiometry="1"/>
			<speciesReference species="cpd00130_p" stoichiometry="1"/>
		</listOfReactants>
		<listOfProducts>
			<speciesReference species="cpd00067_c" stoichiometry="1"/>
			<speciesReference species="cpd00130_c" stoichiometry="1"/>
		</listOfProducts>
	</reaction>
	<reaction id="MECDPDH_syn" name="2C-methyl-D-erythritol 2,4 cyclodiphosphate dehydratase" reversible="false">
		<notes>
			<body xmlns="http://www.w3.org/1999/xhtml">
			<p>GENE_ASSOCIATION:"slr2136"</p>
			<p>Protein_ASSOCIATION:"1.17.7.1"</p>
			<p/>
			</body>
		</notes>
		<listOfReactants>
			<speciesReference species="cpd00005_c" stoichiometry="1"/>
			<speciesReference species="cpd08301_c" stoichiometry="1"/>
		</listOfReactants>
		<listOfProducts>
			<speciesReference species="cpd00001_c" stoichiometry="1"/>
			<speciesReference species="cpd00006_c" stoichiometry="1"/>
			<speciesReference species="cpd08615_c" stoichiometry="1"/>
		</listOfProducts>
	</reaction>
	<reaction id="MEHLER" name="Mehler reaction" reversible="false">
		<notes>
			<body xmlns="http://www.w3.org/1999/xhtml">
			<p>GENE_ASSOCIATION:"(sll1521) or (sll0550)"</p>
			<p>Protein_ASSOCIATION:"nf"</p>
			<p/>
			</body>
		</notes>
		<listOfReactants>
			<speciesReference species="cpd00067_c" stoichiometry="1"/>
			<speciesReference species="cpd00007_c" stoichiometry="0.5"/>
			<speciesReference species="cpd00005_c" stoichiometry="1"/>
		</listOfReactants>
		<listOfProducts>
			<speciesReference species="cpd00001_c" stoichiometry="1"/>
			<speciesReference species="cpd00006_c" stoichiometry="1"/>
		</listOfProducts>
	</reaction>
	<reaction id="MGDG181" name="UDPgalactose:1,2-diacylglycerol 3-beta-D-galactosyltransferase (n-C18:1)" reversible="false">
		<notes>
			<body xmlns="http://www.w3.org/1999/xhtml">
			<p>GENE_ASSOCIATION:"slr1508"</p>
			<p>Protein_ASSOCIATION:"2.4.1.6"</p>
			<p/>
			</body>
		</notes>
		<listOfReactants>
			<speciesReference species="cpd00043_c" stoichiometry="1"/>
			<speciesReference species="c_12dgr181_9_c" stoichiometry="1"/>
		</listOfReactants>
		<listOfProducts>
			<speciesReference species="cpd00067_c" stoichiometry="1"/>
			<speciesReference species="cpd00014_c" stoichiometry="1"/>
			<speciesReference species="cpdMG181_c" stoichiometry="1"/>
		</listOfProducts>
	</reaction>
	<reaction id="MGDG1836912" name="UDPgalactose:1,2-diacylglycerol 3-beta-D-galactosyltransferase (n-C18:3)" reversible="false">
		<notes>
			<body xmlns="http://www.w3.org/1999/xhtml">
			<p>GENE_ASSOCIATION:"slr1508"</p>
			<p>Protein_ASSOCIATION:"2.4.1.6"</p>
			<p/>
			</body>
		</notes>
		<listOfReactants>
			<speciesReference species="cpd00043_c" stoichiometry="1"/>
			<speciesReference species="c_12dgr183_6_9_12_c" stoichiometry="1"/>
		</listOfReactants>
		<listOfProducts>
			<speciesReference species="cpd00067_c" stoichiometry="1"/>
			<speciesReference species="cpd00014_c" stoichiometry="1"/>
			<speciesReference species="mgdg183_6_9_12_c" stoichiometry="1"/>
		</listOfProducts>
	</reaction>
	<reaction id="MGDG184691215" name="UDPgalactose:1,2-diacylglycerol 3-beta-D-galactosyltransferase (n-C18:4)" reversible="false">
		<notes>
			<body xmlns="http://www.w3.org/1999/xhtml">
			<p>GENE_ASSOCIATION:"slr1508"</p>
			<p>Protein_ASSOCIATION:"2.4.1.6"</p>
			<p/>
			</body>
		</notes>
		<listOfReactants>
			<speciesReference species="cpd00043_c" stoichiometry="1"/>
			<speciesReference species="c_12dgr184_6_9_12_15_c" stoichiometry="1"/>
		</listOfReactants>
		<listOfProducts>
			<speciesReference species="cpd00067_c" stoichiometry="1"/>
			<speciesReference species="cpd00014_c" stoichiometry="1"/>
			<speciesReference species="mgdg184_6_9_12_15_c" stoichiometry="1"/>
		</listOfProducts>
	</reaction>
	<reaction id="Mgtr1" name="Magnesium (Mg2+) transport via ABC system (periplasm)" reversible="false">
		<notes>
			<body xmlns="http://www.w3.org/1999/xhtml">
			<p>GENE_ASSOCIATION:"(slr0014) or (slr1216)"</p>
			<p>Protein_ASSOCIATION:"nf"</p>
			<p/>
			</body>
		</notes>
		<listOfReactants>
			<speciesReference species="cpd00254_p" stoichiometry="1"/>
			<speciesReference species="cpd00002_c" stoichiometry="1"/>
			<speciesReference species="cpd00001_c" stoichiometry="1"/>
		</listOfReactants>
		<listOfProducts>
			<speciesReference species="cpd00254_c" stoichiometry="1"/>
			<speciesReference species="cpd00008_c" stoichiometry="1"/>
			<speciesReference species="cpd00009_c" stoichiometry="1"/>
		</listOfProducts>
	</reaction>
	<reaction id="MPOMC2" name="magnesium-protoporphyrin-IX 13-monomethyl ester,NADPH:h2o oxidoreductase (hydroxylating) (anaerobic)" reversible="false">
		<notes>
			<body xmlns="http://www.w3.org/1999/xhtml">
			<p>GENE_ASSOCIATION:"slr0905"</p>
			<p>Protein_ASSOCIATION:"nf"</p>
			<p/>
			</body>
		</notes>
		<listOfReactants>
			<speciesReference species="cpd00001_c" stoichiometry="1"/>
			<speciesReference species="cpd00006_c" stoichiometry="1"/>
			<speciesReference species="cpd02762_c" stoichiometry="1"/>
		</listOfReactants>
		<listOfProducts>
			<speciesReference species="cpd00067_c" stoichiometry="1"/>
			<speciesReference species="cpd00005_c" stoichiometry="1"/>
			<speciesReference species="cpd08629_c" stoichiometry="1"/>
		</listOfProducts>
	</reaction>
	<reaction id="MPOMMM2" name="magnesium-protoporphyrin-IX 13-monomethyl ester,NADPH: (anaerobic)" reversible="false">
		<notes>
			<body xmlns="http://www.w3.org/1999/xhtml">
			<p>GENE_ASSOCIATION:"slr0905"</p>
			<p>Protein_ASSOCIATION:"nf"</p>
			<p/>
			</body>
		</notes>
		<listOfReactants>
			<speciesReference species="cpd00006_c" stoichiometry="1"/>
			<speciesReference species="cpd08629_c" stoichiometry="1"/>
		</listOfReactants>
		<listOfProducts>
			<speciesReference species="cpd00067_c" stoichiometry="1"/>
			<speciesReference species="cpd00005_c" stoichiometry="1"/>
			<speciesReference species="cpd08630_c" stoichiometry="1"/>
		</listOfProducts>
	</reaction>
	<reaction id="MPOMOR2" name="magnesium-protoporphyrin-IX 13-monomethyl ester,NADPH (anaerobic)" reversible="false">
		<notes>
			<body xmlns="http://www.w3.org/1999/xhtml">
			<p>GENE_ASSOCIATION:"slr0905"</p>
			<p>Protein_ASSOCIATION:"nf"</p>
			<p/>
			</body>
		</notes>
		<listOfReactants>
			<speciesReference species="cpd00001_c" stoichiometry="1"/>
			<speciesReference species="cpd00006_c" stoichiometry="1"/>
			<speciesReference species="cpd08630_c" stoichiometry="1"/>
		</listOfReactants>
		<listOfProducts>
			<speciesReference species="cpd00067_c" stoichiometry="1"/>
			<speciesReference species="cpd00005_c" stoichiometry="1"/>
			<speciesReference species="cpd08631_c" stoichiometry="1"/>
		</listOfProducts>
	</reaction>
	<reaction id="MSBQMT_p" name="Methyl solanyl benzoquinone methyl transferase (periplasm)" reversible="false">
		<notes>
			<body xmlns="http://www.w3.org/1999/xhtml">
			<p>GENE_ASSOCIATION:"sll0418"</p>
			<p>Protein_ASSOCIATION:"Undetermined"</p>
			<p/>
			</body>
		</notes>
		<listOfReactants>
			<speciesReference species="cpd00017_c" stoichiometry="1"/>
			<speciesReference species="cpd_msbq_c" stoichiometry="1"/>
		</listOfReactants>
		<listOfProducts>
			<speciesReference species="cpd00019_c" stoichiometry="1"/>
			<speciesReference species="cpd00067_c" stoichiometry="1"/>
			<speciesReference species="cpd16503_p" stoichiometry="1"/>
		</listOfProducts>
	</reaction>
	<reaction id="MSBQMT_l" name="Methyl solanyl benzoquinone methyl transferase (lumen)" reversible="false">
		<notes>
			<body xmlns="http://www.w3.org/1999/xhtml">
			<p>GENE_ASSOCIATION:"sll0418"</p>
			<p>Protein_ASSOCIATION:"Undetermined"</p>
			<p/>
			</body>
		</notes>
		<listOfReactants>
			<speciesReference species="cpd00017_c" stoichiometry="1"/>
			<speciesReference species="cpd_msbq_c" stoichiometry="1"/>
		</listOfReactants>
		<listOfProducts>
			<speciesReference species="cpd00019_c" stoichiometry="1"/>
			<speciesReference species="cpd00067_c" stoichiometry="1"/>
			<speciesReference species="cpd16503_l" stoichiometry="1"/>
		</listOfProducts>
	</reaction>
	<reaction id="NDH1_1p" name="NAD(P)H dehydrogenase (plastoquinone-8 _ 3 protons) (periplasm)" reversible="false">
		<notes>
			<body xmlns="http://www.w3.org/1999/xhtml">
			<p>GENE_ASSOCIATION:"( (slr0331 or slr1291) and slr0844 and sll0519 and sll0223 and slr1279 and sll0522 and sll0521 and slr0261 and sll0520 and slr1281 and (slr1280 or sll8031) and slr1623 and sll1262 and sll1220 and sll1221 and sll1223 )"</p>
			<p>Protein_ASSOCIATION:"1.6.5.3"</p>
			<p/>
			</body>
		</notes>
		<listOfReactants>
			<speciesReference species="cpd00067_c" stoichiometry="4"/>
			<speciesReference species="cpd00005_c" stoichiometry="1"/>
			<speciesReference species="cpd07274_p" stoichiometry="1"/>
		</listOfReactants>
		<listOfProducts>
			<speciesReference species="cpd00006_c" stoichiometry="1"/>
			<speciesReference species="cpd00067_p" stoichiometry="3"/>
			<speciesReference species="cpd16503_p" stoichiometry="1"/>
		</listOfProducts>
	</reaction>
	<reaction id="NDH1_1u" name="NAD(P)H dehydrogenase (plastoquinone-8 _ 3 protons) (tilacoide)" reversible="false">
		<notes>
			<body xmlns="http://www.w3.org/1999/xhtml">
			<p>GENE_ASSOCIATION:"( (slr0331 or slr1291) and slr0844 and sll0519 and sll0223 and slr1279 and sll0522 and sll0521 and slr0261 and sll0520 and slr1281 and (slr1280 or sll8031) and slr1623 and sll1262 and sll1220 and sll1221 and sll1223 )"</p>
			<p>Protein_ASSOCIATION:"1.6.5.3"</p>
			<p/>
			</body>
		</notes>
		<listOfReactants>
			<speciesReference species="cpd00067_c" stoichiometry="4"/>
			<speciesReference species="cpd00005_c" stoichiometry="1"/>
			<speciesReference species="cpd07274_l" stoichiometry="1"/>
		</listOfReactants>
		<listOfProducts>
			<speciesReference species="cpd00006_c" stoichiometry="1"/>
			<speciesReference species="cpd00067_l" stoichiometry="3"/>
			<speciesReference species="cpd16503_l" stoichiometry="1"/>
		</listOfProducts>
	</reaction>
	<reaction id="NDH1_2p" name="NAD(P)H dehydrogenase (plastoquinone-8 _ 3 protons) (periplasm)" reversible="false">
		<notes>
			<body xmlns="http://www.w3.org/1999/xhtml">
			<p>GENE_ASSOCIATION:"( (slr0331 or slr1291) and slr0844 and sll0519 and sll0223 and slr1279 and sll0522 and sll0521 and slr0261 and sll0520 and slr1281 and (slr1280 or sll8031) and slr1623 and sll1262 and sll1220 and sll1221 and sll1223 )"</p>
			<p>Protein_ASSOCIATION:"1.6.5.3"</p>
			<p/>
			</body>
		</notes>
		<listOfReactants>
			<speciesReference species="cpd00067_c" stoichiometry="4"/>
			<speciesReference species="cpd00004_c" stoichiometry="1"/>
			<speciesReference species="cpd07274_p" stoichiometry="1"/>
		</listOfReactants>
		<listOfProducts>
			<speciesReference species="cpd00003_c" stoichiometry="1"/>
			<speciesReference species="cpd00067_p" stoichiometry="3"/>
			<speciesReference species="cpd16503_p" stoichiometry="1"/>
		</listOfProducts>
	</reaction>
	<reaction id="NDH1_2u" name="NAD(P)H dehydrogenase (plastoquinone-8 _ 3 protons) (tilacoide)" reversible="false">
		<notes>
			<body xmlns="http://www.w3.org/1999/xhtml">
			<p>GENE_ASSOCIATION:"( (slr0331 or slr1291) and slr0844 and sll0519 and sll0223 and slr1279 and sll0522 and sll0521 and slr0261 and sll0520 and slr1281 and (slr1280 or sll8031) and slr1623 and sll1262 and sll1220 and sll1221 and sll1223 )"</p>
			<p>Protein_ASSOCIATION:"1.6.5.3"</p>
			<p/>
			</body>
		</notes>
		<listOfReactants>
			<speciesReference species="cpd00067_c" stoichiometry="4"/>
			<speciesReference species="cpd00004_c" stoichiometry="1"/>
			<speciesReference species="cpd07274_l" stoichiometry="1"/>
		</listOfReactants>
		<listOfProducts>
			<speciesReference species="cpd00003_c" stoichiometry="1"/>
			<speciesReference species="cpd00067_l" stoichiometry="3"/>
			<speciesReference species="cpd16503_l" stoichiometry="1"/>
		</listOfProducts>
	</reaction>
	<reaction id="NDH1_3u" name="Active co2 transporter facilitator (tilacoide)" reversible="false">
		<notes>
			<body xmlns="http://www.w3.org/1999/xhtml">
			<p>GENE_ASSOCIATION:"sll0519 and sll0223 and slr1279 and sll0522 and sll0521 and slr0261 and sll0520 and slr1281 and (slr1280 or sll8031) and slr1623 and sll1262 and sll1220 and sll1221 and sll1223 and sll1733 and sll1732 and sll1734 and sll1735"</p>
			<p>Protein_ASSOCIATION:"nf"</p>
			<p/>
			</body>
		</notes>
		<listOfReactants>
			<speciesReference species="cpd00067_c" stoichiometry="3"/>
			<speciesReference species="cpd00001_c" stoichiometry="1"/>
			<speciesReference species="cpd00005_c" stoichiometry="1"/>
			<speciesReference species="cpd07274_l" stoichiometry="1"/>
			<speciesReference species="cpd00011_p" stoichiometry="1"/>
		</listOfReactants>
		<listOfProducts>
			<speciesReference species="cpd00006_c" stoichiometry="1"/>
			<speciesReference species="cpd00242_c" stoichiometry="1"/>
			<speciesReference species="cpd00067_l" stoichiometry="3"/>
			<speciesReference species="cpd16503_l" stoichiometry="1"/>
		</listOfProducts>
	</reaction>
	<reaction id="NDH1_4pp" name="Active co2 transporter facilitator (periplasm) " reversible="false">
		<notes>
			<body xmlns="http://www.w3.org/1999/xhtml">
			<p>GENE_ASSOCIATION:"sll0519 and sll0223 and slr1279 and sll0522 and sll0521 and slr0261 and sll0520 and slr1281 and (slr1280 or sll8031) and slr1623 and sll1262 and sll1220 and sll1221 and sll1223 and sll0027 and sll0026 and slr1302"</p>
			<p>Protein_ASSOCIATION:"nf"</p>
			<p/>
			</body>
		</notes>
		<listOfReactants>
			<speciesReference species="cpd00067_c" stoichiometry="3"/>
			<speciesReference species="cpd00001_c" stoichiometry="1"/>
			<speciesReference species="cpd00005_c" stoichiometry="1"/>
			<speciesReference species="cpd07274_p" stoichiometry="1"/>
			<speciesReference species="cpd00011_p" stoichiometry="1"/>
		</listOfReactants>
		<listOfProducts>
			<speciesReference species="cpd00006_c" stoichiometry="1"/>
			<speciesReference species="cpd00242_c" stoichiometry="1"/>
			<speciesReference species="cpd00067_p" stoichiometry="3"/>
			<speciesReference species="cpd16503_p" stoichiometry="1"/>
		</listOfProducts>
	</reaction>
	<reaction id="NDH2_syn" name="NADH dehydrogenase 2 (plastoquinone-8) (tilacoide)" reversible="false">
		<notes>
			<body xmlns="http://www.w3.org/1999/xhtml">
			<p>GENE_ASSOCIATION:"slr0851 or slr1743 or sll1484"</p>
			<p>Protein_ASSOCIATION:"1.6.99.3"</p>
			<p/>
			</body>
		</notes>
		<listOfReactants>
			<speciesReference species="cpd00067_c" stoichiometry="1"/>
			<speciesReference species="cpd00004_c" stoichiometry="1"/>
			<speciesReference species="cpd07274_l" stoichiometry="1"/>
		</listOfReactants>
		<listOfProducts>
			<speciesReference species="cpd00003_c" stoichiometry="1"/>
			<speciesReference species="cpd16503_l" stoichiometry="1"/>
		</listOfProducts>
	</reaction>
	<reaction id="NH3tpp" name="Ammonia (ireversible) transport pp" reversible="false">
		<notes>
			<body xmlns="http://www.w3.org/1999/xhtml">
			<p>GENE_ASSOCIATION:"(sll0108) or (sll0537) or (sll1017) "</p>
			<p>Protein_ASSOCIATION:"nf"</p>
			<p/>
			</body>
		</notes>
		<listOfReactants>
			<speciesReference species="cpd00067_p" stoichiometry="1"/>
			<speciesReference species="cpd00013_p" stoichiometry="1"/>
		</listOfReactants>
		<listOfProducts>
			<speciesReference species="cpd00067_c" stoichiometry="1"/>
			<speciesReference species="cpd00013_c" stoichiometry="1"/>
		</listOfProducts>
	</reaction>
	<reaction id="NIabc" name="Nickle (Ni+2) ABC transporter (periplasm)" reversible="false">
		<notes>
			<body xmlns="http://www.w3.org/1999/xhtml">
			<p>GENE_ASSOCIATION:"(sll0383 and sll0384 and sll0385)"</p>
			<p>Protein_ASSOCIATION:"nf"</p>
			<p/>
			</body>
		</notes>
		<listOfReactants>
			<speciesReference species="cpd00002_c" stoichiometry="1"/>
			<speciesReference species="cpd00001_c" stoichiometry="1"/>
			<speciesReference species="cpd00244_p" stoichiometry="1"/>
		</listOfReactants>
		<listOfProducts>
			<speciesReference species="cpd00008_c" stoichiometry="1"/>
			<speciesReference species="cpd00067_c" stoichiometry="1"/>
			<speciesReference species="cpd00009_c" stoichiometry="1"/>
			<speciesReference species="cpd00244_c" stoichiometry="1"/>
		</listOfProducts>
	</reaction>
	<reaction id="NO3abcpp" name="Nitrate transport via ABC system (periplasm)" reversible="false">
		<notes>
			<body xmlns="http://www.w3.org/1999/xhtml">
			<p>GENE_ASSOCIATION:" (sll1450 and sll1452 and sll1453)"</p>
			<p>Protein_ASSOCIATION:"nf"</p>
			<p/>
			</body>
		</notes>
		<listOfReactants>
			<speciesReference species="cpd00002_c" stoichiometry="1"/>
			<speciesReference species="cpd00001_c" stoichiometry="1"/>
			<speciesReference species="cpd00209_p" stoichiometry="1"/>
		</listOfReactants>
		<listOfProducts>
			<speciesReference species="cpd00008_c" stoichiometry="1"/>
			<speciesReference species="cpd00067_c" stoichiometry="1"/>
			<speciesReference species="cpd00009_c" stoichiometry="1"/>
			<speciesReference species="cpd00209_c" stoichiometry="1"/>
		</listOfProducts>
	</reaction>
	<reaction id="O2ctr" name="Diffusion transport" reversible="true">
		<notes>
			<body xmlns="http://www.w3.org/1999/xhtml">
			<p>GENE_ASSOCIATION:"nf"</p>
			<p>Protein_ASSOCIATION:"nf"</p>
			<p/>
			</body>
		</notes>
		<listOfReactants>
			<speciesReference species="cpd00007_c" stoichiometry="1"/>
		</listOfReactants>
		<listOfProducts>
			<speciesReference species="cpd00007_ca" stoichiometry="1"/>
		</listOfProducts>
	</reaction>
	<reaction id="O2ltr" name="Oxygen transport ltr" reversible="true">
		<notes>
			<body xmlns="http://www.w3.org/1999/xhtml">
			<p>GENE_ASSOCIATION:"nf"</p>
			<p>Protein_ASSOCIATION:"nf"</p>
			<p/>
			</body>
		</notes>
		<listOfReactants>
			<speciesReference species="cpd00007_c" stoichiometry="1"/>
		</listOfReactants>
		<listOfProducts>
			<speciesReference species="cpd00007_l" stoichiometry="1"/>
		</listOfProducts>
	</reaction>
	<reaction id="O2tpp" name="Oxygen transport pp" reversible="true">
		<notes>
			<body xmlns="http://www.w3.org/1999/xhtml">
			<p>GENE_ASSOCIATION:"nf"</p>
			<p>Protein_ASSOCIATION:"nf"</p>
			<p/>
			</body>
		</notes>
		<listOfReactants>
			<speciesReference species="cpd00007_p" stoichiometry="1"/>
		</listOfReactants>
		<listOfProducts>
			<speciesReference species="cpd00007_c" stoichiometry="1"/>
		</listOfProducts>
	</reaction>
	<reaction id="P_Phos182" name="Phosphatidate phosphatase (n-C18:2)" reversible="false">
		<notes>
			<body xmlns="http://www.w3.org/1999/xhtml">
			<p>GENE_ASSOCIATION:"nf"</p>
			<p>Protein_ASSOCIATION:"3.1.3.4"</p>
			<p/>
			</body>
		</notes>
		<listOfReactants>
			<speciesReference species="cpd00001_c" stoichiometry="1"/>
			<speciesReference species="c_DLiG3P_c" stoichiometry="1"/>
		</listOfReactants>
		<listOfProducts>
			<speciesReference species="cpd00009_c" stoichiometry="1"/>
			<speciesReference species="cpd00067_c" stoichiometry="1"/>
			<speciesReference species="cp_DLiGl_c" stoichiometry="1"/>
		</listOfProducts>
	</reaction>
	<reaction id="P_Phos183" name="Phosphatidate phosphatase (n-C18:3)" reversible="false">
		<notes>
			<body xmlns="http://www.w3.org/1999/xhtml">
			<p>GENE_ASSOCIATION:"nf"</p>
			<p>Protein_ASSOCIATION:"3.1.3.4"</p>
			<p/>
			</body>
		</notes>
		<listOfReactants>
			<speciesReference species="cpd00001_c" stoichiometry="1"/>
			<speciesReference species="c_DaLG3P_c" stoichiometry="1"/>
		</listOfReactants>
		<listOfProducts>
			<speciesReference species="cpd00009_c" stoichiometry="1"/>
			<speciesReference species="cpd00067_c" stoichiometry="1"/>
			<speciesReference species="cp_DaLGl_c" stoichiometry="1"/>
		</listOfProducts>
	</reaction>
	<reaction id="PAPA181" name="Phosphatidate phosphatase (n-C18:1)" reversible="false">
		<notes>
			<body xmlns="http://www.w3.org/1999/xhtml">
			<p>GENE_ASSOCIATION:"nf"</p>
			<p>Protein_ASSOCIATION:"3.1.3.4"</p>
			<p/>
			</body>
		</notes>
		<listOfReactants>
			<speciesReference species="cpd00001_c" stoichiometry="1"/>
			<speciesReference species="pa181_9_c" stoichiometry="1"/>
		</listOfReactants>
		<listOfProducts>
			<speciesReference species="cpd00009_c" stoichiometry="1"/>
			<speciesReference species="c_12dgr181_9_c" stoichiometry="1"/>
		</listOfProducts>
	</reaction>
	<reaction id="PAPA1836912" name="Phosphatidate phosphatase (n-C18:3)" reversible="false">
		<notes>
			<body xmlns="http://www.w3.org/1999/xhtml">
			<p>GENE_ASSOCIATION:"nf"</p>
			<p>Protein_ASSOCIATION:"3.1.3.4"</p>
			<p/>
			</body>
		</notes>
		<listOfReactants>
			<speciesReference species="cpd00001_c" stoichiometry="1"/>
			<speciesReference species="pa183_6_9_12_c" stoichiometry="1"/>
		</listOfReactants>
		<listOfProducts>
			<speciesReference species="cpd00009_c" stoichiometry="1"/>
			<speciesReference species="c_12dgr183_6_9_12_c" stoichiometry="1"/>
		</listOfProducts>
	</reaction>
	<reaction id="PAPA184691215" name="Phosphatidate phosphatase (n-C18:4)" reversible="false">
		<notes>
			<body xmlns="http://www.w3.org/1999/xhtml">
			<p>GENE_ASSOCIATION:"nf"</p>
			<p>Protein_ASSOCIATION:"3.1.3.4"</p>
			<p/>
			</body>
		</notes>
		<listOfReactants>
			<speciesReference species="cpd00001_c" stoichiometry="1"/>
			<speciesReference species="pa184_6_9_12_15_c" stoichiometry="1"/>
		</listOfReactants>
		<listOfProducts>
			<speciesReference species="cpd00009_c" stoichiometry="1"/>
			<speciesReference species="c_12dgr184_6_9_12_15_c" stoichiometry="1"/>
		</listOfProducts>
	</reaction>
	<reaction id="PGP_Phos182" name="phosphatidylglycerol phosphate phosphatase (n-C18:2)" reversible="false">
		<notes>
			<body xmlns="http://www.w3.org/1999/xhtml">
			<p>GENE_ASSOCIATION:"nf"</p>
			<p>Protein_ASSOCIATION:"3.1.3.27"</p>
			<p/>
			</body>
		</notes>
		<listOfReactants>
			<speciesReference species="cpd00001_c" stoichiometry="1"/>
			<speciesReference species="cpPGP182_c" stoichiometry="1"/>
		</listOfReactants>
		<listOfProducts>
			<speciesReference species="cpd00009_c" stoichiometry="1"/>
			<speciesReference species="cpd00067_c" stoichiometry="1"/>
			<speciesReference species="cpdPG182_c" stoichiometry="1"/>
		</listOfProducts>
	</reaction>
	<reaction id="PGP_Phos183" name="phosphatidylglycerol phosphate phosphatase (n-C18:3)" reversible="false">
		<notes>
			<body xmlns="http://www.w3.org/1999/xhtml">
			<p>GENE_ASSOCIATION:"nf"</p>
			<p>Protein_ASSOCIATION:"3.1.3.27"</p>
			<p/>
			</body>
		</notes>
		<listOfReactants>
			<speciesReference species="cpd00001_c" stoichiometry="1"/>
			<speciesReference species="cpPGP183_c" stoichiometry="1"/>
		</listOfReactants>
		<listOfProducts>
			<speciesReference species="cpd00009_c" stoichiometry="1"/>
			<speciesReference species="cpd00067_c" stoichiometry="1"/>
			<speciesReference species="cpdPG183_c" stoichiometry="1"/>
		</listOfProducts>
	</reaction>
	<reaction id="PGPP181" name="phosphatidylglycerol phosphate phosphatase (n-C18:1)" reversible="false">
		<notes>
			<body xmlns="http://www.w3.org/1999/xhtml">
			<p>GENE_ASSOCIATION:"nf"</p>
			<p>Protein_ASSOCIATION:"3.1.3.27"</p>
			<p/>
			</body>
		</notes>
		<listOfReactants>
			<speciesReference species="cpd00001_c" stoichiometry="1"/>
			<speciesReference species="cpdPGP181_9_c" stoichiometry="1"/>
		</listOfReactants>
		<listOfProducts>
			<speciesReference species="cpd00009_c" stoichiometry="1"/>
			<speciesReference species="cpdPG181_c" stoichiometry="1"/>
		</listOfProducts>
	</reaction>
	<reaction id="PGPP1836912" name="phosphatidylglycerol phosphate phosphatase (n-C18:3)" reversible="false">
		<notes>
			<body xmlns="http://www.w3.org/1999/xhtml">
			<p>GENE_ASSOCIATION:"nf"</p>
			<p>Protein_ASSOCIATION:"3.1.3.27"</p>
			<p/>
			</body>
		</notes>
		<listOfReactants>
			<speciesReference species="cpd00001_c" stoichiometry="1"/>
			<speciesReference species="pgp183_6_9_12_c" stoichiometry="1"/>
		</listOfReactants>
		<listOfProducts>
			<speciesReference species="cpd00009_c" stoichiometry="1"/>
			<speciesReference species="pg183_6_9_12_c" stoichiometry="1"/>
		</listOfProducts>
	</reaction>
	<reaction id="PGPP184691215" name="phosphatidylglycerol phosphate phosphatase (n-C18:4)" reversible="false">
		<notes>
			<body xmlns="http://www.w3.org/1999/xhtml">
			<p>GENE_ASSOCIATION:"nf"</p>
			<p>Protein_ASSOCIATION:"3.1.3.27"</p>
			<p/>
			</body>
		</notes>
		<listOfReactants>
			<speciesReference species="cpd00001_c" stoichiometry="1"/>
			<speciesReference species="pgp184_6_9_12_15_c" stoichiometry="1"/>
		</listOfReactants>
		<listOfProducts>
			<speciesReference species="cpd00009_c" stoichiometry="1"/>
			<speciesReference species="pg184_6_9_12_15_c" stoichiometry="1"/>
		</listOfProducts>
	</reaction>
	<reaction id="PGPS_182" name="Phosphatidylglycerol synthase (n-C16:0)" reversible="false">
		<notes>
			<body xmlns="http://www.w3.org/1999/xhtml">
			<p>GENE_ASSOCIATION:"sll1522"</p>
			<p>Protein_ASSOCIATION:"2.7.8.5"</p>
			<p/>
			</body>
		</notes>
		<listOfReactants>
			<speciesReference species="cpd00080_c" stoichiometry="1"/>
			<speciesReference species="CDPDG182_c" stoichiometry="1"/>
		</listOfReactants>
		<listOfProducts>
			<speciesReference species="cpd00046_c" stoichiometry="1"/>
			<speciesReference species="cpPGP182_c" stoichiometry="1"/>
		</listOfProducts>
	</reaction>
	<reaction id="PGPS_183" name="Phosphatidylglycerol synthase (n-C16:0)" reversible="false">
		<notes>
			<body xmlns="http://www.w3.org/1999/xhtml">
			<p>GENE_ASSOCIATION:"sll1522"</p>
			<p>Protein_ASSOCIATION:"2.7.8.5"</p>
			<p/>
			</body>
		</notes>
		<listOfReactants>
			<speciesReference species="cpd00080_c" stoichiometry="1"/>
			<speciesReference species="CDPDG183_c" stoichiometry="1"/>
		</listOfReactants>
		<listOfProducts>
			<speciesReference species="cpd00046_c" stoichiometry="1"/>
			<speciesReference species="cpPGP183_c" stoichiometry="1"/>
		</listOfProducts>
	</reaction>
	<reaction id="PGSA181" name="Phosphatidylglycerol synthase (n-C18:1)" reversible="false">
		<notes>
			<body xmlns="http://www.w3.org/1999/xhtml">
			<p>GENE_ASSOCIATION:"sll1522"</p>
			<p>Protein_ASSOCIATION:"2.7.8.5"</p>
			<p/>
			</body>
		</notes>
		<listOfReactants>
			<speciesReference species="cdpdodec9eg_c" stoichiometry="1"/>
			<speciesReference species="cpd00080_c" stoichiometry="1"/>
		</listOfReactants>
		<listOfProducts>
			<speciesReference species="cpd00067_c" stoichiometry="1"/>
			<speciesReference species="cpd00046_c" stoichiometry="1"/>
			<speciesReference species="cpdPGP181_9_c" stoichiometry="1"/>
		</listOfProducts>
	</reaction>
	<reaction id="PGSA1836912" name="Phosphatidylglycerol synthase (n-C18:3)" reversible="false">
		<notes>
			<body xmlns="http://www.w3.org/1999/xhtml">
			<p>GENE_ASSOCIATION:"sll1522"</p>
			<p>Protein_ASSOCIATION:"2.7.8.5"</p>
			<p/>
			</body>
		</notes>
		<listOfReactants>
			<speciesReference species="cdpdodec6912eg_c" stoichiometry="1"/>
			<speciesReference species="cpd00080_c" stoichiometry="1"/>
		</listOfReactants>
		<listOfProducts>
			<speciesReference species="cpd00067_c" stoichiometry="1"/>
			<speciesReference species="cpd00046_c" stoichiometry="1"/>
			<speciesReference species="pgp183_6_9_12_c" stoichiometry="1"/>
		</listOfProducts>
	</reaction>
	<reaction id="PGSA184691215" name="Phosphatidylglycerol synthase (n-C18:4)" reversible="false">
		<notes>
			<body xmlns="http://www.w3.org/1999/xhtml">
			<p>GENE_ASSOCIATION:"sll1522"</p>
			<p>Protein_ASSOCIATION:"2.7.8.5"</p>
			<p/>
			</body>
		</notes>
		<listOfReactants>
			<speciesReference species="cdpdodec691215eg_c" stoichiometry="1"/>
			<speciesReference species="cpd00080_c" stoichiometry="1"/>
		</listOfReactants>
		<listOfProducts>
			<speciesReference species="cpd00067_c" stoichiometry="1"/>
			<speciesReference species="cpd00046_c" stoichiometry="1"/>
			<speciesReference species="pgp184_6_9_12_15_c" stoichiometry="1"/>
		</listOfProducts>
	</reaction>
	<reaction id="PHBS_syn" name="PHB synthetase" reversible="false">
		<notes>
			<body xmlns="http://www.w3.org/1999/xhtml">
			<p>GENE_ASSOCIATION:"(slr1829) and (slr1830)"</p>
			<p>Protein_ASSOCIATION:"nf"</p>
			<p/>
			</body>
		</notes>
		<listOfReactants>
			<speciesReference species="cpd16898_c" stoichiometry="1"/>
			<speciesReference species="cpd_phbg_c" stoichiometry="1"/>
		</listOfReactants>
		<listOfProducts>
			<speciesReference species="cpd00010_c" stoichiometry="1"/>
			<speciesReference species="cmpd_PHB_c" stoichiometry="1"/>
		</listOfProducts>
	</reaction>
	<reaction id="PHOtex1" name="Photon transport ext" reversible="true">
		<notes>
			<body xmlns="http://www.w3.org/1999/xhtml">
			<p>GENE_ASSOCIATION:"nf"</p>
			<p>Protein_ASSOCIATION:"nf"</p>
			<p/>
			</body>
		</notes>
		<listOfReactants>
			<speciesReference species="hvphoton1_e" stoichiometry="1"/>
		</listOfReactants>
		<listOfProducts>
			<speciesReference species="hvphoton1_p" stoichiometry="1"/>
		</listOfProducts>
	</reaction>
	<reaction id="PHOtex2" name="Photon transport ext" reversible="true">
		<notes>
			<body xmlns="http://www.w3.org/1999/xhtml">
			<p>GENE_ASSOCIATION:"nf"</p>
			<p>Protein_ASSOCIATION:"nf"</p>
			<p/>
			</body>
		</notes>
		<listOfReactants>
			<speciesReference species="hvphoton2_e" stoichiometry="1"/>
		</listOfReactants>
		<listOfProducts>
			<speciesReference species="hvphoton2_p" stoichiometry="1"/>
		</listOfProducts>
	</reaction>
	<reaction id="PHOtpp1" name="Photon transport pp" reversible="true">
		<notes>
			<body xmlns="http://www.w3.org/1999/xhtml">
			<p>GENE_ASSOCIATION:"nf"</p>
			<p>Protein_ASSOCIATION:"nf"</p>
			<p/>
			</body>
		</notes>
		<listOfReactants>
			<speciesReference species="hvphoton1_p" stoichiometry="1"/>
		</listOfReactants>
		<listOfProducts>
			<speciesReference species="hvphoton1_c" stoichiometry="1"/>
		</listOfProducts>
	</reaction>
	<reaction id="PHOtpp2" name="Photon transport pp" reversible="true">
		<notes>
			<body xmlns="http://www.w3.org/1999/xhtml">
			<p>GENE_ASSOCIATION:"nf"</p>
			<p>Protein_ASSOCIATION:"nf"</p>
			<p/>
			</body>
		</notes>
		<listOfReactants>
			<speciesReference species="hvphoton2_p" stoichiometry="1"/>
		</listOfReactants>
		<listOfProducts>
			<speciesReference species="hvphoton2_c" stoichiometry="1"/>
		</listOfProducts>
	</reaction>
	<reaction id="PHYTEDH1" name="Phytoene dehydrogenase" reversible="false">
		<notes>
			<body xmlns="http://www.w3.org/1999/xhtml">
			<p>GENE_ASSOCIATION:"slr1254"</p>
			<p>Protein_ASSOCIATION:"1.14.99.-"</p>
			<p/>
			</body>
		</notes>
		<listOfReactants>
			<speciesReference species="cpd00003_c" stoichiometry="1"/>
			<speciesReference species="cpd03205_c" stoichiometry="1"/>
		</listOfReactants>
		<listOfProducts>
			<speciesReference species="cpd00067_c" stoichiometry="1"/>
			<speciesReference species="cpd00004_c" stoichiometry="1"/>
			<speciesReference species="cpd03206_c" stoichiometry="1"/>
		</listOfProducts>
	</reaction>
	<reaction id="PHYTEDH2" name="Phytoene dehydrogenase(2)" reversible="false">
		<notes>
			<body xmlns="http://www.w3.org/1999/xhtml">
			<p>GENE_ASSOCIATION:"slr1254"</p>
			<p>Protein_ASSOCIATION:"1.14.99.-"</p>
			<p/>
			</body>
		</notes>
		<listOfReactants>
			<speciesReference species="cpd00006_c" stoichiometry="1"/>
			<speciesReference species="cpd03205_c" stoichiometry="1"/>
		</listOfReactants>
		<listOfProducts>
			<speciesReference species="cpd00067_c" stoichiometry="1"/>
			<speciesReference species="cpd00005_c" stoichiometry="1"/>
			<speciesReference species="cpd03206_c" stoichiometry="1"/>
		</listOfProducts>
	</reaction>
	<reaction id="PHYTFDH1" name="Phytofluene dehydrogenase" reversible="false">
		<notes>
			<body xmlns="http://www.w3.org/1999/xhtml">
			<p>GENE_ASSOCIATION:"slr1254"</p>
			<p>Protein_ASSOCIATION:"1.14.99.-"</p>
			<p/>
			</body>
		</notes>
		<listOfReactants>
			<speciesReference species="cpd00003_c" stoichiometry="1"/>
			<speciesReference species="cpd03206_c" stoichiometry="1"/>
		</listOfReactants>
		<listOfProducts>
			<speciesReference species="cpd00067_c" stoichiometry="1"/>
			<speciesReference species="cpd00004_c" stoichiometry="1"/>
			<speciesReference species="cpd03215_c" stoichiometry="1"/>
		</listOfProducts>
	</reaction>
	<reaction id="PHYTFDH2" name="Phytofluene dehydrogenase(2)" reversible="false">
		<notes>
			<body xmlns="http://www.w3.org/1999/xhtml">
			<p>GENE_ASSOCIATION:"slr1254"</p>
			<p>Protein_ASSOCIATION:"1.14.99.-"</p>
			<p/>
			</body>
		</notes>
		<listOfReactants>
			<speciesReference species="cpd00006_c" stoichiometry="1"/>
			<speciesReference species="cpd03206_c" stoichiometry="1"/>
		</listOfReactants>
		<listOfProducts>
			<speciesReference species="cpd00067_c" stoichiometry="1"/>
			<speciesReference species="cpd00005_c" stoichiometry="1"/>
			<speciesReference species="cpd03215_c" stoichiometry="1"/>
		</listOfProducts>
	</reaction>
	<reaction id="PPNCL" name="phosphopantothenate-cysteine ligase" reversible="false">
		<notes>
			<body xmlns="http://www.w3.org/1999/xhtml">
			<p>GENE_ASSOCIATION:"sll0250"</p>
			<p>Protein_ASSOCIATION:"6.3.2.5"</p>
			<p/>
			</body>
		</notes>
		<listOfReactants>
			<speciesReference species="cpd00052_c" stoichiometry="1"/>
			<speciesReference species="cpd00084_c" stoichiometry="1"/>
			<speciesReference species="cpd02201_c" stoichiometry="1"/>
		</listOfReactants>
		<listOfProducts>
			<speciesReference species="cpd00067_c" stoichiometry="1"/>
			<speciesReference species="cpd00009_c" stoichiometry="1"/>
			<speciesReference species="cpd00096_c" stoichiometry="1"/>
			<speciesReference species="cpd02666_c" stoichiometry="1"/>
		</listOfProducts>
	</reaction>
	<reaction id="PPTGF_Syn" name="Flypase" reversible="false">
		<notes>
			<body xmlns="http://www.w3.org/1999/xhtml">
			<p>GENE_ASSOCIATION:"slr0488"</p>
			<p>Protein_ASSOCIATION:"nf"</p>
			<p/>
			</body>
		</notes>
		<listOfReactants>
			<speciesReference species="peptido_syn_c" stoichiometry="1"/>
		</listOfReactants>
		<listOfProducts>
			<speciesReference species="peptido_syn_p" stoichiometry="1"/>
		</listOfProducts>
	</reaction>
	<reaction id="PPTGS_Syn" name="Peptidoglycan subunit synthesis Synechocystis sp. PCC6803" reversible="false">
		<notes>
			<body xmlns="http://www.w3.org/1999/xhtml">
			<p>GENE_ASSOCIATION:"sll1833"</p>
			<p>Protein_ASSOCIATION:"nf"</p>
			<p/>
			</body>
		</notes>
		<listOfReactants>
			<speciesReference species="cpd03495_c" stoichiometry="1"/>
		</listOfReactants>
		<listOfProducts>
			<speciesReference species="cpd00067_c" stoichiometry="1"/>
			<speciesReference species="peptido_syn_c" stoichiometry="1"/>
			<speciesReference species="cpd02229_c" stoichiometry="1"/>
		</listOfProducts>
	</reaction>
	<reaction id="PSI" name="photosystem I (plastocyanin)" reversible="false">
		<notes>
			<body xmlns="http://www.w3.org/1999/xhtml">
			<p>GENE_ASSOCIATION:"(slr1834 and slr1835 and ssl0563 and (slr0737 or smr0004) and sll0819 and sml0008 and (sll0629 or ssr0390) and slr1655 and smr0005 and (ssr2831 or Unknown_gene))"</p>
			<p>Protein_ASSOCIATION:"nf"</p>
			<p/>
			</body>
		</notes>
		<listOfReactants>
			<speciesReference species="cpd12239_l" stoichiometry="2"/>
			<speciesReference species="cpfdxo22_c" stoichiometry="2"/>
			<speciesReference species="hvphoton1_c" stoichiometry="2"/>
		</listOfReactants>
		<listOfProducts>
			<speciesReference species="cpd12265_l" stoichiometry="2"/>
			<speciesReference species="cpfdxr22_c" stoichiometry="2"/>
		</listOfProducts>
	</reaction>
	<reaction id="PSI_2" name="photosystem I (ferrocytochrome)" reversible="false">
		<notes>
			<body xmlns="http://www.w3.org/1999/xhtml">
			<p>GENE_ASSOCIATION:"(slr1834 and slr1835 and ssl0563 and (slr0737 or smr0004) and sll0819 and sml0008 and (sll0629 or ssr0390) and slr1655 and smr0005 and (ssr2831 or Unknown_gene))"</p>
			<p>Protein_ASSOCIATION:"nf"</p>
			<p/>
			</body>
		</notes>
		<listOfReactants>
			<speciesReference species="focytc_6_l" stoichiometry="2"/>
			<speciesReference species="cpfdxo22_c" stoichiometry="2"/>
			<speciesReference species="hvphoton1_c" stoichiometry="2"/>
		</listOfReactants>
		<listOfProducts>
			<speciesReference species="ficytc_6_l" stoichiometry="2"/>
			<speciesReference species="cpfdxr22_c" stoichiometry="2"/>
		</listOfProducts>
	</reaction>
	<reaction id="PSII" name="photosystem II" reversible="false">
		<notes>
			<body xmlns="http://www.w3.org/1999/xhtml">
			<p>GENE_ASSOCIATION:"((sll1867 or slr1181 or slr1311) and sll0849 and slr0906 and sll0851 and ssr3451 and smr0006 and ssl2598 and sml0001 and smr0008 and sml0005 and smr0007 and sml0003 and smr0009 and sll1418 and slr1739 and sml0007 and (slr0927 or Unknown_gene) and (sll0427 or Unknown_gene) and (sll1194 or Unknown_gene) and (sll0258 or Unknown_gene) and (sll1398 or Unknown_gene) and (sml0002 or Unknown_gene) and (slr1645 or Unknown_gene)) "</p>
			<p>Protein_ASSOCIATION:"nf"</p>
			<p/>
			</body>
		</notes>
		<listOfReactants>
			<speciesReference species="cpd00067_c" stoichiometry="2"/>
			<speciesReference species="cpd07274_l" stoichiometry="1"/>
			<speciesReference species="cpd00001_l" stoichiometry="1"/>
			<speciesReference species="hvphoton2_c" stoichiometry="2"/>
		</listOfReactants>
		<listOfProducts>
			<speciesReference species="cpd00067_l" stoichiometry="2"/>
			<speciesReference species="cpd16503_l" stoichiometry="1"/>
			<speciesReference species="cpd00007_l" stoichiometry="0.5"/>
		</listOfProducts>
	</reaction>
	<reaction id="PYRtpp" name="Pyruvate transport pp" reversible="true">
		<notes>
			<body xmlns="http://www.w3.org/1999/xhtml">
			<p>GENE_ASSOCIATION:"nf"</p>
			<p>Protein_ASSOCIATION:"nf"</p>
			<p/>
			</body>
		</notes>
		<listOfReactants>
			<speciesReference species="cpd00067_p" stoichiometry="1"/>
			<speciesReference species="cpd00020_p" stoichiometry="1"/>
		</listOfReactants>
		<listOfProducts>
			<speciesReference species="cpd00067_c" stoichiometry="1"/>
			<speciesReference species="cpd00020_c" stoichiometry="1"/>
		</listOfProducts>
	</reaction>
	<reaction id="R05217" name="Precorrin-3A,NADH:oxygen oxidoreductase" reversible="false">
		<notes>
			<body xmlns="http://www.w3.org/1999/xhtml">
			<p>GENE_ASSOCIATION:"nf"</p>
			<p>Protein_ASSOCIATION:"nf"</p>
			<p/>
			</body>
		</notes>
		<listOfReactants>
			<speciesReference species="cpd00067_c" stoichiometry="1"/>
			<speciesReference species="cpd00007_c" stoichiometry="0.5"/>
			<speciesReference species="cpd03420_c" stoichiometry="1"/>
		</listOfReactants>
		<listOfProducts>
			<speciesReference species="cpd03833_c" stoichiometry="1"/>
		</listOfProducts>
	</reaction>
	<reaction id="R08199" name="dimethylallyl-diphosphate diphosphate-lyase (isoprene-forming)" reversible="true">
		<notes>
			<body xmlns="http://www.w3.org/1999/xhtml">
			<p>GENE_ASSOCIATION:"nf"</p>
			<p>Protein_ASSOCIATION:"4.2.3.27"</p>
			<p/>
			</body>
		</notes>
		<listOfReactants>
			<speciesReference species="cpd00202_c" stoichiometry="1"/>
		</listOfReactants>
		<listOfProducts>
			<speciesReference species="cpd16336_c" stoichiometry="1"/>
			<speciesReference species="cpd00012_c" stoichiometry="1"/>
		</listOfProducts>
	</reaction>
	<reaction id="R09703" name="15-cis-phytoene:acceptor oxidoreductase" reversible="true">
		<notes>
			<body xmlns="http://www.w3.org/1999/xhtml">
			<p>GENE_ASSOCIATION:"sll0033"</p>
			<p>Protein_ASSOCIATION:"5.2.1.13"</p>
			<p/>
			</body>
		</notes>
		<listOfReactants>
			<speciesReference species="cpd03211_c" stoichiometry="1"/>
		</listOfReactants>
		<listOfProducts>
			<speciesReference species="cpd14598_c" stoichiometry="1"/>
			<speciesReference species="cpd00067_c" stoichiometry="10"/>
		</listOfProducts>
	</reaction>
	<reaction id="Rubpctr" name="Diffusion transport" reversible="false">
		<notes>
			<body xmlns="http://www.w3.org/1999/xhtml">
			<p>GENE_ASSOCIATION:"nf"</p>
			<p>Protein_ASSOCIATION:"nf"</p>
			<p/>
			</body>
		</notes>
		<listOfReactants>
			<speciesReference species="cpd00871_c" stoichiometry="1"/>
		</listOfReactants>
		<listOfProducts>
			<speciesReference species="cpd00871_ca" stoichiometry="1"/>
		</listOfProducts>
	</reaction>
	<reaction id="rxn00001" name="Pyrophosphate phosphohydrolase" reversible="false">
		<notes>
			<body xmlns="http://www.w3.org/1999/xhtml">
			<p>GENE_ASSOCIATION:"slr1622"</p>
			<p>Protein_ASSOCIATION:"3.6.1.1"</p>
			<p/>
			</body>
		</notes>
		<listOfReactants>
			<speciesReference species="cpd00001_c" stoichiometry="1"/>
			<speciesReference species="cpd00012_c" stoichiometry="1"/>
		</listOfReactants>
		<listOfProducts>
			<speciesReference species="cpd00009_c" stoichiometry="2"/>
			<speciesReference species="cpd00067_c" stoichiometry="2"/>
		</listOfProducts>
	</reaction>
	<reaction id="rxn00003" name="2-Acetolactate pyruvate-lyase (carboxylating)" reversible="false">
		<notes>
			<body xmlns="http://www.w3.org/1999/xhtml">
			<p>GENE_ASSOCIATION:"(sll1981 and slr2088 and sll0065)"</p>
			<p>Protein_ASSOCIATION:"2.2.1.6"</p>
			<p/>
			</body>
		</notes>
		<listOfReactants>
			<speciesReference species="cpd00020_c" stoichiometry="2"/>
			<speciesReference species="cpd00067_c" stoichiometry="1"/>
		</listOfReactants>
		<listOfProducts>
			<speciesReference species="cpd00011_c" stoichiometry="1"/>
			<speciesReference species="cpd00668_c" stoichiometry="1"/>
		</listOfProducts>
	</reaction>
	<reaction id="rxn00006" name="hydrogen-peroxide:hydrogen-peroxide oxidoreductase" reversible="false">
		<notes>
			<body xmlns="http://www.w3.org/1999/xhtml">
			<p>GENE_ASSOCIATION:"sll1987 "</p>
			<p>Protein_ASSOCIATION:"1.11.1.6"</p>
			<p/>
			</body>
		</notes>
		<listOfReactants>
			<speciesReference species="cpd00025_c" stoichiometry="2"/>
		</listOfReactants>
		<listOfProducts>
			<speciesReference species="cpd00001_c" stoichiometry="2"/>
			<speciesReference species="cpd00007_c" stoichiometry="1"/>
		</listOfProducts>
	</reaction>
	<reaction id="rxn00010" name="Glyoxylate carboxy-lyase (dimerizing)" reversible="false">
		<notes>
			<body xmlns="http://www.w3.org/1999/xhtml">
			<p>GENE_ASSOCIATION:"(sll1981 and slr2088 and sll0065)"</p>
			<p>Protein_ASSOCIATION:"4.1.1.47"</p>
			<p/>
			</body>
		</notes>
		<listOfReactants>
			<speciesReference species="cpd00040_c" stoichiometry="2"/>
			<speciesReference species="cpd00067_c" stoichiometry="1"/>
		</listOfReactants>
		<listOfProducts>
			<speciesReference species="cpd00011_c" stoichiometry="1"/>
			<speciesReference species="cpd00843_c" stoichiometry="1"/>
		</listOfProducts>
	</reaction>
	<reaction id="rxn00011" name="pyruvate:thiamin diphosphate acetaldehydetransferase" reversible="false">
		<notes>
			<body xmlns="http://www.w3.org/1999/xhtml">
			<p>GENE_ASSOCIATION:"(sll1721 and slr1934) or sll0065"</p>
			<p>Protein_ASSOCIATION:"1.2.4.1 or 2.2.1.6"</p>
			<p/>
			</body>
		</notes>
		<listOfReactants>
			<speciesReference species="cpd00020_c" stoichiometry="1"/>
			<speciesReference species="cpd00056_c" stoichiometry="1"/>
			<speciesReference species="cpd00067_c" stoichiometry="1"/>
		</listOfReactants>
		<listOfProducts>
			<speciesReference species="cpd00011_c" stoichiometry="1"/>
			<speciesReference species="cpd03049_c" stoichiometry="1"/>
		</listOfProducts>
	</reaction>
	<reaction id="rxn00018" name="D-Ribulose 1,5-bisphosphate carboxy-lyase (dimerizing)" reversible="false">
		<notes>
			<body xmlns="http://www.w3.org/1999/xhtml">
			<p>GENE_ASSOCIATION:"(slr0009) and (slr0012)"</p>
			<p>Protein_ASSOCIATION:"4.1.1.39"</p>
			<p/>
			</body>
		</notes>
		<listOfReactants>
			<speciesReference species="cpd00001_ca" stoichiometry="1"/>
			<speciesReference species="cpd00011_ca" stoichiometry="1"/>
			<speciesReference species="cpd00871_ca" stoichiometry="1"/>
		</listOfReactants>
		<listOfProducts>
			<speciesReference species="cpd00067_ca" stoichiometry="2"/>
			<speciesReference species="cpd00169_ca" stoichiometry="2"/>
		</listOfProducts>
	</reaction>
	<reaction id="rxn00022" name="alpha-D-Glucoside glucohydrolase" reversible="false">
		<notes>
			<body xmlns="http://www.w3.org/1999/xhtml">
			<p>GENE_ASSOCIATION:"sll1676"</p>
			<p>Protein_ASSOCIATION:"3.2.1.20"</p>
			<p/>
			</body>
		</notes>
		<listOfReactants>
			<speciesReference species="cpd00001_c" stoichiometry="1"/>
			<speciesReference species="cpd00179_c" stoichiometry="1"/>
		</listOfReactants>
		<listOfProducts>
			<speciesReference species="cpd00027_c" stoichiometry="2"/>
		</listOfProducts>
	</reaction>
	<reaction id="rxn00029" name="5-Aminolevulinate hydro-lyase(adding 5-aminolevulinate and" reversible="false">
		<notes>
			<body xmlns="http://www.w3.org/1999/xhtml">
			<p>GENE_ASSOCIATION:"sll1994"</p>
			<p>Protein_ASSOCIATION:"4.2.1.24"</p>
			<p/>
			</body>
		</notes>
		<listOfReactants>
			<speciesReference species="cpd00338_c" stoichiometry="2"/>
		</listOfReactants>
		<listOfProducts>
			<speciesReference species="cpd00001_c" stoichiometry="2"/>
			<speciesReference species="cpd00067_c" stoichiometry="1"/>
			<speciesReference species="cpd00689_c" stoichiometry="1"/>
		</listOfProducts>
	</reaction>
	<reaction id="rxn00048" name="6,7-Dimethyl-8-(1-D-ribityl)lumazine:6,7-dimethyl-8-(1-D-ribityl)" reversible="false">
		<notes>
			<body xmlns="http://www.w3.org/1999/xhtml">
			<p>GENE_ASSOCIATION:"sll0300"</p>
			<p>Protein_ASSOCIATION:"2.5.1.9"</p>
			<p/>
			</body>
		</notes>
		<listOfReactants>
			<speciesReference species="cpd02656_c" stoichiometry="2"/>
		</listOfReactants>
		<listOfProducts>
			<speciesReference species="cpd00220_c" stoichiometry="1"/>
			<speciesReference species="cpd02882_c" stoichiometry="1"/>
		</listOfProducts>
	</reaction>
	<reaction id="rxn00060" name="Porphobilinogen ammonia-lyase (polymerizing)" reversible="false">
		<notes>
			<body xmlns="http://www.w3.org/1999/xhtml">
			<p>GENE_ASSOCIATION:"slr1887"</p>
			<p>Protein_ASSOCIATION:"2.5.1.61"</p>
			<p/>
			</body>
		</notes>
		<listOfReactants>
			<speciesReference species="cpd00001_c" stoichiometry="1"/>
			<speciesReference species="cpd00689_c" stoichiometry="4"/>
		</listOfReactants>
		<listOfProducts>
			<speciesReference species="cpd00013_c" stoichiometry="4"/>
			<speciesReference species="cpd00755_c" stoichiometry="1"/>
		</listOfProducts>
	</reaction>
	<reaction id="rxn00064" name="ATP aminohydrolase" reversible="false">
		<notes>
			<body xmlns="http://www.w3.org/1999/xhtml">
			<p>GENE_ASSOCIATION:"nf"</p>
			<p>Protein_ASSOCIATION:"3.5.4.18"</p>
			<p/>
			</body>
		</notes>
		<listOfReactants>
			<speciesReference species="cpd00001_c" stoichiometry="1"/>
			<speciesReference species="cpd00002_c" stoichiometry="1"/>
			<speciesReference species="cpd00067_c" stoichiometry="1"/>
		</listOfReactants>
		<listOfProducts>
			<speciesReference species="cpd00013_c" stoichiometry="1"/>
			<speciesReference species="cpd00068_c" stoichiometry="1"/>
		</listOfProducts>
	</reaction>
	<reaction id="rxn00065" name="ATP pyrophosphate-lyase (cyclizing)" reversible="false">
		<notes>
			<body xmlns="http://www.w3.org/1999/xhtml">
			<p>GENE_ASSOCIATION:"sll1161"</p>
			<p>Protein_ASSOCIATION:"4.6.1.1"</p>
			<p/>
			</body>
		</notes>
		<listOfReactants>
			<speciesReference species="cpd00002_c" stoichiometry="1"/>
		</listOfReactants>
		<listOfProducts>
			<speciesReference species="cpd00012_c" stoichiometry="1"/>
			<speciesReference species="cpd00446_c" stoichiometry="1"/>
		</listOfProducts>
	</reaction>
	<reaction id="rxn00068" name="NADH:Fe2+ oxidoreductase" reversible="false">
		<notes>
			<body xmlns="http://www.w3.org/1999/xhtml">
			<p>GENE_ASSOCIATION:"slr7059"</p>
			<p>Protein_ASSOCIATION:"1.16.1.7"</p>
			<p/>
			</body>
		</notes>
		<listOfReactants>
			<speciesReference species="cpd00004_c" stoichiometry="1"/>
			<speciesReference species="cpd10516_c" stoichiometry="2"/>
		</listOfReactants>
		<listOfProducts>
			<speciesReference species="cpd00003_c" stoichiometry="1"/>
			<speciesReference species="cpd00067_c" stoichiometry="1"/>
			<speciesReference species="cpd10515_c" stoichiometry="2"/>
		</listOfProducts>
	</reaction>
	<reaction id="rxn00069" name="L-glutamate:NAD+ oxidoreductase (transaminating)" reversible="false">
		<notes>
			<body xmlns="http://www.w3.org/1999/xhtml">
			<p>GENE_ASSOCIATION:"(sll1502 and sll1027)"</p>
			<p>Protein_ASSOCIATION:"1.4.1.14"</p>
			<p/>
			</body>
		</notes>
		<listOfReactants>
			<speciesReference species="cpd00004_c" stoichiometry="1"/>
			<speciesReference species="cpd00024_c" stoichiometry="1"/>
			<speciesReference species="cpd00053_c" stoichiometry="1"/>
			<speciesReference species="cpd00067_c" stoichiometry="1"/>
		</listOfReactants>
		<listOfProducts>
			<speciesReference species="cpd00003_c" stoichiometry="1"/>
			<speciesReference species="cpd00023_c" stoichiometry="2"/>
		</listOfProducts>
	</reaction>
	<reaction id="rxn00075" name="NAD+ glycohydrolase" reversible="false">
		<notes>
			<body xmlns="http://www.w3.org/1999/xhtml">
			<p>GENE_ASSOCIATION:"nf"</p>
			<p>Protein_ASSOCIATION:"3.2.2.5"</p>
			<p/>
			</body>
		</notes>
		<listOfReactants>
			<speciesReference species="cpd00001_c" stoichiometry="1"/>
			<speciesReference species="cpd00003_c" stoichiometry="1"/>
		</listOfReactants>
		<listOfProducts>
			<speciesReference species="cpd00067_c" stoichiometry="1"/>
			<speciesReference species="cpd00133_c" stoichiometry="1"/>
			<speciesReference species="cpd00251_c" stoichiometry="1"/>
		</listOfProducts>
	</reaction>
	<reaction id="rxn00077" name="ATP:NAD+ 2__39;-phosphotransferase" reversible="false">
		<notes>
			<body xmlns="http://www.w3.org/1999/xhtml">
			<p>GENE_ASSOCIATION:"sll1415 or slr0400"</p>
			<p>Protein_ASSOCIATION:"2.7.1.23"</p>
			<p/>
			</body>
		</notes>
		<listOfReactants>
			<speciesReference species="cpd00002_c" stoichiometry="1"/>
			<speciesReference species="cpd00003_c" stoichiometry="1"/>
		</listOfReactants>
		<listOfProducts>
			<speciesReference species="cpd00006_c" stoichiometry="1"/>
			<speciesReference species="cpd00008_c" stoichiometry="1"/>
		</listOfProducts>
	</reaction>
	<reaction id="rxn00083" name="NADPH:NAD+ oxidoreductase (B-specific)" reversible="false">
		<notes>
			<body xmlns="http://www.w3.org/1999/xhtml">
			<p>GENE_ASSOCIATION:"(slr1239 and slr1434)"</p>
			<p>Protein_ASSOCIATION:"1.6.1.2"</p>
			<p/>
			</body>
		</notes>
		<listOfReactants>
			<speciesReference species="cpd00003_c" stoichiometry="1"/>
			<speciesReference species="cpd00005_c" stoichiometry="1"/>
		</listOfReactants>
		<listOfProducts>
			<speciesReference species="cpd00004_c" stoichiometry="1"/>
			<speciesReference species="cpd00006_c" stoichiometry="1"/>
		</listOfProducts>
	</reaction>
	<reaction id="rxn00096" name="ADP:ATP adenylyltransferase" reversible="true">
		<notes>
			<body xmlns="http://www.w3.org/1999/xhtml">
			<p>GENE_ASSOCIATION:"sll0509"</p>
			<p>Protein_ASSOCIATION:"2.7.7.53"</p>
			<p/>
			</body>
		</notes>
		<listOfReactants>
			<speciesReference species="cpd00002_c" stoichiometry="1"/>
			<speciesReference species="cpd00008_c" stoichiometry="1"/>
		</listOfReactants>
		<listOfProducts>
			<speciesReference species="cpd00009_c" stoichiometry="1"/>
			<speciesReference species="cpd00067_c" stoichiometry="1"/>
			<speciesReference species="cpd00924_c" stoichiometry="1"/>
		</listOfProducts>
	</reaction>
	<reaction id="rxn00097" name="ATP:AMP phosphotransferase" reversible="true">
		<notes>
			<body xmlns="http://www.w3.org/1999/xhtml">
			<p>GENE_ASSOCIATION:"sll1059"</p>
			<p>Protein_ASSOCIATION:"2.7.4.3"</p>
			<p/>
			</body>
		</notes>
		<listOfReactants>
			<speciesReference species="cpd00002_c" stoichiometry="1"/>
			<speciesReference species="cpd00018_c" stoichiometry="1"/>
		</listOfReactants>
		<listOfProducts>
			<speciesReference species="cpd00008_c" stoichiometry="2"/>
		</listOfProducts>
	</reaction>
	<reaction id="rxn00100" name="ATP:dephospho-CoA 3__39;-phosphotransferase" reversible="false">
		<notes>
			<body xmlns="http://www.w3.org/1999/xhtml">
			<p>GENE_ASSOCIATION:"slr0553"</p>
			<p>Protein_ASSOCIATION:"2.7.1.24"</p>
			<p/>
			</body>
		</notes>
		<listOfReactants>
			<speciesReference species="cpd00002_c" stoichiometry="1"/>
			<speciesReference species="cpd00655_c" stoichiometry="1"/>
		</listOfReactants>
		<listOfProducts>
			<speciesReference species="cpd00008_c" stoichiometry="1"/>
			<speciesReference species="cpd00010_c" stoichiometry="1"/>
		</listOfProducts>
	</reaction>
	<reaction id="rxn00101" name="Urea amidohydrolase" reversible="false">
		<notes>
			<body xmlns="http://www.w3.org/1999/xhtml">
			<p>GENE_ASSOCIATION:"(slr1256 and sll0420 and sll1750 and sll1639 and slr1219 and slr1899 and sll0643)"</p>
			<p>Protein_ASSOCIATION:"3.5.1.5"</p>
			<p/>
			</body>
		</notes>
		<listOfReactants>
			<speciesReference species="cpd00001_c" stoichiometry="1"/>
			<speciesReference species="cpd00067_c" stoichiometry="2"/>
			<speciesReference species="cpd00073_c" stoichiometry="1"/>
		</listOfReactants>
		<listOfProducts>
			<speciesReference species="cpd00011_c" stoichiometry="1"/>
			<speciesReference species="cpd00013_c" stoichiometry="2"/>
		</listOfProducts>
	</reaction>
	<reaction id="rxn00102" name="Carbonic acid hydro-lyase" reversible="true">
		<notes>
			<body xmlns="http://www.w3.org/1999/xhtml">
			<p>GENE_ASSOCIATION:"slr0051 or slr1347"</p>
			<p>Protein_ASSOCIATION:"4.2.1.1"</p>
			<p/>
			</body>
		</notes>
		<listOfReactants>
			<speciesReference species="cpd00067_c" stoichiometry="1"/>
			<speciesReference species="cpd00242_c" stoichiometry="1"/>
		</listOfReactants>
		<listOfProducts>
			<speciesReference species="cpd00001_c" stoichiometry="1"/>
			<speciesReference species="cpd00011_c" stoichiometry="1"/>
		</listOfProducts>
	</reaction>
	<reaction id="rxn00104" name="ATP:polyphosphate phosphotransferase" reversible="true">
		<notes>
			<body xmlns="http://www.w3.org/1999/xhtml">
			<p>GENE_ASSOCIATION:"sll0290"</p>
			<p>Protein_ASSOCIATION:"2.7.4.1"</p>
			<p/>
			</body>
		</notes>
		<listOfReactants>
			<speciesReference species="cpd00002_c" stoichiometry="1"/>
			<speciesReference species="cpd00012_c" stoichiometry="1"/>
		</listOfReactants>
		<listOfProducts>
			<speciesReference species="cpd00008_c" stoichiometry="1"/>
			<speciesReference species="cpd00067_c" stoichiometry="1"/>
			<speciesReference species="cpd00421_c" stoichiometry="1"/>
		</listOfProducts>
	</reaction>
	<reaction id="rxn00105" name="ATP:nicotinamide-nucleotide adenylyltransferase" reversible="false">
		<notes>
			<body xmlns="http://www.w3.org/1999/xhtml">
			<p>GENE_ASSOCIATION:"slr0787"</p>
			<p>Protein_ASSOCIATION:"2.7.7.1"</p>
			<p/>
			</body>
		</notes>
		<listOfReactants>
			<speciesReference species="cpd00002_c" stoichiometry="1"/>
			<speciesReference species="cpd00355_c" stoichiometry="1"/>
		</listOfReactants>
		<listOfProducts>
			<speciesReference species="cpd00003_c" stoichiometry="1"/>
			<speciesReference species="cpd00012_c" stoichiometry="1"/>
		</listOfProducts>
	</reaction>
	<reaction id="rxn00106" name="Triphosphate phosphohydrolase" reversible="false">
		<notes>
			<body xmlns="http://www.w3.org/1999/xhtml">
			<p>GENE_ASSOCIATION:"slr1622"</p>
			<p>Protein_ASSOCIATION:"3.6.1.1"</p>
			<p/>
			</body>
		</notes>
		<listOfReactants>
			<speciesReference species="cpd00001_c" stoichiometry="1"/>
			<speciesReference species="cpd00421_c" stoichiometry="1"/>
		</listOfReactants>
		<listOfProducts>
			<speciesReference species="cpd00009_c" stoichiometry="1"/>
			<speciesReference species="cpd00012_c" stoichiometry="1"/>
		</listOfProducts>
	</reaction>
	<reaction id="rxn00114" name="ATP:carbamate phosphotransferase" reversible="true">
		<notes>
			<body xmlns="http://www.w3.org/1999/xhtml">
			<p>GENE_ASSOCIATION:"sll0573"</p>
			<p>Protein_ASSOCIATION:"2.7.2.2"</p>
			<p/>
			</body>
		</notes>
		<listOfReactants>
			<speciesReference species="cpd00002_c" stoichiometry="1"/>
			<speciesReference species="cpd00011_c" stoichiometry="1"/>
			<speciesReference species="cpd00013_c" stoichiometry="1"/>
		</listOfReactants>
		<listOfProducts>
			<speciesReference species="cpd00008_c" stoichiometry="1"/>
			<speciesReference species="cpd00067_c" stoichiometry="1"/>
			<speciesReference species="cpd00146_c" stoichiometry="1"/>
		</listOfProducts>
	</reaction>
	<reaction id="rxn00117" name="ATP:nucleoside-diphosphate phosphatransferase" reversible="true">
		<notes>
			<body xmlns="http://www.w3.org/1999/xhtml">
			<p>GENE_ASSOCIATION:"sll1852"</p>
			<p>Protein_ASSOCIATION:"2.7.4.6"</p>
			<p/>
			</body>
		</notes>
		<listOfReactants>
			<speciesReference species="cpd00002_c" stoichiometry="1"/>
			<speciesReference species="cpd00014_c" stoichiometry="1"/>
		</listOfReactants>
		<listOfProducts>
			<speciesReference species="cpd00008_c" stoichiometry="1"/>
			<speciesReference species="cpd00062_c" stoichiometry="1"/>
		</listOfProducts>
	</reaction>
	<reaction id="rxn00119" name="ATP:nucleoside-phosphate phosphotransferase" reversible="true">
		<notes>
			<body xmlns="http://www.w3.org/1999/xhtml">
			<p>GENE_ASSOCIATION:"sll1249"</p>
			<p>Protein_ASSOCIATION:"2.7.4.14"</p>
			<p/>
			</body>
		</notes>
		<listOfReactants>
			<speciesReference species="cpd00002_c" stoichiometry="1"/>
			<speciesReference species="cpd00091_c" stoichiometry="1"/>
		</listOfReactants>
		<listOfProducts>
			<speciesReference species="cpd00008_c" stoichiometry="1"/>
			<speciesReference species="cpd00014_c" stoichiometry="1"/>
		</listOfProducts>
	</reaction>
	<reaction id="rxn00122" name="ATP:FMN adenylyltransferase" reversible="false">
		<notes>
			<body xmlns="http://www.w3.org/1999/xhtml">
			<p>GENE_ASSOCIATION:"slr1882"</p>
			<p>Protein_ASSOCIATION:"2.7.7.2"</p>
			<p/>
			</body>
		</notes>
		<listOfReactants>
			<speciesReference species="cpd00002_c" stoichiometry="1"/>
			<speciesReference species="cpd00050_c" stoichiometry="1"/>
		</listOfReactants>
		<listOfProducts>
			<speciesReference species="cpd00012_c" stoichiometry="1"/>
			<speciesReference species="cpd00015_c" stoichiometry="1"/>
		</listOfProducts>
	</reaction>
	<reaction id="rxn00126" name="ATP:L-methione S-adenosyltransferase" reversible="false">
		<notes>
			<body xmlns="http://www.w3.org/1999/xhtml">
			<p>GENE_ASSOCIATION:"sll0927"</p>
			<p>Protein_ASSOCIATION:"2.5.1.6"</p>
			<p/>
			</body>
		</notes>
		<listOfReactants>
			<speciesReference species="cpd00001_c" stoichiometry="1"/>
			<speciesReference species="cpd00002_c" stoichiometry="1"/>
			<speciesReference species="cpd00060_c" stoichiometry="1"/>
		</listOfReactants>
		<listOfProducts>
			<speciesReference species="cpd00009_c" stoichiometry="1"/>
			<speciesReference species="cpd00012_c" stoichiometry="1"/>
			<speciesReference species="cpd00017_c" stoichiometry="1"/>
		</listOfProducts>
	</reaction>
	<reaction id="rxn00127" name="S-Adenosyl-L-methionine carboxy-lyase" reversible="false">
		<notes>
			<body xmlns="http://www.w3.org/1999/xhtml">
			<p>GENE_ASSOCIATION:"nf"</p>
			<p>Protein_ASSOCIATION:"4.1.1.50"</p>
			<p/>
			</body>
		</notes>
		<listOfReactants>
			<speciesReference species="cpd00017_c" stoichiometry="1"/>
			<speciesReference species="cpd00067_c" stoichiometry="1"/>
		</listOfReactants>
		<listOfProducts>
			<speciesReference species="cpd00011_c" stoichiometry="1"/>
			<speciesReference species="cpd00837_c" stoichiometry="1"/>
		</listOfProducts>
	</reaction>
	<reaction id="rxn00130" name="AMP aminohydrolase" reversible="false">
		<notes>
			<body xmlns="http://www.w3.org/1999/xhtml">
			<p>GENE_ASSOCIATION:"sll0063"</p>
			<p>Protein_ASSOCIATION:"3.5.4.6"</p>
			<p/>
			</body>
		</notes>
		<listOfReactants>
			<speciesReference species="cpd00001_c" stoichiometry="1"/>
			<speciesReference species="cpd00018_c" stoichiometry="1"/>
			<speciesReference species="cpd00067_c" stoichiometry="1"/>
		</listOfReactants>
		<listOfProducts>
			<speciesReference species="cpd00013_c" stoichiometry="1"/>
			<speciesReference species="cpd00114_c" stoichiometry="1"/>
		</listOfProducts>
	</reaction>
	<reaction id="rxn00131" name="AMP nucleosidase" reversible="false">
		<notes>
			<body xmlns="http://www.w3.org/1999/xhtml">
			<p>GENE_ASSOCIATION:"nf"</p>
			<p>Protein_ASSOCIATION:"3.2.2.4"</p>
			<p/>
			</body>
		</notes>
		<listOfReactants>
			<speciesReference species="cpd00001_c" stoichiometry="1"/>
			<speciesReference species="cpd00018_c" stoichiometry="1"/>
		</listOfReactants>
		<listOfProducts>
			<speciesReference species="cpd00101_c" stoichiometry="1"/>
			<speciesReference species="cpd00128_c" stoichiometry="1"/>
		</listOfProducts>
	</reaction>
	<reaction id="rxn00132" name="Adenosine 5__39;-monophosphate phosphohydrolase" reversible="false">
		<notes>
			<body xmlns="http://www.w3.org/1999/xhtml">
			<p>GENE_ASSOCIATION:"sll1108 or sll1459"</p>
			<p>Protein_ASSOCIATION:"3.1.3.5"</p>
			<p/>
			</body>
		</notes>
		<listOfReactants>
			<speciesReference species="cpd00001_c" stoichiometry="1"/>
			<speciesReference species="cpd00018_c" stoichiometry="1"/>
		</listOfReactants>
		<listOfProducts>
			<speciesReference species="cpd00009_c" stoichiometry="1"/>
			<speciesReference species="cpd00067_c" stoichiometry="1"/>
			<speciesReference species="cpd00182_c" stoichiometry="1"/>
		</listOfProducts>
	</reaction>
	<reaction id="rxn00137" name="Adenosine 3__39;,5__39;-bisphosphate 3__39;(2__39;)-phosphohydrolase" reversible="false">
		<notes>
			<body xmlns="http://www.w3.org/1999/xhtml">
			<p>GENE_ASSOCIATION:"sll0895"</p>
			<p>Protein_ASSOCIATION:"1.3.3.7"</p>
			<p/>
			</body>
		</notes>
		<listOfReactants>
			<speciesReference species="cpd00001_c" stoichiometry="1"/>
			<speciesReference species="cpd00045_c" stoichiometry="1"/>
		</listOfReactants>
		<listOfProducts>
			<speciesReference species="cpd00009_c" stoichiometry="1"/>
			<speciesReference species="cpd00018_c" stoichiometry="1"/>
			<speciesReference species="cpd00067_c" stoichiometry="1"/>
		</listOfProducts>
	</reaction>
	<reaction id="rxn00138" name="Deamino-NAD+:ammonia ligase (AMP-forming)" reversible="false">
		<notes>
			<body xmlns="http://www.w3.org/1999/xhtml">
			<p>GENE_ASSOCIATION:"slr1691"</p>
			<p>Protein_ASSOCIATION:"6.3.1.5"</p>
			<p/>
			</body>
		</notes>
		<listOfReactants>
			<speciesReference species="cpd00002_c" stoichiometry="1"/>
			<speciesReference species="cpd00013_c" stoichiometry="1"/>
			<speciesReference species="cpd00638_c" stoichiometry="1"/>
		</listOfReactants>
		<listOfProducts>
			<speciesReference species="cpd00003_c" stoichiometry="1"/>
			<speciesReference species="cpd00012_c" stoichiometry="1"/>
			<speciesReference species="cpd00018_c" stoichiometry="1"/>
		</listOfProducts>
	</reaction>
	<reaction id="rxn00139" name="AMP:pyrophosphate phosphoribosyltransferase" reversible="false">
		<notes>
			<body xmlns="http://www.w3.org/1999/xhtml">
			<p>GENE_ASSOCIATION:"sll1430"</p>
			<p>Protein_ASSOCIATION:"2.4.2.7"</p>
			<p/>
			</body>
		</notes>
		<listOfReactants>
			<speciesReference species="cpd00103_c" stoichiometry="1"/>
			<speciesReference species="cpd00128_c" stoichiometry="1"/>
		</listOfReactants>
		<listOfProducts>
			<speciesReference species="cpd00012_c" stoichiometry="1"/>
			<speciesReference species="cpd00018_c" stoichiometry="1"/>
		</listOfProducts>
	</reaction>
	<reaction id="rxn00141" name="S-Adenosyl-L-homocysteine hydrolase" reversible="false">
		<notes>
			<body xmlns="http://www.w3.org/1999/xhtml">
			<p>GENE_ASSOCIATION:"sll1234"</p>
			<p>Protein_ASSOCIATION:"3.3.1.1"</p>
			<p/>
			</body>
		</notes>
		<listOfReactants>
			<speciesReference species="cpd00001_c" stoichiometry="1"/>
			<speciesReference species="cpd00019_c" stoichiometry="1"/>
		</listOfReactants>
		<listOfProducts>
			<speciesReference species="cpd00135_c" stoichiometry="1"/>
			<speciesReference species="cpd00182_c" stoichiometry="1"/>
		</listOfProducts>
	</reaction>
	<reaction id="rxn00147" name="ATP:pyruvate,water phosphotransferase" reversible="false">
		<notes>
			<body xmlns="http://www.w3.org/1999/xhtml">
			<p>GENE_ASSOCIATION:"slr0301"</p>
			<p>Protein_ASSOCIATION:"2.7.9.2"</p>
			<p/>
			</body>
		</notes>
		<listOfReactants>
			<speciesReference species="cpd00001_c" stoichiometry="1"/>
			<speciesReference species="cpd00002_c" stoichiometry="1"/>
			<speciesReference species="cpd00020_c" stoichiometry="1"/>
		</listOfReactants>
		<listOfProducts>
			<speciesReference species="cpd00009_c" stoichiometry="1"/>
			<speciesReference species="cpd00018_c" stoichiometry="1"/>
			<speciesReference species="cpd00061_c" stoichiometry="1"/>
			<speciesReference species="cpd00067_c" stoichiometry="1"/>
		</listOfProducts>
	</reaction>
	<reaction id="rxn00148" name="ATP:pyruvate O2-phosphotransferase" reversible="false">
		<notes>
			<body xmlns="http://www.w3.org/1999/xhtml">
			<p>GENE_ASSOCIATION:"(sll0587 or sll1275)"</p>
			<p>Protein_ASSOCIATION:"2.7.1.40"</p>
			<p/>
			</body>
		</notes>
		<listOfReactants>
			<speciesReference species="cpd00008_c" stoichiometry="1"/>
			<speciesReference species="cpd00061_c" stoichiometry="1"/>
		</listOfReactants>
		<listOfProducts>
			<speciesReference species="cpd00002_c" stoichiometry="1"/>
			<speciesReference species="cpd00020_c" stoichiometry="1"/>
		</listOfProducts>
	</reaction>
	<reaction id="rxn00154" name="pyruvate:NAD+ 2-oxidoreductase (CoA-acetylating)" reversible="false">
		<notes>
			<body xmlns="http://www.w3.org/1999/xhtml">
			<p>GENE_ASSOCIATION:"(sll1721 and sll1841 and slr1096) "</p>
			<p>Protein_ASSOCIATION:"1.2.4.1 and 1.8.1.4 and 2.3.1.12"</p>
			<p/>
			</body>
		</notes>
		<listOfReactants>
			<speciesReference species="cpd00003_c" stoichiometry="1"/>
			<speciesReference species="cpd00010_c" stoichiometry="1"/>
			<speciesReference species="cpd00020_c" stoichiometry="1"/>
		</listOfReactants>
		<listOfProducts>
			<speciesReference species="cpd00004_c" stoichiometry="1"/>
			<speciesReference species="cpd00011_c" stoichiometry="1"/>
			<speciesReference species="cpd00022_c" stoichiometry="1"/>
		</listOfProducts>
	</reaction>
	<reaction id="rxn00159" name="(S)-Malate:NADP+ oxidoreductase(oxaloacetate-decarboxylating)" reversible="false">
		<notes>
			<body xmlns="http://www.w3.org/1999/xhtml">
			<p>GENE_ASSOCIATION:"slr0721"</p>
			<p>Protein_ASSOCIATION:"1.1.1.38"</p>
			<p/>
			</body>
		</notes>
		<listOfReactants>
			<speciesReference species="cpd00003_c" stoichiometry="1"/>
			<speciesReference species="cpd00130_c" stoichiometry="1"/>
		</listOfReactants>
		<listOfProducts>
			<speciesReference species="cpd00004_c" stoichiometry="1"/>
			<speciesReference species="cpd00011_c" stoichiometry="1"/>
			<speciesReference species="cpd00020_c" stoichiometry="1"/>
		</listOfProducts>
	</reaction>
	<reaction id="rxn00161" name="(S)-Malate:NADP+ oxidoreductase(oxaloacetate-decarboxylating)" reversible="false">
		<notes>
			<body xmlns="http://www.w3.org/1999/xhtml">
			<p>GENE_ASSOCIATION:"slr0721"</p>
			<p>Protein_ASSOCIATION:"1.1.1.38"</p>
			<p/>
			</body>
		</notes>
		<listOfReactants>
			<speciesReference species="cpd00006_c" stoichiometry="1"/>
			<speciesReference species="cpd00130_c" stoichiometry="1"/>
		</listOfReactants>
		<listOfProducts>
			<speciesReference species="cpd00005_c" stoichiometry="1"/>
			<speciesReference species="cpd00011_c" stoichiometry="1"/>
			<speciesReference species="cpd00020_c" stoichiometry="1"/>
		</listOfProducts>
	</reaction>
	<reaction id="rxn00165" name="L-serine ammonia-lyase" reversible="false">
		<notes>
			<body xmlns="http://www.w3.org/1999/xhtml">
			<p>GENE_ASSOCIATION:"slr2072"</p>
			<p>Protein_ASSOCIATION:"4.3.1.19"</p>
			<p/>
			</body>
		</notes>
		<listOfReactants>
			<speciesReference species="cpd00054_c" stoichiometry="1"/>
		</listOfReactants>
		<listOfProducts>
			<speciesReference species="cpd00013_c" stoichiometry="1"/>
			<speciesReference species="cpd00020_c" stoichiometry="1"/>
		</listOfProducts>
	</reaction>
	<reaction id="rxn00173" name="Acetyl-CoA:orthophosphate acetyltransferase" reversible="true">
		<notes>
			<body xmlns="http://www.w3.org/1999/xhtml">
			<p>GENE_ASSOCIATION:"slr2132"</p>
			<p>Protein_ASSOCIATION:"2.3.1.8"</p>
			<p/>
			</body>
		</notes>
		<listOfReactants>
			<speciesReference species="cpd00009_c" stoichiometry="1"/>
			<speciesReference species="cpd00022_c" stoichiometry="1"/>
			<speciesReference species="cpd00067_c" stoichiometry="1"/>
		</listOfReactants>
		<listOfProducts>
			<speciesReference species="cpd00010_c" stoichiometry="1"/>
			<speciesReference species="cpd00196_c" stoichiometry="1"/>
		</listOfProducts>
	</reaction>
	<reaction id="rxn00175" name="Acetate:CoA ligase (AMP-forming)" reversible="false">
		<notes>
			<body xmlns="http://www.w3.org/1999/xhtml">
			<p>GENE_ASSOCIATION:"sll0542"</p>
			<p>Protein_ASSOCIATION:"6.2.1.1"</p>
			<p/>
			</body>
		</notes>
		<listOfReactants>
			<speciesReference species="cpd00002_c" stoichiometry="1"/>
			<speciesReference species="cpd00010_c" stoichiometry="1"/>
			<speciesReference species="cpd00029_c" stoichiometry="1"/>
			<speciesReference species="cpd00067_c" stoichiometry="1"/>
		</listOfReactants>
		<listOfProducts>
			<speciesReference species="cpd00012_c" stoichiometry="1"/>
			<speciesReference species="cpd00018_c" stoichiometry="1"/>
			<speciesReference species="cpd00022_c" stoichiometry="1"/>
		</listOfProducts>
	</reaction>
	<reaction id="rxn00178" name="Acetyl-CoA:acetyl-CoA C-acetyltransferase" reversible="false">
		<notes>
			<body xmlns="http://www.w3.org/1999/xhtml">
			<p>GENE_ASSOCIATION:"slr1993"</p>
			<p>Protein_ASSOCIATION:"nf"</p>
			<p/>
			</body>
		</notes>
		<listOfReactants>
			<speciesReference species="cpd00022_c" stoichiometry="2"/>
		</listOfReactants>
		<listOfProducts>
			<speciesReference species="cpd00010_c" stoichiometry="1"/>
			<speciesReference species="cpd00279_c" stoichiometry="1"/>
		</listOfProducts>
	</reaction>
	<reaction id="rxn00179" name="ATP:L-glutamate 5-phosphotransferase" reversible="false">
		<notes>
			<body xmlns="http://www.w3.org/1999/xhtml">
			<p>GENE_ASSOCIATION:"slr2035"</p>
			<p>Protein_ASSOCIATION:"2.7.2.11"</p>
			<p/>
			</body>
		</notes>
		<listOfReactants>
			<speciesReference species="cpd00002_c" stoichiometry="1"/>
			<speciesReference species="cpd00023_c" stoichiometry="1"/>
			<speciesReference species="cpd00067_c" stoichiometry="1"/>
		</listOfReactants>
		<listOfProducts>
			<speciesReference species="cpd00008_c" stoichiometry="1"/>
			<speciesReference species="cpd02097_c" stoichiometry="1"/>
		</listOfProducts>
	</reaction>
	<reaction id="rxn00183" name="L-Glutamate 5-semialdehyde:NAD+ oxidoreductase" reversible="false">
		<notes>
			<body xmlns="http://www.w3.org/1999/xhtml">
			<p>GENE_ASSOCIATION:"sll1561"</p>
			<p>Protein_ASSOCIATION:"1.5.1.12"</p>
			<p/>
			</body>
		</notes>
		<listOfReactants>
			<speciesReference species="cpd00001_c" stoichiometry="1"/>
			<speciesReference species="cpd00003_c" stoichiometry="1"/>
			<speciesReference species="cpd00858_c" stoichiometry="1"/>
		</listOfReactants>
		<listOfProducts>
			<speciesReference species="cpd00004_c" stoichiometry="1"/>
			<speciesReference species="cpd00023_c" stoichiometry="1"/>
			<speciesReference species="cpd00067_c" stoichiometry="2"/>
		</listOfProducts>
	</reaction>
	<reaction id="rxn00184" name="L-Glutamate:NADP+ oxidoreductase (deaminating)" reversible="true">
		<notes>
			<body xmlns="http://www.w3.org/1999/xhtml">
			<p>GENE_ASSOCIATION:"slr0710"</p>
			<p>Protein_ASSOCIATION:"1.4.1.4"</p>
			<p/>
			</body>
		</notes>
		<listOfReactants>
			<speciesReference species="cpd00001_c" stoichiometry="1"/>
			<speciesReference species="cpd00006_c" stoichiometry="1"/>
			<speciesReference species="cpd00023_c" stoichiometry="1"/>
		</listOfReactants>
		<listOfProducts>
			<speciesReference species="cpd00005_c" stoichiometry="1"/>
			<speciesReference species="cpd00013_c" stoichiometry="1"/>
			<speciesReference species="cpd00024_c" stoichiometry="1"/>
			<speciesReference species="cpd00067_c" stoichiometry="1"/>
		</listOfProducts>
	</reaction>
	<reaction id="rxn00187" name="L-Glutamate:ammonia ligase (ADP-forming)" reversible="false">
		<notes>
			<body xmlns="http://www.w3.org/1999/xhtml">
			<p>GENE_ASSOCIATION:"(slr0288) or (slr1756)"</p>
			<p>Protein_ASSOCIATION:"6.3.1.2"</p>
			<p/>
			</body>
		</notes>
		<listOfReactants>
			<speciesReference species="cpd00002_c" stoichiometry="1"/>
			<speciesReference species="cpd00013_c" stoichiometry="1"/>
			<speciesReference species="cpd00023_c" stoichiometry="1"/>
		</listOfReactants>
		<listOfProducts>
			<speciesReference species="cpd00008_c" stoichiometry="1"/>
			<speciesReference species="cpd00009_c" stoichiometry="1"/>
			<speciesReference species="cpd00053_c" stoichiometry="1"/>
			<speciesReference species="cpd00067_c" stoichiometry="1"/>
		</listOfProducts>
	</reaction>
	<reaction id="rxn00189" name="L-Glutamine amidohydrolase" reversible="false">
		<notes>
			<body xmlns="http://www.w3.org/1999/xhtml">
			<p>GENE_ASSOCIATION:"slr2079"</p>
			<p>Protein_ASSOCIATION:"3.5.1.2"</p>
			<p/>
			</body>
		</notes>
		<listOfReactants>
			<speciesReference species="cpd00001_c" stoichiometry="1"/>
			<speciesReference species="cpd00053_c" stoichiometry="1"/>
		</listOfReactants>
		<listOfProducts>
			<speciesReference species="cpd00013_c" stoichiometry="1"/>
			<speciesReference species="cpd00023_c" stoichiometry="1"/>
		</listOfProducts>
	</reaction>
	<reaction id="rxn00190" name="Deamido-NAD+:L-glutamine amido-ligase (AMP-forming)" reversible="false">
		<notes>
			<body xmlns="http://www.w3.org/1999/xhtml">
			<p>GENE_ASSOCIATION:"slr1691"</p>
			<p>Protein_ASSOCIATION:"6.3.5.1"</p>
			<p/>
			</body>
		</notes>
		<listOfReactants>
			<speciesReference species="cpd00001_c" stoichiometry="1"/>
			<speciesReference species="cpd00002_c" stoichiometry="1"/>
			<speciesReference species="cpd00053_c" stoichiometry="1"/>
			<speciesReference species="cpd00638_c" stoichiometry="1"/>
		</listOfReactants>
		<listOfProducts>
			<speciesReference species="cpd00003_c" stoichiometry="1"/>
			<speciesReference species="cpd00012_c" stoichiometry="1"/>
			<speciesReference species="cpd00018_c" stoichiometry="1"/>
			<speciesReference species="cpd00023_c" stoichiometry="1"/>
		</listOfProducts>
	</reaction>
	<reaction id="rxn00192" name="Acetyl-CoA:L-glutamate N-acetyltransferase" reversible="false">
		<notes>
			<body xmlns="http://www.w3.org/1999/xhtml">
			<p>GENE_ASSOCIATION:"sll1883"</p>
			<p>Protein_ASSOCIATION:"2.3.1.35"</p>
			<p/>
			</body>
		</notes>
		<listOfReactants>
			<speciesReference species="cpd00022_c" stoichiometry="1"/>
			<speciesReference species="cpd00023_c" stoichiometry="1"/>
		</listOfReactants>
		<listOfProducts>
			<speciesReference species="cpd00010_c" stoichiometry="1"/>
			<speciesReference species="cpd00067_c" stoichiometry="1"/>
			<speciesReference species="cpd00477_c" stoichiometry="1"/>
		</listOfProducts>
	</reaction>
	<reaction id="rxn00193" name="L-Glutamate racemase" reversible="true">
		<notes>
			<body xmlns="http://www.w3.org/1999/xhtml">
			<p>GENE_ASSOCIATION:"slr1746"</p>
			<p>Protein_ASSOCIATION:"5.1.1.3"</p>
			<p/>
			</body>
		</notes>
		<listOfReactants>
			<speciesReference species="cpd00023_c" stoichiometry="1"/>
		</listOfReactants>
		<listOfProducts>
			<speciesReference species="cpd00186_c" stoichiometry="1"/>
		</listOfProducts>
	</reaction>
	<reaction id="rxn00194" name="L-Glutamate 1-carboxy-lyase" reversible="false">
		<notes>
			<body xmlns="http://www.w3.org/1999/xhtml">
			<p>GENE_ASSOCIATION:"sll1641"</p>
			<p>Protein_ASSOCIATION:"4.1.1.15"</p>
			<p/>
			</body>
		</notes>
		<listOfReactants>
			<speciesReference species="cpd00023_c" stoichiometry="1"/>
			<speciesReference species="cpd00067_c" stoichiometry="1"/>
		</listOfReactants>
		<listOfProducts>
			<speciesReference species="cpd00011_c" stoichiometry="1"/>
			<speciesReference species="cpd00281_c" stoichiometry="1"/>
		</listOfProducts>
	</reaction>
	<reaction id="rxn00198" name="Isocitrate:NADP+ oxidoreductase (decarboxylating)" reversible="false">
		<notes>
			<body xmlns="http://www.w3.org/1999/xhtml">
			<p>GENE_ASSOCIATION:"slr1289"</p>
			<p>Protein_ASSOCIATION:"1.1.1.42"</p>
			<p/>
			</body>
		</notes>
		<listOfReactants>
			<speciesReference species="cpd00006_c" stoichiometry="1"/>
			<speciesReference species="cpd00260_c" stoichiometry="1"/>
		</listOfReactants>
		<listOfProducts>
			<speciesReference species="cpd00005_c" stoichiometry="1"/>
			<speciesReference species="cpd00011_c" stoichiometry="1"/>
			<speciesReference species="cpd00024_c" stoichiometry="1"/>
		</listOfProducts>
	</reaction>
	<reaction id="rxn00199" name="Oxalosuccinate:NADP+ oxidoreductase (decarboxylating)" reversible="false">
		<notes>
			<body xmlns="http://www.w3.org/1999/xhtml">
			<p>GENE_ASSOCIATION:"slr1289"</p>
			<p>Protein_ASSOCIATION:"1.1.1.42"</p>
			<p/>
			</body>
		</notes>
		<listOfReactants>
			<speciesReference species="cpd00067_c" stoichiometry="1"/>
			<speciesReference species="cpd03187_c" stoichiometry="1"/>
		</listOfReactants>
		<listOfProducts>
			<speciesReference species="cpd00011_c" stoichiometry="1"/>
			<speciesReference species="cpd00024_c" stoichiometry="1"/>
		</listOfProducts>
	</reaction>
	<reaction id="rxn00205" name="Glutathione:hydrogen-peroxide oxidoreductase" reversible="true">
		<notes>
			<body xmlns="http://www.w3.org/1999/xhtml">
			<p>GENE_ASSOCIATION:"slr1992 or slr1171"</p>
			<p>Protein_ASSOCIATION:"1.11.1.9"</p>
			<p/>
			</body>
		</notes>
		<listOfReactants>
			<speciesReference species="cpd00025_c" stoichiometry="1"/>
			<speciesReference species="cpd00042_c" stoichiometry="2"/>
		</listOfReactants>
		<listOfProducts>
			<speciesReference species="cpd00001_c" stoichiometry="2"/>
			<speciesReference species="cpd00111_c" stoichiometry="1"/>
		</listOfProducts>
	</reaction>
	<reaction id="rxn00208" name="Pyridoxamine-5__39;-phosphate:oxygen oxidoreductase (deaminating)" reversible="true">
		<notes>
			<body xmlns="http://www.w3.org/1999/xhtml">
			<p>GENE_ASSOCIATION:"sll1440"</p>
			<p>Protein_ASSOCIATION:"1.4.3.5"</p>
			<p/>
			</body>
		</notes>
		<listOfReactants>
			<speciesReference species="cpd00001_c" stoichiometry="1"/>
			<speciesReference species="cpd00007_c" stoichiometry="1"/>
			<speciesReference species="cpd00493_c" stoichiometry="1"/>
		</listOfReactants>
		<listOfProducts>
			<speciesReference species="cpd00013_c" stoichiometry="1"/>
			<speciesReference species="cpd00016_c" stoichiometry="1"/>
			<speciesReference species="cpd00025_c" stoichiometry="1"/>
		</listOfProducts>
	</reaction>
	<reaction id="rxn00209" name="Pyridoxine 5-phosphate:oxygen oxidoreductase (deaminating)" reversible="true">
		<notes>
			<body xmlns="http://www.w3.org/1999/xhtml">
			<p>GENE_ASSOCIATION:"sll1440"</p>
			<p>Protein_ASSOCIATION:"1.4.3.5"</p>
			<p/>
			</body>
		</notes>
		<listOfReactants>
			<speciesReference species="cpd00007_c" stoichiometry="1"/>
			<speciesReference species="cpd00478_c" stoichiometry="1"/>
		</listOfReactants>
		<listOfProducts>
			<speciesReference species="cpd00016_c" stoichiometry="1"/>
			<speciesReference species="cpd00025_c" stoichiometry="1"/>
		</listOfProducts>
	</reaction>
	<reaction id="rxn00212" name="UDPglucose pyrophosphohydrolase" reversible="false">
		<notes>
			<body xmlns="http://www.w3.org/1999/xhtml">
			<p>GENE_ASSOCIATION:"slr0306"</p>
			<p>Protein_ASSOCIATION:"3.6.1.45"</p>
			<p/>
			</body>
		</notes>
		<listOfReactants>
			<speciesReference species="cpd00001_c" stoichiometry="1"/>
			<speciesReference species="cpd00026_c" stoichiometry="1"/>
		</listOfReactants>
		<listOfProducts>
			<speciesReference species="cpd00089_c" stoichiometry="1"/>
			<speciesReference species="cpd00091_c" stoichiometry="1"/>
		</listOfProducts>
	</reaction>
	<reaction id="rxn00213" name="UTP-glucose-1-phosphate uridylyltransferase" reversible="true">
		<notes>
			<body xmlns="http://www.w3.org/1999/xhtml">
			<p>GENE_ASSOCIATION:"nf"</p>
			<p>Protein_ASSOCIATION:"2.7.7.9"</p>
			<p/>
			</body>
		</notes>
		<listOfReactants>
			<speciesReference species="cpd00067_c" stoichiometry="1"/>
			<speciesReference species="cpd00062_c" stoichiometry="1"/>
			<speciesReference species="cpd00089_c" stoichiometry="1"/>
		</listOfReactants>
		<listOfProducts>
			<speciesReference species="cpd00012_c" stoichiometry="1"/>
			<speciesReference species="cpd00026_c" stoichiometry="1"/>
		</listOfProducts>
	</reaction>
	<reaction id="rxn00214" name="UDPglucose 4-epimerase" reversible="true">
		<notes>
			<body xmlns="http://www.w3.org/1999/xhtml">
			<p>GENE_ASSOCIATION:"(sll0244 or slr1067 or slr1078)"</p>
			<p>Protein_ASSOCIATION:"5.1.3.2"</p>
			<p/>
			</body>
		</notes>
		<listOfReactants>
			<speciesReference species="cpd00026_c" stoichiometry="1"/>
		</listOfReactants>
		<listOfProducts>
			<speciesReference species="cpd00043_c" stoichiometry="1"/>
		</listOfProducts>
	</reaction>
	<reaction id="rxn00216" name="ATP:D-glucose 6-phosphotransferase" reversible="false">
		<notes>
			<body xmlns="http://www.w3.org/1999/xhtml">
			<p>GENE_ASSOCIATION:"sll0593"</p>
			<p>Protein_ASSOCIATION:"2.7.1.1"</p>
			<p/>
			</body>
		</notes>
		<listOfReactants>
			<speciesReference species="cpd00002_c" stoichiometry="1"/>
			<speciesReference species="cpd00027_c" stoichiometry="1"/>
		</listOfReactants>
		<listOfProducts>
			<speciesReference species="cpd00008_c" stoichiometry="1"/>
			<speciesReference species="cpd00079_c" stoichiometry="1"/>
		</listOfProducts>
	</reaction>
	<reaction id="rxn00224" name="Protoporphyrin ferro-lyase" reversible="false">
		<notes>
			<body xmlns="http://www.w3.org/1999/xhtml">
			<p>GENE_ASSOCIATION:"slr0839"</p>
			<p>Protein_ASSOCIATION:"4.99.1.1"</p>
			<p/>
			</body>
		</notes>
		<listOfReactants>
			<speciesReference species="cpd01476_c" stoichiometry="1"/>
			<speciesReference species="cpd10515_c" stoichiometry="1"/>
		</listOfReactants>
		<listOfProducts>
			<speciesReference species="cpd00028_c" stoichiometry="1"/>
			<speciesReference species="cpd00067_c" stoichiometry="2"/>
		</listOfProducts>
	</reaction>
	<reaction id="rxn00225" name="ATP:acetate phosphotransferase" reversible="true">
		<notes>
			<body xmlns="http://www.w3.org/1999/xhtml">
			<p>GENE_ASSOCIATION:"sll1299"</p>
			<p>Protein_ASSOCIATION:"6.2.1.1"</p>
			<p/>
			</body>
		</notes>
		<listOfReactants>
			<speciesReference species="cpd00002_c" stoichiometry="1"/>
			<speciesReference species="cpd00029_c" stoichiometry="1"/>
			<speciesReference species="cpd00067_c" stoichiometry="1"/>
		</listOfReactants>
		<listOfProducts>
			<speciesReference species="cpd00008_c" stoichiometry="1"/>
			<speciesReference species="cpd00196_c" stoichiometry="1"/>
		</listOfProducts>
	</reaction>
	<reaction id="rxn00237" name="ATP:nucleoside-diphosphate phosphatransferase" reversible="true">
		<notes>
			<body xmlns="http://www.w3.org/1999/xhtml">
			<p>GENE_ASSOCIATION:"sll1852"</p>
			<p>Protein_ASSOCIATION:"2.7.4.6"</p>
			<p/>
			</body>
		</notes>
		<listOfReactants>
			<speciesReference species="cpd00002_c" stoichiometry="1"/>
			<speciesReference species="cpd00031_c" stoichiometry="1"/>
		</listOfReactants>
		<listOfProducts>
			<speciesReference species="cpd00008_c" stoichiometry="1"/>
			<speciesReference species="cpd00038_c" stoichiometry="1"/>
		</listOfProducts>
	</reaction>
	<reaction id="rxn00239" name="ATP:(d)GMP phosphotransferase" reversible="true">
		<notes>
			<body xmlns="http://www.w3.org/1999/xhtml">
			<p>GENE_ASSOCIATION:"slr1123"</p>
			<p>Protein_ASSOCIATION:"2.7.4.8"</p>
			<p/>
			</body>
		</notes>
		<listOfReactants>
			<speciesReference species="cpd00002_c" stoichiometry="1"/>
			<speciesReference species="cpd00126_c" stoichiometry="1"/>
		</listOfReactants>
		<listOfProducts>
			<speciesReference species="cpd00008_c" stoichiometry="1"/>
			<speciesReference species="cpd00031_c" stoichiometry="1"/>
		</listOfProducts>
	</reaction>
	<reaction id="rxn00241" name="GTP phosphohydrolase (vesicle-releasing)" reversible="false">
		<notes>
			<body xmlns="http://www.w3.org/1999/xhtml">
			<p>GENE_ASSOCIATION:"sll0830  and sll1098  and sll1099  and slr1463  and slr0402"</p>
			<p>Protein_ASSOCIATION:"3.6.5.3"</p>
			<p/>
			</body>
		</notes>
		<listOfReactants>
			<speciesReference species="cpd00001_c" stoichiometry="1"/>
			<speciesReference species="cpd00038_c" stoichiometry="1"/>
		</listOfReactants>
		<listOfProducts>
			<speciesReference species="cpd00009_c" stoichiometry="1"/>
			<speciesReference species="cpd00031_c" stoichiometry="1"/>
			<speciesReference species="cpd00067_c" stoichiometry="1"/>
		</listOfProducts>
	</reaction>
	<reaction id="rxn00248" name="(S)-malate:NAD+ oxidoreductase" reversible="true">
		<notes>
			<body xmlns="http://www.w3.org/1999/xhtml">
			<p>GENE_ASSOCIATION:"sll0891"</p>
			<p>Protein_ASSOCIATION:"1.1.1.37"</p>
			<p/>
			</body>
		</notes>
		<listOfReactants>
			<speciesReference species="cpd00003_c" stoichiometry="1"/>
			<speciesReference species="cpd00130_c" stoichiometry="1"/>
		</listOfReactants>
		<listOfProducts>
			<speciesReference species="cpd00004_c" stoichiometry="1"/>
			<speciesReference species="cpd00032_c" stoichiometry="1"/>
			<speciesReference species="cpd00067_c" stoichiometry="1"/>
		</listOfProducts>
	</reaction>
	<reaction id="rxn00251" name="Orthophosphate:oxaloacetate carboxyl-lyase (phosphorylating)" reversible="false">
		<notes>
			<body xmlns="http://www.w3.org/1999/xhtml">
			<p>GENE_ASSOCIATION:"sll0920"</p>
			<p>Protein_ASSOCIATION:"4.1.1.31"</p>
			<p/>
			</body>
		</notes>
		<listOfReactants>
			<speciesReference species="cpd00001_c" stoichiometry="1"/>
			<speciesReference species="cpd00011_c" stoichiometry="1"/>
			<speciesReference species="cpd00061_c" stoichiometry="1"/>
		</listOfReactants>
		<listOfProducts>
			<speciesReference species="cpd00009_c" stoichiometry="1"/>
			<speciesReference species="cpd00032_c" stoichiometry="1"/>
			<speciesReference species="cpd00067_c" stoichiometry="2"/>
		</listOfProducts>
	</reaction>
	<reaction id="rxn00256" name="Citrate oxaloacetate-lyase ((pro-3S)-CH2COO- -> acetyl-CoA)" reversible="false">
		<notes>
			<body xmlns="http://www.w3.org/1999/xhtml">
			<p>GENE_ASSOCIATION:"sll0401"</p>
			<p>Protein_ASSOCIATION:"2.3.3.1"</p>
			<p/>
			</body>
		</notes>
		<listOfReactants>
			<speciesReference species="cpd00001_c" stoichiometry="1"/>
			<speciesReference species="cpd00022_c" stoichiometry="1"/>
			<speciesReference species="cpd00032_c" stoichiometry="1"/>
		</listOfReactants>
		<listOfProducts>
			<speciesReference species="cpd00010_c" stoichiometry="1"/>
			<speciesReference species="cpd00067_c" stoichiometry="1"/>
			<speciesReference species="cpd00137_c" stoichiometry="1"/>
		</listOfProducts>
	</reaction>
	<reaction id="rxn00260" name="L-Aspartate:2-oxoglutarate aminotransferase" reversible="true">
		<notes>
			<body xmlns="http://www.w3.org/1999/xhtml">
			<p>GENE_ASSOCIATION:"(sll0402) or (slr0036)"</p>
			<p>Protein_ASSOCIATION:"2.6.1.1"</p>
			<p/>
			</body>
		</notes>
		<listOfReactants>
			<speciesReference species="cpd00024_c" stoichiometry="1"/>
			<speciesReference species="cpd00041_c" stoichiometry="1"/>
		</listOfReactants>
		<listOfProducts>
			<speciesReference species="cpd00023_c" stoichiometry="1"/>
			<speciesReference species="cpd00032_c" stoichiometry="1"/>
		</listOfProducts>
	</reaction>
	<reaction id="rxn00262" name="L-Aspartic acid:oxygen oxidoreductase (deaminating)" reversible="false">
		<notes>
			<body xmlns="http://www.w3.org/1999/xhtml">
			<p>GENE_ASSOCIATION:"sll0631"</p>
			<p>Protein_ASSOCIATION:"1.4.3.16"</p>
			<p/>
			</body>
		</notes>
		<listOfReactants>
			<speciesReference species="cpd00001_c" stoichiometry="1"/>
			<speciesReference species="cpd00007_c" stoichiometry="1"/>
			<speciesReference species="cpd00041_c" stoichiometry="1"/>
		</listOfReactants>
		<listOfProducts>
			<speciesReference species="cpd00013_c" stoichiometry="1"/>
			<speciesReference species="cpd00025_c" stoichiometry="1"/>
			<speciesReference species="cpd00032_c" stoichiometry="1"/>
		</listOfProducts>
	</reaction>
	<reaction id="rxn00272" name="L-Alanine:glyoxylate aminotransferase" reversible="true">
		<notes>
			<body xmlns="http://www.w3.org/1999/xhtml">
			<p>GENE_ASSOCIATION:"sll1559"</p>
			<p>Protein_ASSOCIATION:"2.6.1.45"</p>
			<p/>
			</body>
		</notes>
		<listOfReactants>
			<speciesReference species="cpd00035_c" stoichiometry="1"/>
			<speciesReference species="cpd00040_c" stoichiometry="1"/>
		</listOfReactants>
		<listOfProducts>
			<speciesReference species="cpd00020_c" stoichiometry="1"/>
			<speciesReference species="cpd00033_c" stoichiometry="1"/>
		</listOfProducts>
	</reaction>
	<reaction id="rxn00278" name="L-Alanine:NAD+ oxidoreductase (deaminating)" reversible="false">
		<notes>
			<body xmlns="http://www.w3.org/1999/xhtml">
			<p>GENE_ASSOCIATION:"sll1682"</p>
			<p>Protein_ASSOCIATION:"1.4.1.1"</p>
			<p/>
			</body>
		</notes>
		<listOfReactants>
			<speciesReference species="cpd00004_c" stoichiometry="1"/>
			<speciesReference species="cpd00013_c" stoichiometry="1"/>
			<speciesReference species="cpd00020_c" stoichiometry="1"/>
			<speciesReference species="cpd00067_c" stoichiometry="1"/>
		</listOfReactants>
		<listOfProducts>
			<speciesReference species="cpd00001_c" stoichiometry="1"/>
			<speciesReference species="cpd00003_c" stoichiometry="1"/>
			<speciesReference species="cpd00035_c" stoichiometry="1"/>
		</listOfProducts>
	</reaction>
	<reaction id="rxn00283" name="L-Alanine racemase" reversible="true">
		<notes>
			<body xmlns="http://www.w3.org/1999/xhtml">
			<p>GENE_ASSOCIATION:"slr0827"</p>
			<p>Protein_ASSOCIATION:"5.1.1.1"</p>
			<p/>
			</body>
		</notes>
		<listOfReactants>
			<speciesReference species="cpd00035_c" stoichiometry="1"/>
		</listOfReactants>
		<listOfProducts>
			<speciesReference species="cpd00117_c" stoichiometry="1"/>
		</listOfProducts>
	</reaction>
	<reaction id="rxn00285" name="Succinate:CoA ligase (ADP-forming)" reversible="true">
		<notes>
			<body xmlns="http://www.w3.org/1999/xhtml">
			<p>GENE_ASSOCIATION:"(sll1023 and sll1557)"</p>
			<p>Protein_ASSOCIATION:"6.2.1.5"</p>
			<p/>
			</body>
		</notes>
		<listOfReactants>
			<speciesReference species="cpd00002_c" stoichiometry="1"/>
			<speciesReference species="cpd00010_c" stoichiometry="1"/>
			<speciesReference species="cpd00036_c" stoichiometry="1"/>
		</listOfReactants>
		<listOfProducts>
			<speciesReference species="cpd00008_c" stoichiometry="1"/>
			<speciesReference species="cpd00009_c" stoichiometry="1"/>
			<speciesReference species="cpd00078_c" stoichiometry="1"/>
		</listOfProducts>
	</reaction>
	<reaction id="rxn00288" name="Succinate:(acceptor) oxidoreductase" reversible="false">
		<notes>
			<body xmlns="http://www.w3.org/1999/xhtml">
			<p>GENE_ASSOCIATION:"sll0823  and sll1625  and slr1233"</p>
			<p>Protein_ASSOCIATION:"1.3.99.1"</p>
			<p/>
			</body>
		</notes>
		<listOfReactants>
			<speciesReference species="cpd00106_c" stoichiometry="1"/>
			<speciesReference species="cpd00982_c" stoichiometry="1"/>
		</listOfReactants>
		<listOfProducts>
			<speciesReference species="cpd00015_c" stoichiometry="1"/>
			<speciesReference species="cpd00036_c" stoichiometry="1"/>
		</listOfProducts>
	</reaction>
	<reaction id="rxn00290" name="Succinyl-CoA:3-oxo-acid CoA-transferase" reversible="true">
		<notes>
			<body xmlns="http://www.w3.org/1999/xhtml">
			<p>GENE_ASSOCIATION:"nf"</p>
			<p>Protein_ASSOCIATION:"2.8.3.5"</p>
			<p/>
			</body>
		</notes>
		<listOfReactants>
			<speciesReference species="cpd00078_c" stoichiometry="1"/>
			<speciesReference species="cpd00142_c" stoichiometry="1"/>
		</listOfReactants>
		<listOfProducts>
			<speciesReference species="cpd00036_c" stoichiometry="1"/>
			<speciesReference species="cpd00279_c" stoichiometry="1"/>
		</listOfProducts>
	</reaction>
	<reaction id="rxn00292" name="UDP-N-acetyl-D-glucosamine 2-epimerase" reversible="true">
		<notes>
			<body xmlns="http://www.w3.org/1999/xhtml">
			<p>GENE_ASSOCIATION:"slr0624"</p>
			<p>Protein_ASSOCIATION:"5.1.3.14"</p>
			<p/>
			</body>
		</notes>
		<listOfReactants>
			<speciesReference species="cpd00001_c" stoichiometry="1"/>
			<speciesReference species="cpd00037_c" stoichiometry="1"/>
		</listOfReactants>
		<listOfProducts>
			<speciesReference species="cpd00014_c" stoichiometry="1"/>
			<speciesReference species="cpd00492_c" stoichiometry="1"/>
		</listOfProducts>
	</reaction>
	<reaction id="rxn00293" name="UTP:N-acetyl-alpha-D-glucosamine-1-phosphate uridylyltransferase" reversible="false">
		<notes>
			<body xmlns="http://www.w3.org/1999/xhtml">
			<p>GENE_ASSOCIATION:"sll0899"</p>
			<p>Protein_ASSOCIATION:"2.7.7.23"</p>
			<p/>
			</body>
		</notes>
		<listOfReactants>
			<speciesReference species="cpd00062_c" stoichiometry="1"/>
			<speciesReference species="cpd02611_c" stoichiometry="1"/>
		</listOfReactants>
		<listOfProducts>
			<speciesReference species="cpd00012_c" stoichiometry="1"/>
			<speciesReference species="cpd00037_c" stoichiometry="1"/>
		</listOfProducts>
	</reaction>
	<reaction id="rxn00297" name="UDP-N-acetyl-D-glucosamine 2-epimerase" reversible="true">
		<notes>
			<body xmlns="http://www.w3.org/1999/xhtml">
			<p>GENE_ASSOCIATION:"slr0624"</p>
			<p>Protein_ASSOCIATION:"5.1.3.14"</p>
			<p/>
			</body>
		</notes>
		<listOfReactants>
			<speciesReference species="cpd00037_c" stoichiometry="1"/>
		</listOfReactants>
		<listOfProducts>
			<speciesReference species="cpd00861_c" stoichiometry="1"/>
		</listOfProducts>
	</reaction>
	<reaction id="rxn00299" name="GTP 7,8-8,9-dihydrolase" reversible="false">
		<notes>
			<body xmlns="http://www.w3.org/1999/xhtml">
			<p>GENE_ASSOCIATION:"slr0426"</p>
			<p>Protein_ASSOCIATION:"3.5.4.16"</p>
			<p/>
			</body>
		</notes>
		<listOfReactants>
			<speciesReference species="cpd00001_c" stoichiometry="1"/>
			<speciesReference species="cpd00038_c" stoichiometry="1"/>
		</listOfReactants>
		<listOfProducts>
			<speciesReference species="cpd00047_c" stoichiometry="1"/>
			<speciesReference species="cpd00067_c" stoichiometry="1"/>
			<speciesReference species="cpd02978_c" stoichiometry="1"/>
		</listOfProducts>
	</reaction>
	<reaction id="rxn00300" name="GTP 7,8-8,9-dihydrolase (pyrophosphate-forming)" reversible="false">
		<notes>
			<body xmlns="http://www.w3.org/1999/xhtml">
			<p>GENE_ASSOCIATION:"sll1894"</p>
			<p>Protein_ASSOCIATION:"3.5.4.25"</p>
			<p/>
			</body>
		</notes>
		<listOfReactants>
			<speciesReference species="cpd00001_c" stoichiometry="3"/>
			<speciesReference species="cpd00038_c" stoichiometry="1"/>
		</listOfReactants>
		<listOfProducts>
			<speciesReference species="cpd00012_c" stoichiometry="1"/>
			<speciesReference species="cpd00047_c" stoichiometry="1"/>
			<speciesReference species="cpd00067_c" stoichiometry="1"/>
			<speciesReference species="cpd00957_c" stoichiometry="1"/>
		</listOfProducts>
	</reaction>
	<reaction id="rxn00301" name="Guanosine 5__39;-triphosphate pyrophosphohydrolase" reversible="false">
		<notes>
			<body xmlns="http://www.w3.org/1999/xhtml">
			<p>GENE_ASSOCIATION:"sll1005"</p>
			<p>Protein_ASSOCIATION:"3.6.1.19"</p>
			<p/>
			</body>
		</notes>
		<listOfReactants>
			<speciesReference species="cpd00001_c" stoichiometry="1"/>
			<speciesReference species="cpd00038_c" stoichiometry="1"/>
		</listOfReactants>
		<listOfProducts>
			<speciesReference species="cpd00012_c" stoichiometry="1"/>
			<speciesReference species="cpd00126_c" stoichiometry="1"/>
		</listOfProducts>
	</reaction>
	<reaction id="rxn00304" name="GTP:pyruvate O2-phosphotransferase" reversible="false">
		<notes>
			<body xmlns="http://www.w3.org/1999/xhtml">
			<p>GENE_ASSOCIATION:"(sll0587 or sll1275)"</p>
			<p>Protein_ASSOCIATION:"2.7.1.40"</p>
			<p/>
			</body>
		</notes>
		<listOfReactants>
			<speciesReference species="cpd00031_c" stoichiometry="1"/>
			<speciesReference species="cpd00061_c" stoichiometry="1"/>
		</listOfReactants>
		<listOfProducts>
			<speciesReference species="cpd00020_c" stoichiometry="1"/>
			<speciesReference species="cpd00038_c" stoichiometry="1"/>
		</listOfProducts>
	</reaction>
	<reaction id="rxn00307" name="GTP pyrophosphate-lyase (cyclizing)" reversible="false">
		<notes>
			<body xmlns="http://www.w3.org/1999/xhtml">
			<p>GENE_ASSOCIATION:"(slr1991) or (sll0646)"</p>
			<p>Protein_ASSOCIATION:"4.6.1.2"</p>
			<p/>
			</body>
		</notes>
		<listOfReactants>
			<speciesReference species="cpd00038_c" stoichiometry="1"/>
		</listOfReactants>
		<listOfProducts>
			<speciesReference species="cpd00012_c" stoichiometry="1"/>
			<speciesReference species="cpd00697_c" stoichiometry="1"/>
		</listOfProducts>
	</reaction>
	<reaction id="rxn00313" name="meso-2,6-Diaminoheptanedioate carboxy-lyase" reversible="false">
		<notes>
			<body xmlns="http://www.w3.org/1999/xhtml">
			<p>GENE_ASSOCIATION:"sll0504"</p>
			<p>Protein_ASSOCIATION:"4.1.1.20"</p>
			<p/>
			</body>
		</notes>
		<listOfReactants>
			<speciesReference species="cpd00067_c" stoichiometry="1"/>
			<speciesReference species="cpd00516_c" stoichiometry="1"/>
		</listOfReactants>
		<listOfProducts>
			<speciesReference species="cpd00011_c" stoichiometry="1"/>
			<speciesReference species="cpd00039_c" stoichiometry="1"/>
		</listOfProducts>
	</reaction>
	<reaction id="rxn00322" name="L-Lysine carboxy-lyase" reversible="false">
		<notes>
			<body xmlns="http://www.w3.org/1999/xhtml">
			<p>GENE_ASSOCIATION:"sll1683"</p>
			<p>Protein_ASSOCIATION:"4.1.1.18"</p>
			<p/>
			</body>
		</notes>
		<listOfReactants>
			<speciesReference species="cpd00039_c" stoichiometry="1"/>
			<speciesReference species="cpd00067_c" stoichiometry="1"/>
		</listOfReactants>
		<listOfProducts>
			<speciesReference species="cpd00011_c" stoichiometry="1"/>
			<speciesReference species="cpd01155_c" stoichiometry="1"/>
		</listOfProducts>
	</reaction>
	<reaction id="rxn00325" name="Glyoxylate:oxygen oxidoreductase" reversible="true">
		<notes>
			<body xmlns="http://www.w3.org/1999/xhtml">
			<p>GENE_ASSOCIATION:"sll1556"</p>
			<p>Protein_ASSOCIATION:"1.2.3.5"</p>
			<p/>
			</body>
		</notes>
		<listOfReactants>
			<speciesReference species="cpd00001_c" stoichiometry="1"/>
			<speciesReference species="cpd00007_c" stoichiometry="1"/>
			<speciesReference species="cpd00040_c" stoichiometry="1"/>
		</listOfReactants>
		<listOfProducts>
			<speciesReference species="cpd00025_c" stoichiometry="1"/>
			<speciesReference species="cpd00067_c" stoichiometry="1"/>
			<speciesReference species="cpd00180_c" stoichiometry="1"/>
		</listOfProducts>
	</reaction>
	<reaction id="rxn00328" name="4-Hydroxy-2-oxoglutarate glyoxylate-lyase" reversible="true">
		<notes>
			<body xmlns="http://www.w3.org/1999/xhtml">
			<p>GENE_ASSOCIATION:"sll0107"</p>
			<p>Protein_ASSOCIATION:"4.1.2.14"</p>
			<p/>
			</body>
		</notes>
		<listOfReactants>
			<speciesReference species="cpd00830_c" stoichiometry="1"/>
		</listOfReactants>
		<listOfProducts>
			<speciesReference species="cpd00020_c" stoichiometry="1"/>
			<speciesReference species="cpd00040_c" stoichiometry="1"/>
		</listOfProducts>
	</reaction>
	<reaction id="rxn00333" name="(S)-2-Hydroxy-acid:oxygen 2-oxidoreductase" reversible="false">
		<notes>
			<body xmlns="http://www.w3.org/1999/xhtml">
			<p>GENE_ASSOCIATION:"((sll0404 or slr0806) and sll1189 and sll1831)"</p>
			<p>Protein_ASSOCIATION:"1.1.3.15"</p>
			<p/>
			</body>
		</notes>
		<listOfReactants>
			<speciesReference species="cpd00007_c" stoichiometry="1"/>
			<speciesReference species="cpd00139_c" stoichiometry="1"/>
		</listOfReactants>
		<listOfProducts>
			<speciesReference species="cpd00025_c" stoichiometry="1"/>
			<speciesReference species="cpd00040_c" stoichiometry="1"/>
		</listOfProducts>
	</reaction>
	<reaction id="rxn00337" name="ATP:L-aspartate 4-phosphotransferase" reversible="false">
		<notes>
			<body xmlns="http://www.w3.org/1999/xhtml">
			<p>GENE_ASSOCIATION:"slr0657"</p>
			<p>Protein_ASSOCIATION:"2.7.2.4"</p>
			<p/>
			</body>
		</notes>
		<listOfReactants>
			<speciesReference species="cpd00002_c" stoichiometry="1"/>
			<speciesReference species="cpd00041_c" stoichiometry="1"/>
			<speciesReference species="cpd00067_c" stoichiometry="1"/>
		</listOfReactants>
		<listOfProducts>
			<speciesReference species="cpd00008_c" stoichiometry="1"/>
			<speciesReference species="cpd01977_c" stoichiometry="1"/>
		</listOfProducts>
	</reaction>
	<reaction id="rxn00338" name="L-aspartate oxidase" reversible="false">
		<notes>
			<body xmlns="http://www.w3.org/1999/xhtml">
			<p>GENE_ASSOCIATION:"sll0631"</p>
			<p>Protein_ASSOCIATION:"1.4.3.16"</p>
			<p/>
			</body>
		</notes>
		<listOfReactants>
			<speciesReference species="cpd00007_c" stoichiometry="1"/>
			<speciesReference species="cpd00041_c" stoichiometry="1"/>
		</listOfReactants>
		<listOfProducts>
			<speciesReference species="cpd00025_c" stoichiometry="1"/>
			<speciesReference species="cpd00067_c" stoichiometry="1"/>
			<speciesReference species="cpd03470_c" stoichiometry="1"/>
		</listOfProducts>
	</reaction>
	<reaction id="rxn00340" name="L-Aspartate:ammonia ligase (AMP-forming)" reversible="false">
		<notes>
			<body xmlns="http://www.w3.org/1999/xhtml">
			<p>GENE_ASSOCIATION:"nf"</p>
			<p>Protein_ASSOCIATION:"6.3.1.1"</p>
			<p/>
			</body>
		</notes>
		<listOfReactants>
			<speciesReference species="cpd00002_c" stoichiometry="1"/>
			<speciesReference species="cpd00013_c" stoichiometry="1"/>
			<speciesReference species="cpd00041_c" stoichiometry="1"/>
		</listOfReactants>
		<listOfProducts>
			<speciesReference species="cpd00012_c" stoichiometry="1"/>
			<speciesReference species="cpd00018_c" stoichiometry="1"/>
			<speciesReference species="cpd00132_c" stoichiometry="1"/>
		</listOfProducts>
	</reaction>
	<reaction id="rxn00342" name="L-Asparagine amidohydrolase" reversible="false">
		<notes>
			<body xmlns="http://www.w3.org/1999/xhtml">
			<p>GENE_ASSOCIATION:"sll0422"</p>
			<p>Protein_ASSOCIATION:"3.5.1.1"</p>
			<p/>
			</body>
		</notes>
		<listOfReactants>
			<speciesReference species="cpd00001_c" stoichiometry="1"/>
			<speciesReference species="cpd00132_c" stoichiometry="1"/>
		</listOfReactants>
		<listOfProducts>
			<speciesReference species="cpd00013_c" stoichiometry="1"/>
			<speciesReference species="cpd00041_c" stoichiometry="1"/>
		</listOfProducts>
	</reaction>
	<reaction id="rxn00346" name="L-Aspartate 1-carboxy-lyase" reversible="false">
		<notes>
			<body xmlns="http://www.w3.org/1999/xhtml">
			<p>GENE_ASSOCIATION:"sll0892"</p>
			<p>Protein_ASSOCIATION:"4.1.1.11"</p>
			<p/>
			</body>
		</notes>
		<listOfReactants>
			<speciesReference species="cpd00041_c" stoichiometry="1"/>
			<speciesReference species="cpd00067_c" stoichiometry="1"/>
		</listOfReactants>
		<listOfProducts>
			<speciesReference species="cpd00011_c" stoichiometry="1"/>
			<speciesReference species="cpd00085_c" stoichiometry="1"/>
		</listOfProducts>
	</reaction>
	<reaction id="rxn00350" name="glutathione hydralase (periplasmic)" reversible="false">
		<notes>
			<body xmlns="http://www.w3.org/1999/xhtml">
			<p>GENE_ASSOCIATION:"slr1269"</p>
			<p>Protein_ASSOCIATION:"2.3.2.2"</p>
			<p/>
			</body>
		</notes>
		<listOfReactants>
			<speciesReference species="cpd00001_c" stoichiometry="1"/>
			<speciesReference species="cpd00042_c" stoichiometry="1"/>
		</listOfReactants>
		<listOfProducts>
			<speciesReference species="cpd00023_c" stoichiometry="1"/>
			<speciesReference species="cpd01017_c" stoichiometry="1"/>
		</listOfProducts>
	</reaction>
	<reaction id="rxn00351" name="gamma-L-Glutamyl-L-cysteine:glycine ligase (ADP-forming)" reversible="false">
		<notes>
			<body xmlns="http://www.w3.org/1999/xhtml">
			<p>GENE_ASSOCIATION:"slr1238"</p>
			<p>Protein_ASSOCIATION:"6.3.2.3"</p>
			<p/>
			</body>
		</notes>
		<listOfReactants>
			<speciesReference species="cpd00002_c" stoichiometry="1"/>
			<speciesReference species="cpd00033_c" stoichiometry="1"/>
			<speciesReference species="cpd00506_c" stoichiometry="1"/>
		</listOfReactants>
		<listOfProducts>
			<speciesReference species="cpd00008_c" stoichiometry="1"/>
			<speciesReference species="cpd00009_c" stoichiometry="1"/>
			<speciesReference species="cpd00042_c" stoichiometry="1"/>
			<speciesReference species="cpd00067_c" stoichiometry="1"/>
		</listOfProducts>
	</reaction>
	<reaction id="rxn00361" name="ATP:adenylylsulfate 3__39;-phosphotransferase" reversible="false">
		<notes>
			<body xmlns="http://www.w3.org/1999/xhtml">
			<p>GENE_ASSOCIATION:"slr0676"</p>
			<p>Protein_ASSOCIATION:"2.7.1.25"</p>
			<p/>
			</body>
		</notes>
		<listOfReactants>
			<speciesReference species="cpd00002_c" stoichiometry="1"/>
			<speciesReference species="cpd00193_c" stoichiometry="1"/>
		</listOfReactants>
		<listOfProducts>
			<speciesReference species="cpd00008_c" stoichiometry="1"/>
			<speciesReference species="cpd00044_c" stoichiometry="1"/>
		</listOfProducts>
	</reaction>
	<reaction id="rxn00363" name="Cytidine-5__39;-monophosphate phosphohydrolase" reversible="false">
		<notes>
			<body xmlns="http://www.w3.org/1999/xhtml">
			<p>GENE_ASSOCIATION:"sll1108 or sll1459"</p>
			<p>Protein_ASSOCIATION:"3.1.3.5"</p>
			<p/>
			</body>
		</notes>
		<listOfReactants>
			<speciesReference species="cpd00001_c" stoichiometry="1"/>
			<speciesReference species="cpd00046_c" stoichiometry="1"/>
		</listOfReactants>
		<listOfProducts>
			<speciesReference species="cpd00009_c" stoichiometry="1"/>
			<speciesReference species="cpd00067_c" stoichiometry="1"/>
			<speciesReference species="cpd00367_c" stoichiometry="1"/>
		</listOfProducts>
	</reaction>
	<reaction id="rxn00364" name="ATP:CMP phosphotransferase" reversible="true">
		<notes>
			<body xmlns="http://www.w3.org/1999/xhtml">
			<p>GENE_ASSOCIATION:"sll1249"</p>
			<p>Protein_ASSOCIATION:"2.7.4.14"</p>
			<p/>
			</body>
		</notes>
		<listOfReactants>
			<speciesReference species="cpd00002_c" stoichiometry="1"/>
			<speciesReference species="cpd00046_c" stoichiometry="1"/>
		</listOfReactants>
		<listOfProducts>
			<speciesReference species="cpd00008_c" stoichiometry="1"/>
			<speciesReference species="cpd00096_c" stoichiometry="1"/>
		</listOfProducts>
	</reaction>
	<reaction id="rxn00367" name="CTP pyrophosphohydrolase" reversible="false">
		<notes>
			<body xmlns="http://www.w3.org/1999/xhtml">
			<p>GENE_ASSOCIATION:"sll1005"</p>
			<p>Protein_ASSOCIATION:"3.6.1.19"</p>
			<p/>
			</body>
		</notes>
		<listOfReactants>
			<speciesReference species="cpd00001_c" stoichiometry="1"/>
			<speciesReference species="cpd00052_c" stoichiometry="1"/>
		</listOfReactants>
		<listOfProducts>
			<speciesReference species="cpd00012_c" stoichiometry="1"/>
			<speciesReference species="cpd00046_c" stoichiometry="1"/>
		</listOfProducts>
	</reaction>
	<reaction id="rxn00373" name="Oxalate carboxy-lyase" reversible="false">
		<notes>
			<body xmlns="http://www.w3.org/1999/xhtml">
			<p>GENE_ASSOCIATION:"sll1358"</p>
			<p>Protein_ASSOCIATION:"4.1.1.2"</p>
			<p/>
			</body>
		</notes>
		<listOfReactants>
			<speciesReference species="cpd00067_c" stoichiometry="1"/>
			<speciesReference species="cpd00180_c" stoichiometry="1"/>
		</listOfReactants>
		<listOfProducts>
			<speciesReference species="cpd00011_c" stoichiometry="1"/>
			<speciesReference species="cpd00047_c" stoichiometry="1"/>
		</listOfProducts>
	</reaction>
	<reaction id="rxn00379" name="ATP:sulfate adenylyltransferase" reversible="false">
		<notes>
			<body xmlns="http://www.w3.org/1999/xhtml">
			<p>GENE_ASSOCIATION:"slr1165"</p>
			<p>Protein_ASSOCIATION:"2.7.7.4"</p>
			<p/>
			</body>
		</notes>
		<listOfReactants>
			<speciesReference species="cpd00002_c" stoichiometry="1"/>
			<speciesReference species="cpd00048_c" stoichiometry="1"/>
			<speciesReference species="cpd00067_c" stoichiometry="1"/>
		</listOfReactants>
		<listOfProducts>
			<speciesReference species="cpd00012_c" stoichiometry="1"/>
			<speciesReference species="cpd00193_c" stoichiometry="1"/>
		</listOfProducts>
	</reaction>
	<reaction id="rxn00391" name="Riboflavin-5-phosphate phosphohydrolase (acid optimum)" reversible="false">
		<notes>
			<body xmlns="http://www.w3.org/1999/xhtml">
			<p>GENE_ASSOCIATION:"sll1108"</p>
			<p>Protein_ASSOCIATION:"3.1.3.2"</p>
			<p/>
			</body>
		</notes>
		<listOfReactants>
			<speciesReference species="cpd00001_c" stoichiometry="1"/>
			<speciesReference species="cpd00050_c" stoichiometry="1"/>
		</listOfReactants>
		<listOfProducts>
			<speciesReference species="cpd00009_c" stoichiometry="1"/>
			<speciesReference species="cpd00067_c" stoichiometry="1"/>
			<speciesReference species="cpd00220_c" stoichiometry="1"/>
		</listOfProducts>
	</reaction>
	<reaction id="rxn00392" name="ATP:riboflavin 5__39;-phosphotransferase" reversible="false">
		<notes>
			<body xmlns="http://www.w3.org/1999/xhtml">
			<p>GENE_ASSOCIATION:"slr1882"</p>
			<p>Protein_ASSOCIATION:"2.7.1.26"</p>
			<p/>
			</body>
		</notes>
		<listOfReactants>
			<speciesReference species="cpd00002_c" stoichiometry="1"/>
			<speciesReference species="cpd00220_c" stoichiometry="1"/>
		</listOfReactants>
		<listOfProducts>
			<speciesReference species="cpd00008_c" stoichiometry="1"/>
			<speciesReference species="cpd00050_c" stoichiometry="1"/>
		</listOfProducts>
	</reaction>
	<reaction id="rxn00394" name="L-Arginine amidinohydrolase" reversible="false">
		<notes>
			<body xmlns="http://www.w3.org/1999/xhtml">
			<p>GENE_ASSOCIATION:"sml0007"</p>
			<p>Protein_ASSOCIATION:"3.5.3.1"</p>
			<p/>
			</body>
		</notes>
		<listOfReactants>
			<speciesReference species="cpd00001_c" stoichiometry="1"/>
			<speciesReference species="cpd00051_c" stoichiometry="1"/>
		</listOfReactants>
		<listOfProducts>
			<speciesReference species="cpd00064_c" stoichiometry="1"/>
			<speciesReference species="cpd00073_c" stoichiometry="1"/>
		</listOfProducts>
	</reaction>
	<reaction id="rxn00395" name="L-Arginine iminohydrolase" reversible="false">
		<notes>
			<body xmlns="http://www.w3.org/1999/xhtml">
			<p>GENE_ASSOCIATION:"sll1336"</p>
			<p>Protein_ASSOCIATION:"3.5.3.6"</p>
			<p/>
			</body>
		</notes>
		<listOfReactants>
			<speciesReference species="cpd00001_c" stoichiometry="1"/>
			<speciesReference species="cpd00051_c" stoichiometry="1"/>
		</listOfReactants>
		<listOfProducts>
			<speciesReference species="cpd00013_c" stoichiometry="1"/>
			<speciesReference species="cpd00274_c" stoichiometry="1"/>
		</listOfProducts>
	</reaction>
	<reaction id="rxn00405" name="L-Arginine carboxy-lyase" reversible="false">
		<notes>
			<body xmlns="http://www.w3.org/1999/xhtml">
			<p>GENE_ASSOCIATION:" (slr0662) or (slr1312) "</p>
			<p>Protein_ASSOCIATION:"4.1.1.19"</p>
			<p/>
			</body>
		</notes>
		<listOfReactants>
			<speciesReference species="cpd00051_c" stoichiometry="1"/>
			<speciesReference species="cpd00067_c" stoichiometry="1"/>
		</listOfReactants>
		<listOfProducts>
			<speciesReference species="cpd00011_c" stoichiometry="1"/>
			<speciesReference species="cpd00152_c" stoichiometry="1"/>
		</listOfProducts>
	</reaction>
	<reaction id="rxn00407" name="CTP aminohydrolase" reversible="false">
		<notes>
			<body xmlns="http://www.w3.org/1999/xhtml">
			<p>GENE_ASSOCIATION:"sll1258"</p>
			<p>Protein_ASSOCIATION:"3.5.4.13"</p>
			<p/>
			</body>
		</notes>
		<listOfReactants>
			<speciesReference species="cpd00001_c" stoichiometry="1"/>
			<speciesReference species="cpd00052_c" stoichiometry="1"/>
			<speciesReference species="cpd00067_c" stoichiometry="1"/>
		</listOfReactants>
		<listOfProducts>
			<speciesReference species="cpd00013_c" stoichiometry="1"/>
			<speciesReference species="cpd00062_c" stoichiometry="1"/>
		</listOfProducts>
	</reaction>
	<reaction id="rxn00408" name="CTP phosphohydrolase" reversible="false">
		<notes>
			<body xmlns="http://www.w3.org/1999/xhtml">
			<p>GENE_ASSOCIATION:"slr0402"</p>
			<p>Protein_ASSOCIATION:"3.6.1.15"</p>
			<p/>
			</body>
		</notes>
		<listOfReactants>
			<speciesReference species="cpd00001_c" stoichiometry="1"/>
			<speciesReference species="cpd00052_c" stoichiometry="1"/>
		</listOfReactants>
		<listOfProducts>
			<speciesReference species="cpd00009_c" stoichiometry="1"/>
			<speciesReference species="cpd00067_c" stoichiometry="1"/>
			<speciesReference species="cpd00096_c" stoichiometry="1"/>
		</listOfProducts>
	</reaction>
	<reaction id="rxn00409" name="ATP:nucleoside-diphosphate phosphatransferase" reversible="true">
		<notes>
			<body xmlns="http://www.w3.org/1999/xhtml">
			<p>GENE_ASSOCIATION:"sll1852"</p>
			<p>Protein_ASSOCIATION:"2.7.4.6"</p>
			<p/>
			</body>
		</notes>
		<listOfReactants>
			<speciesReference species="cpd00002_c" stoichiometry="1"/>
			<speciesReference species="cpd00096_c" stoichiometry="1"/>
		</listOfReactants>
		<listOfProducts>
			<speciesReference species="cpd00008_c" stoichiometry="1"/>
			<speciesReference species="cpd00052_c" stoichiometry="1"/>
		</listOfProducts>
	</reaction>
	<reaction id="rxn00410" name="UTP:ammonia ligase(ADP-forming)" reversible="false">
		<notes>
			<body xmlns="http://www.w3.org/1999/xhtml">
			<p>GENE_ASSOCIATION:"sll1443"</p>
			<p>Protein_ASSOCIATION:"6.3.4.2"</p>
			<p/>
			</body>
		</notes>
		<listOfReactants>
			<speciesReference species="cpd00002_c" stoichiometry="1"/>
			<speciesReference species="cpd00013_c" stoichiometry="1"/>
			<speciesReference species="cpd00062_c" stoichiometry="1"/>
		</listOfReactants>
		<listOfProducts>
			<speciesReference species="cpd00008_c" stoichiometry="1"/>
			<speciesReference species="cpd00009_c" stoichiometry="1"/>
			<speciesReference species="cpd00052_c" stoichiometry="1"/>
			<speciesReference species="cpd00067_c" stoichiometry="2"/>
		</listOfProducts>
	</reaction>
	<reaction id="rxn00411" name="CTP:pyruvate O2-phosphotransferase" reversible="false">
		<notes>
			<body xmlns="http://www.w3.org/1999/xhtml">
			<p>GENE_ASSOCIATION:"(sll0587 or sll1275)"</p>
			<p>Protein_ASSOCIATION:"2.7.1.40"</p>
			<p/>
			</body>
		</notes>
		<listOfReactants>
			<speciesReference species="cpd00061_c" stoichiometry="1"/>
			<speciesReference species="cpd00096_c" stoichiometry="1"/>
		</listOfReactants>
		<listOfProducts>
			<speciesReference species="cpd00020_c" stoichiometry="1"/>
			<speciesReference species="cpd00052_c" stoichiometry="1"/>
		</listOfProducts>
	</reaction>
	<reaction id="rxn00412" name="UTP:ammonia ligase(ADP-forming)" reversible="false">
		<notes>
			<body xmlns="http://www.w3.org/1999/xhtml">
			<p>GENE_ASSOCIATION:"sll1443"</p>
			<p>Protein_ASSOCIATION:"6.3.4.2"</p>
			<p/>
			</body>
		</notes>
		<listOfReactants>
			<speciesReference species="cpd00001_c" stoichiometry="1"/>
			<speciesReference species="cpd00002_c" stoichiometry="1"/>
			<speciesReference species="cpd00053_c" stoichiometry="1"/>
			<speciesReference species="cpd00062_c" stoichiometry="1"/>
		</listOfReactants>
		<listOfProducts>
			<speciesReference species="cpd00008_c" stoichiometry="1"/>
			<speciesReference species="cpd00009_c" stoichiometry="1"/>
			<speciesReference species="cpd00023_c" stoichiometry="1"/>
			<speciesReference species="cpd00052_c" stoichiometry="1"/>
			<speciesReference species="cpd00067_c" stoichiometry="2"/>
		</listOfProducts>
	</reaction>
	<reaction id="rxn00414" name="Carbon-dioxide:L-glutamine amido-ligase (ADP-forming," reversible="false">
		<notes>
			<body xmlns="http://www.w3.org/1999/xhtml">
			<p>GENE_ASSOCIATION:"sll1498  and sll0370"</p>
			<p>Protein_ASSOCIATION:"6.3.5.5"</p>
			<p/>
			</body>
		</notes>
		<listOfReactants>
			<speciesReference species="cpd00001_c" stoichiometry="1"/>
			<speciesReference species="cpd00002_c" stoichiometry="2"/>
			<speciesReference species="cpd00053_c" stoichiometry="1"/>
			<speciesReference species="cpd00242_c" stoichiometry="1"/>
		</listOfReactants>
		<listOfProducts>
			<speciesReference species="cpd00008_c" stoichiometry="2"/>
			<speciesReference species="cpd00009_c" stoichiometry="1"/>
			<speciesReference species="cpd00023_c" stoichiometry="1"/>
			<speciesReference species="cpd00067_c" stoichiometry="1"/>
			<speciesReference species="cpd00146_c" stoichiometry="1"/>
		</listOfProducts>
	</reaction>
	<reaction id="rxn00416" name="L-aspartate:L-glutamine amido-ligase (AMP-forming)" reversible="false">
		<notes>
			<body xmlns="http://www.w3.org/1999/xhtml">
			<p>GENE_ASSOCIATION:"nf"</p>
			<p>Protein_ASSOCIATION:"6.3.5.4"</p>
			<p/>
			</body>
		</notes>
		<listOfReactants>
			<speciesReference species="cpd00001_c" stoichiometry="1"/>
			<speciesReference species="cpd00002_c" stoichiometry="1"/>
			<speciesReference species="cpd00041_c" stoichiometry="1"/>
			<speciesReference species="cpd00053_c" stoichiometry="1"/>
		</listOfReactants>
		<listOfProducts>
			<speciesReference species="cpd00012_c" stoichiometry="1"/>
			<speciesReference species="cpd00018_c" stoichiometry="1"/>
			<speciesReference species="cpd00023_c" stoichiometry="1"/>
			<speciesReference species="cpd00132_c" stoichiometry="1"/>
		</listOfProducts>
	</reaction>
	<reaction id="rxn00423" name="serine O-acetyltransferase" reversible="false">
		<notes>
			<body xmlns="http://www.w3.org/1999/xhtml">
			<p>GENE_ASSOCIATION:"slr1348"</p>
			<p>Protein_ASSOCIATION:"2.3.1.30"</p>
			<p/>
			</body>
		</notes>
		<listOfReactants>
			<speciesReference species="cpd00022_c" stoichiometry="1"/>
			<speciesReference species="cpd00054_c" stoichiometry="1"/>
		</listOfReactants>
		<listOfProducts>
			<speciesReference species="cpd00010_c" stoichiometry="1"/>
			<speciesReference species="cpd00722_c" stoichiometry="1"/>
		</listOfProducts>
	</reaction>
	<reaction id="rxn00424" name="L-Serine:glyoxylate aminotransferase" reversible="true">
		<notes>
			<body xmlns="http://www.w3.org/1999/xhtml">
			<p>GENE_ASSOCIATION:"sll1559"</p>
			<p>Protein_ASSOCIATION:"2.6.1.45"</p>
			<p/>
			</body>
		</notes>
		<listOfReactants>
			<speciesReference species="cpd00040_c" stoichiometry="1"/>
			<speciesReference species="cpd00054_c" stoichiometry="1"/>
		</listOfReactants>
		<listOfProducts>
			<speciesReference species="cpd00033_c" stoichiometry="1"/>
			<speciesReference species="cpd00145_c" stoichiometry="1"/>
		</listOfProducts>
	</reaction>
	<reaction id="rxn00436" name="Thiamin diphosphate phosphohydrolase" reversible="false">
		<notes>
			<body xmlns="http://www.w3.org/1999/xhtml">
			<p>GENE_ASSOCIATION:"slr0402"</p>
			<p>Protein_ASSOCIATION:"3.6.1.15"</p>
			<p/>
			</body>
		</notes>
		<listOfReactants>
			<speciesReference species="cpd00001_c" stoichiometry="1"/>
			<speciesReference species="cpd00056_c" stoichiometry="1"/>
		</listOfReactants>
		<listOfProducts>
			<speciesReference species="cpd00009_c" stoichiometry="1"/>
			<speciesReference species="cpd00067_c" stoichiometry="1"/>
			<speciesReference species="cpd00793_c" stoichiometry="1"/>
		</listOfProducts>
	</reaction>
	<reaction id="rxn00438" name="ATP:thiamin-phosphate phosphotransferase" reversible="true">
		<notes>
			<body xmlns="http://www.w3.org/1999/xhtml">
			<p>GENE_ASSOCIATION:"slr1787"</p>
			<p>Protein_ASSOCIATION:"2.7.4.16"</p>
			<p/>
			</body>
		</notes>
		<listOfReactants>
			<speciesReference species="cpd00002_c" stoichiometry="1"/>
			<speciesReference species="cpd00793_c" stoichiometry="1"/>
		</listOfReactants>
		<listOfProducts>
			<speciesReference species="cpd00008_c" stoichiometry="1"/>
			<speciesReference species="cpd00056_c" stoichiometry="1"/>
		</listOfProducts>
	</reaction>
	<reaction id="rxn00442" name="2-Oxoglutarate carboxy-lyase" reversible="false">
		<notes>
			<body xmlns="http://www.w3.org/1999/xhtml">
			<p>GENE_ASSOCIATION:"sll0603"</p>
			<p>Protein_ASSOCIATION:"4.1.1.71"</p>
			<p/>
			</body>
		</notes>
		<listOfReactants>
			<speciesReference species="cpd00024_c" stoichiometry="1"/>
			<speciesReference species="cpd00056_c" stoichiometry="1"/>
			<speciesReference species="cpd00067_c" stoichiometry="1"/>
		</listOfReactants>
		<listOfProducts>
			<speciesReference species="cpd00011_c" stoichiometry="1"/>
			<speciesReference species="cpd03450_c" stoichiometry="1"/>
		</listOfProducts>
	</reaction>
	<reaction id="rxn00452" name="S-Adenosyl-L-methionine:L-homocysteine S-methyltransferase" reversible="false">
		<notes>
			<body xmlns="http://www.w3.org/1999/xhtml">
			<p>GENE_ASSOCIATION:"slr2141"</p>
			<p>Protein_ASSOCIATION:"2.1.1.10"</p>
			<p/>
			</body>
		</notes>
		<listOfReactants>
			<speciesReference species="cpd00017_c" stoichiometry="1"/>
			<speciesReference species="cpd00135_c" stoichiometry="1"/>
		</listOfReactants>
		<listOfProducts>
			<speciesReference species="cpd00019_c" stoichiometry="1"/>
			<speciesReference species="cpd00060_c" stoichiometry="1"/>
			<speciesReference species="cpd00067_c" stoichiometry="1"/>
		</listOfProducts>
	</reaction>
	<reaction id="rxn00459" name="2-Phospho-D-glycerate hydro-lyase" reversible="true">
		<notes>
			<body xmlns="http://www.w3.org/1999/xhtml">
			<p>GENE_ASSOCIATION:"slr0752"</p>
			<p>Protein_ASSOCIATION:"4.2.1.11"</p>
			<p/>
			</body>
		</notes>
		<listOfReactants>
			<speciesReference species="cpd00482_c" stoichiometry="1"/>
		</listOfReactants>
		<listOfProducts>
			<speciesReference species="cpd00001_c" stoichiometry="1"/>
			<speciesReference species="cpd00061_c" stoichiometry="1"/>
		</listOfProducts>
	</reaction>
	<reaction id="rxn00460" name="UTP:pyruvate O2-phosphotransferase" reversible="false">
		<notes>
			<body xmlns="http://www.w3.org/1999/xhtml">
			<p>GENE_ASSOCIATION:"(sll0587 or sll1275)"</p>
			<p>Protein_ASSOCIATION:"2.7.1.40"</p>
			<p/>
			</body>
		</notes>
		<listOfReactants>
			<speciesReference species="cpd00014_c" stoichiometry="1"/>
			<speciesReference species="cpd00061_c" stoichiometry="1"/>
		</listOfReactants>
		<listOfProducts>
			<speciesReference species="cpd00020_c" stoichiometry="1"/>
			<speciesReference species="cpd00062_c" stoichiometry="1"/>
		</listOfProducts>
	</reaction>
	<reaction id="rxn00461" name="Phosphoenolpyruvate:UDP-N-acetyl-D-glucosamine" reversible="false">
		<notes>
			<body xmlns="http://www.w3.org/1999/xhtml">
			<p>GENE_ASSOCIATION:"slr0017"</p>
			<p>Protein_ASSOCIATION:"2.5.1.7"</p>
			<p/>
			</body>
		</notes>
		<listOfReactants>
			<speciesReference species="cpd00037_c" stoichiometry="1"/>
			<speciesReference species="cpd00061_c" stoichiometry="1"/>
		</listOfReactants>
		<listOfProducts>
			<speciesReference species="cpd00009_c" stoichiometry="1"/>
			<speciesReference species="cpd00067_c" stoichiometry="1"/>
			<speciesReference species="cpd02820_c" stoichiometry="1"/>
		</listOfProducts>
	</reaction>
	<reaction id="rxn00463" name="Uridine triphosphate pyrophosphohydrolase" reversible="false">
		<notes>
			<body xmlns="http://www.w3.org/1999/xhtml">
			<p>GENE_ASSOCIATION:"sll1005"</p>
			<p>Protein_ASSOCIATION:"3.6.1.19"</p>
			<p/>
			</body>
		</notes>
		<listOfReactants>
			<speciesReference species="cpd00001_c" stoichiometry="1"/>
			<speciesReference species="cpd00062_c" stoichiometry="1"/>
		</listOfReactants>
		<listOfProducts>
			<speciesReference species="cpd00012_c" stoichiometry="1"/>
			<speciesReference species="cpd00091_c" stoichiometry="1"/>
		</listOfProducts>
	</reaction>
	<reaction id="rxn00467" name="L-Ornithine:2-oxo-acid aminotransferase" reversible="false">
		<notes>
			<body xmlns="http://www.w3.org/1999/xhtml">
			<p>GENE_ASSOCIATION:"nf"</p>
			<p>Protein_ASSOCIATION:"2.6.1.13"</p>
			<p/>
			</body>
		</notes>
		<listOfReactants>
			<speciesReference species="cpd00024_c" stoichiometry="1"/>
			<speciesReference species="cpd00064_c" stoichiometry="1"/>
		</listOfReactants>
		<listOfProducts>
			<speciesReference species="cpd00023_c" stoichiometry="1"/>
			<speciesReference species="cpd00858_c" stoichiometry="1"/>
		</listOfProducts>
	</reaction>
	<reaction id="rxn00474" name="L-Serine hydro-lyase (adding indoleglycerol-phosphate)" reversible="false">
		<notes>
			<body xmlns="http://www.w3.org/1999/xhtml">
			<p>GENE_ASSOCIATION:"slr0966  and slr0543"</p>
			<p>Protein_ASSOCIATION:"4.2.1.20"</p>
			<p/>
			</body>
		</notes>
		<listOfReactants>
			<speciesReference species="cpd00054_c" stoichiometry="1"/>
			<speciesReference species="cpd00359_c" stoichiometry="1"/>
		</listOfReactants>
		<listOfProducts>
			<speciesReference species="cpd00001_c" stoichiometry="1"/>
			<speciesReference species="cpd00065_c" stoichiometry="1"/>
		</listOfProducts>
	</reaction>
	<reaction id="rxn00493" name="L-Phenylalanine:2-oxoglutarate aminotransferase" reversible="true">
		<notes>
			<body xmlns="http://www.w3.org/1999/xhtml">
			<p>GENE_ASSOCIATION:"(sll0402) or (sll0480) or (slr0036) or (sll1713) or (sll1958)"</p>
			<p>Protein_ASSOCIATION:"2.6.1.58"</p>
			<p/>
			</body>
		</notes>
		<listOfReactants>
			<speciesReference species="cpd00024_c" stoichiometry="1"/>
			<speciesReference species="cpd00066_c" stoichiometry="1"/>
		</listOfReactants>
		<listOfProducts>
			<speciesReference species="cpd00023_c" stoichiometry="1"/>
			<speciesReference species="cpd00143_c" stoichiometry="1"/>
		</listOfProducts>
	</reaction>
	<reaction id="rxn00498" name="Farnesyl-diphosphate:farnesyl-diphosphate farnesyltransferase" reversible="false">
		<notes>
			<body xmlns="http://www.w3.org/1999/xhtml">
			<p>GENE_ASSOCIATION:"sll0513"</p>
			<p>Protein_ASSOCIATION:"2.5.1.21"</p>
			<p/>
			</body>
		</notes>
		<listOfReactants>
			<speciesReference species="cpd00350_c" stoichiometry="2"/>
		</listOfReactants>
		<listOfProducts>
			<speciesReference species="cpd00012_c" stoichiometry="1"/>
			<speciesReference species="cpd02169_c" stoichiometry="1"/>
		</listOfProducts>
	</reaction>
	<reaction id="rxn00500" name="(R)-Lactate:NAD+ oxidoreductase" reversible="true">
		<notes>
			<body xmlns="http://www.w3.org/1999/xhtml">
			<p>GENE_ASSOCIATION:"slr1556"</p>
			<p>Protein_ASSOCIATION:"1.1.1.28"</p>
			<p/>
			</body>
		</notes>
		<listOfReactants>
			<speciesReference species="cpd00003_c" stoichiometry="1"/>
			<speciesReference species="cpd00221_c" stoichiometry="1"/>
		</listOfReactants>
		<listOfProducts>
			<speciesReference species="cpd00004_c" stoichiometry="1"/>
			<speciesReference species="cpd00020_c" stoichiometry="1"/>
			<speciesReference species="cpd00067_c" stoichiometry="1"/>
		</listOfProducts>
	</reaction>
	<reaction id="rxn00501" name="3-Oxopropanoate:NAD+ oxidoreductase (decarboxylating," reversible="true">
		<notes>
			<body xmlns="http://www.w3.org/1999/xhtml">
			<p>GENE_ASSOCIATION:"slr0091"</p>
			<p>Protein_ASSOCIATION:"1.2.1.18 and 1.2.1.27"</p>
			<p/>
			</body>
		</notes>
		<listOfReactants>
			<speciesReference species="cpd00003_c" stoichiometry="1"/>
			<speciesReference species="cpd00010_c" stoichiometry="1"/>
			<speciesReference species="cpd00191_c" stoichiometry="1"/>
		</listOfReactants>
		<listOfProducts>
			<speciesReference species="cpd00004_c" stoichiometry="1"/>
			<speciesReference species="cpd00011_c" stoichiometry="1"/>
			<speciesReference species="cpd00022_c" stoichiometry="1"/>
		</listOfProducts>
	</reaction>
	<reaction id="rxn00503" name="L-1-Pyrroline-5-carboxylate:NAD+ oxidoreductase" reversible="false">
		<notes>
			<body xmlns="http://www.w3.org/1999/xhtml">
			<p>GENE_ASSOCIATION:"sll1561"</p>
			<p>Protein_ASSOCIATION:"1.5.1.12"</p>
			<p/>
			</body>
		</notes>
		<listOfReactants>
			<speciesReference species="cpd00001_c" stoichiometry="2"/>
			<speciesReference species="cpd00003_c" stoichiometry="1"/>
			<speciesReference species="cpd02431_c" stoichiometry="1"/>
		</listOfReactants>
		<listOfProducts>
			<speciesReference species="cpd00004_c" stoichiometry="1"/>
			<speciesReference species="cpd00023_c" stoichiometry="1"/>
			<speciesReference species="cpd00067_c" stoichiometry="1"/>
		</listOfProducts>
	</reaction>
	<reaction id="rxn00504" name="L-1-Pyrroline-5-carboxylate:NAD+ oxidoreductase" reversible="true">
		<notes>
			<body xmlns="http://www.w3.org/1999/xhtml">
			<p>GENE_ASSOCIATION:"sll1561"</p>
			<p>Protein_ASSOCIATION:"1.5.1.12"</p>
			<p/>
			</body>
		</notes>
		<listOfReactants>
			<speciesReference species="cpd00001_c" stoichiometry="2"/>
			<speciesReference species="cpd00006_c" stoichiometry="1"/>
			<speciesReference species="cpd02431_c" stoichiometry="1"/>
		</listOfReactants>
		<listOfProducts>
			<speciesReference species="cpd00005_c" stoichiometry="1"/>
			<speciesReference species="cpd00023_c" stoichiometry="1"/>
			<speciesReference species="cpd00067_c" stoichiometry="1"/>
		</listOfProducts>
	</reaction>
	<reaction id="rxn00506" name="Acetaldehyde:NAD+ oxidoreductase" reversible="true">
		<notes>
			<body xmlns="http://www.w3.org/1999/xhtml">
			<p>GENE_ASSOCIATION:"slr0091"</p>
			<p>Protein_ASSOCIATION:"1.2.1.3"</p>
			<p/>
			</body>
		</notes>
		<listOfReactants>
			<speciesReference species="cpd00001_c" stoichiometry="1"/>
			<speciesReference species="cpd00003_c" stoichiometry="1"/>
			<speciesReference species="cpd00071_c" stoichiometry="1"/>
		</listOfReactants>
		<listOfProducts>
			<speciesReference species="cpd00004_c" stoichiometry="1"/>
			<speciesReference species="cpd00029_c" stoichiometry="1"/>
			<speciesReference species="cpd00067_c" stoichiometry="2"/>
		</listOfProducts>
	</reaction>
	<reaction id="rxn00508" name="Succinate-semialdehyde:NAD+ oxidoreductase" reversible="false">
		<notes>
			<body xmlns="http://www.w3.org/1999/xhtml">
			<p>GENE_ASSOCIATION:"slr0370"</p>
			<p>Protein_ASSOCIATION:"1.2.1.16"</p>
			<p/>
			</body>
		</notes>
		<listOfReactants>
			<speciesReference species="cpd00001_c" stoichiometry="1"/>
			<speciesReference species="cpd00003_c" stoichiometry="1"/>
			<speciesReference species="cpd00199_c" stoichiometry="1"/>
		</listOfReactants>
		<listOfProducts>
			<speciesReference species="cpd00004_c" stoichiometry="1"/>
			<speciesReference species="cpd00036_c" stoichiometry="1"/>
			<speciesReference species="cpd00067_c" stoichiometry="2"/>
		</listOfProducts>
	</reaction>
	<reaction id="rxn00509" name="Succinate-semialdehyde:NADP+ oxidoreductase" reversible="true">
		<notes>
			<body xmlns="http://www.w3.org/1999/xhtml">
			<p>GENE_ASSOCIATION:"slr0370"</p>
			<p>Protein_ASSOCIATION:"1.2.1.16"</p>
			<p/>
			</body>
		</notes>
		<listOfReactants>
			<speciesReference species="cpd00001_c" stoichiometry="1"/>
			<speciesReference species="cpd00006_c" stoichiometry="1"/>
			<speciesReference species="cpd00199_c" stoichiometry="1"/>
		</listOfReactants>
		<listOfProducts>
			<speciesReference species="cpd00005_c" stoichiometry="1"/>
			<speciesReference species="cpd00036_c" stoichiometry="1"/>
			<speciesReference species="cpd00067_c" stoichiometry="2"/>
		</listOfProducts>
	</reaction>
	<reaction id="rxn00510" name="N6-(L-1,3-Dicarboxypropyl)-L-lysine:NAD+ oxidoreductase" reversible="true">
		<notes>
			<body xmlns="http://www.w3.org/1999/xhtml">
			<p>GENE_ASSOCIATION:"slr0049"</p>
			<p>Protein_ASSOCIATION:"1.5.1.7"</p>
			<p/>
			</body>
		</notes>
		<listOfReactants>
			<speciesReference species="cpd00001_c" stoichiometry="1"/>
			<speciesReference species="cpd00003_c" stoichiometry="1"/>
			<speciesReference species="cpd00351_c" stoichiometry="1"/>
		</listOfReactants>
		<listOfProducts>
			<speciesReference species="cpd00004_c" stoichiometry="1"/>
			<speciesReference species="cpd00024_c" stoichiometry="1"/>
			<speciesReference species="cpd00039_c" stoichiometry="1"/>
			<speciesReference species="cpd00067_c" stoichiometry="1"/>
		</listOfProducts>
	</reaction>
	<reaction id="rxn00513" name="ITP diphosphohydrolase" reversible="false">
		<notes>
			<body xmlns="http://www.w3.org/1999/xhtml">
			<p>GENE_ASSOCIATION:"slr0402"</p>
			<p>Protein_ASSOCIATION:"3.6.1.15"</p>
			<p/>
			</body>
		</notes>
		<listOfReactants>
			<speciesReference species="cpd00001_c" stoichiometry="1"/>
			<speciesReference species="cpd00068_c" stoichiometry="1"/>
		</listOfReactants>
		<listOfProducts>
			<speciesReference species="cpd00009_c" stoichiometry="1"/>
			<speciesReference species="cpd00067_c" stoichiometry="1"/>
			<speciesReference species="cpd00090_c" stoichiometry="1"/>
		</listOfProducts>
	</reaction>
	<reaction id="rxn00514" name="Inosine 5__39;-triphosphate pyrophosphohydrolase" reversible="false">
		<notes>
			<body xmlns="http://www.w3.org/1999/xhtml">
			<p>GENE_ASSOCIATION:"sll1005"</p>
			<p>Protein_ASSOCIATION:"3.6.1.19"</p>
			<p/>
			</body>
		</notes>
		<listOfReactants>
			<speciesReference species="cpd00001_c" stoichiometry="1"/>
			<speciesReference species="cpd00068_c" stoichiometry="1"/>
		</listOfReactants>
		<listOfProducts>
			<speciesReference species="cpd00012_c" stoichiometry="1"/>
			<speciesReference species="cpd00114_c" stoichiometry="1"/>
		</listOfProducts>
	</reaction>
	<reaction id="rxn00515" name="ATP:nucleoside-diphosphate phosphatransferase" reversible="true">
		<notes>
			<body xmlns="http://www.w3.org/1999/xhtml">
			<p>GENE_ASSOCIATION:"sll1852"</p>
			<p>Protein_ASSOCIATION:"2.7.4.6"</p>
			<p/>
			</body>
		</notes>
		<listOfReactants>
			<speciesReference species="cpd00002_c" stoichiometry="1"/>
			<speciesReference species="cpd00090_c" stoichiometry="1"/>
		</listOfReactants>
		<listOfProducts>
			<speciesReference species="cpd00008_c" stoichiometry="1"/>
			<speciesReference species="cpd00068_c" stoichiometry="1"/>
		</listOfProducts>
	</reaction>
	<reaction id="rxn00517" name="ITP:pyruvate O2-phosphotransferase" reversible="false">
		<notes>
			<body xmlns="http://www.w3.org/1999/xhtml">
			<p>GENE_ASSOCIATION:"(sll0587 or sll1275)"</p>
			<p>Protein_ASSOCIATION:"2.7.1.40"</p>
			<p/>
			</body>
		</notes>
		<listOfReactants>
			<speciesReference species="cpd00020_c" stoichiometry="1"/>
			<speciesReference species="cpd00068_c" stoichiometry="1"/>
		</listOfReactants>
		<listOfProducts>
			<speciesReference species="cpd00061_c" stoichiometry="1"/>
			<speciesReference species="cpd00090_c" stoichiometry="1"/>
		</listOfProducts>
	</reaction>
	<reaction id="rxn00525" name="L-arogenate:NAD+ oxidoreductase" reversible="false">
		<notes>
			<body xmlns="http://www.w3.org/1999/xhtml">
			<p>GENE_ASSOCIATION:"slr2081"</p>
			<p>Protein_ASSOCIATION:"1.3.1.43"</p>
			<p/>
			</body>
		</notes>
		<listOfReactants>
			<speciesReference species="cpd00003_c" stoichiometry="1"/>
			<speciesReference species="cpd00616_c" stoichiometry="1"/>
		</listOfReactants>
		<listOfProducts>
			<speciesReference species="cpd00004_c" stoichiometry="1"/>
			<speciesReference species="cpd00011_c" stoichiometry="1"/>
			<speciesReference species="cpd00069_c" stoichiometry="1"/>
		</listOfProducts>
	</reaction>
	<reaction id="rxn00526" name="L-arogenate:NAD+ oxidoreductase" reversible="false">
		<notes>
			<body xmlns="http://www.w3.org/1999/xhtml">
			<p>GENE_ASSOCIATION:"slr2081"</p>
			<p>Protein_ASSOCIATION:"1.3.1.43"</p>
			<p/>
			</body>
		</notes>
		<listOfReactants>
			<speciesReference species="cpd00006_c" stoichiometry="1"/>
			<speciesReference species="cpd00616_c" stoichiometry="1"/>
		</listOfReactants>
		<listOfProducts>
			<speciesReference species="cpd00005_c" stoichiometry="1"/>
			<speciesReference species="cpd00011_c" stoichiometry="1"/>
			<speciesReference species="cpd00069_c" stoichiometry="1"/>
		</listOfProducts>
	</reaction>
	<reaction id="rxn00527" name="L-Tyrosine:2-oxoglutarate aminotransferase" reversible="true">
		<notes>
			<body xmlns="http://www.w3.org/1999/xhtml">
			<p>GENE_ASSOCIATION:"(sll0402) or (sll0480) or (slr0036) or (sll1713) or (sll1958)"</p>
			<p>Protein_ASSOCIATION:"2.6.1.5"</p>
			<p/>
			</body>
		</notes>
		<listOfReactants>
			<speciesReference species="cpd00024_c" stoichiometry="1"/>
			<speciesReference species="cpd00069_c" stoichiometry="1"/>
		</listOfReactants>
		<listOfProducts>
			<speciesReference species="cpd00023_c" stoichiometry="1"/>
			<speciesReference species="cpd00868_c" stoichiometry="1"/>
		</listOfProducts>
	</reaction>
	<reaction id="rxn00533" name="Acetyl-CoA:carbon-dioxide ligase (ADP-forming)" reversible="true">
		<notes>
			<body xmlns="http://www.w3.org/1999/xhtml">
			<p>GENE_ASSOCIATION:"(sll0728 and slr0435 and sll0053 and sll0336)"</p>
			<p>Protein_ASSOCIATION:"6.4.1.2"</p>
			<p/>
			</body>
		</notes>
		<listOfReactants>
			<speciesReference species="cpd00002_c" stoichiometry="1"/>
			<speciesReference species="cpd00022_c" stoichiometry="1"/>
			<speciesReference species="cpd00242_c" stoichiometry="1"/>
		</listOfReactants>
		<listOfProducts>
			<speciesReference species="cpd00008_c" stoichiometry="1"/>
			<speciesReference species="cpd00009_c" stoichiometry="1"/>
			<speciesReference species="cpd00067_c" stoichiometry="1"/>
			<speciesReference species="cpd00070_c" stoichiometry="1"/>
		</listOfProducts>
	</reaction>
	<reaction id="rxn00536" name="Ethanol:NADP+ oxidoreductase" reversible="true">
		<notes>
			<body xmlns="http://www.w3.org/1999/xhtml">
			<p>GENE_ASSOCIATION:"slr0942"</p>
			<p>Protein_ASSOCIATION:"1.1.1.2"</p>
			<p/>
			</body>
		</notes>
		<listOfReactants>
			<speciesReference species="cpd00006_c" stoichiometry="1"/>
			<speciesReference species="cpd00363_c" stoichiometry="1"/>
		</listOfReactants>
		<listOfProducts>
			<speciesReference species="cpd00005_c" stoichiometry="1"/>
			<speciesReference species="cpd00067_c" stoichiometry="1"/>
			<speciesReference species="cpd00071_c" stoichiometry="1"/>
		</listOfProducts>
	</reaction>
	<reaction id="rxn00545" name="ATP:D-fructose-6-phosphate 1-phosphotransferase" reversible="false">
		<notes>
			<body xmlns="http://www.w3.org/1999/xhtml">
			<p>GENE_ASSOCIATION:"(sll0745) or (sll1196)"</p>
			<p>Protein_ASSOCIATION:"2.7.1.11"</p>
			<p/>
			</body>
		</notes>
		<listOfReactants>
			<speciesReference species="cpd00002_c" stoichiometry="1"/>
			<speciesReference species="cpd00072_c" stoichiometry="1"/>
		</listOfReactants>
		<listOfProducts>
			<speciesReference species="cpd00008_c" stoichiometry="1"/>
			<speciesReference species="cpd00290_c" stoichiometry="1"/>
		</listOfProducts>
	</reaction>
	<reaction id="rxn00547" name="ATP:D-fructose 6-phosphotransferase" reversible="false">
		<notes>
			<body xmlns="http://www.w3.org/1999/xhtml">
			<p>GENE_ASSOCIATION:"slr1448"</p>
			<p>Protein_ASSOCIATION:"2.7.1.1"</p>
			<p/>
			</body>
		</notes>
		<listOfReactants>
			<speciesReference species="cpd00002_c" stoichiometry="1"/>
			<speciesReference species="cpd00082_c" stoichiometry="1"/>
		</listOfReactants>
		<listOfProducts>
			<speciesReference species="cpd00008_c" stoichiometry="1"/>
			<speciesReference species="cpd00072_c" stoichiometry="1"/>
		</listOfProducts>
	</reaction>
	<reaction id="rxn00549" name="D-Fructose-1,6-bisphosphate 1-phosphohydrolase" reversible="false">
		<notes>
			<body xmlns="http://www.w3.org/1999/xhtml">
			<p>GENE_ASSOCIATION:"(slr0952 or slr2094)"</p>
			<p>Protein_ASSOCIATION:"3.1.3.11"</p>
			<p/>
			</body>
		</notes>
		<listOfReactants>
			<speciesReference species="cpd00001_c" stoichiometry="1"/>
			<speciesReference species="cpd00290_c" stoichiometry="1"/>
		</listOfReactants>
		<listOfProducts>
			<speciesReference species="cpd00009_c" stoichiometry="1"/>
			<speciesReference species="cpd00067_c" stoichiometry="1"/>
			<speciesReference species="cpd00072_c" stoichiometry="1"/>
		</listOfProducts>
	</reaction>
	<reaction id="rxn00553" name="UDPglucose:D-fructose-6-phosphate 2-alpha-D-glucosyltransferase" reversible="false">
		<notes>
			<body xmlns="http://www.w3.org/1999/xhtml">
			<p>GENE_ASSOCIATION:"sll0045¬†"</p>
			<p>Protein_ASSOCIATION:"2.4.1.14"</p>
			<p/>
			</body>
		</notes>
		<listOfReactants>
			<speciesReference species="cpd00026_c" stoichiometry="1"/>
			<speciesReference species="cpd00072_c" stoichiometry="1"/>
		</listOfReactants>
		<listOfProducts>
			<speciesReference species="cpd00014_c" stoichiometry="1"/>
			<speciesReference species="cpd01693_c" stoichiometry="1"/>
		</listOfProducts>
	</reaction>
	<reaction id="rxn00555" name="L-Glutamine:D-fructose-6-phosphate aminotransferase (hexose" reversible="false">
		<notes>
			<body xmlns="http://www.w3.org/1999/xhtml">
			<p>GENE_ASSOCIATION:"sll0220"</p>
			<p>Protein_ASSOCIATION:"2.6.1.16"</p>
			<p/>
			</body>
		</notes>
		<listOfReactants>
			<speciesReference species="cpd00053_c" stoichiometry="1"/>
			<speciesReference species="cpd00072_c" stoichiometry="1"/>
		</listOfReactants>
		<listOfProducts>
			<speciesReference species="cpd00023_c" stoichiometry="1"/>
			<speciesReference species="cpd00288_c" stoichiometry="1"/>
		</listOfProducts>
	</reaction>
	<reaction id="rxn00558" name="D-Glucose-6-phosphate ketol-isomerase" reversible="true">
		<notes>
			<body xmlns="http://www.w3.org/1999/xhtml">
			<p>GENE_ASSOCIATION:"slr1349"</p>
			<p>Protein_ASSOCIATION:"5.3.1.9"</p>
			<p/>
			</body>
		</notes>
		<listOfReactants>
			<speciesReference species="cpd00079_c" stoichiometry="1"/>
		</listOfReactants>
		<listOfProducts>
			<speciesReference species="cpd00072_c" stoichiometry="1"/>
		</listOfProducts>
	</reaction>
	<reaction id="rxn00559" name="D-Mannose-6-phosphate ketol-isomerase" reversible="true">
		<notes>
			<body xmlns="http://www.w3.org/1999/xhtml">
			<p>GENE_ASSOCIATION:"slr0493"</p>
			<p>Protein_ASSOCIATION:"5.4.2.8"</p>
			<p/>
			</body>
		</notes>
		<listOfReactants>
			<speciesReference species="cpd00235_c" stoichiometry="1"/>
		</listOfReactants>
		<listOfProducts>
			<speciesReference species="cpd00072_c" stoichiometry="1"/>
		</listOfProducts>
	</reaction>
	<reaction id="rxn00578" name="Sucrose-6-phosphate phosphohydrolase" reversible="false">
		<notes>
			<body xmlns="http://www.w3.org/1999/xhtml">
			<p>GENE_ASSOCIATION:"slr0953"</p>
			<p>Protein_ASSOCIATION:"3.1.3.24"</p>
			<p/>
			</body>
		</notes>
		<listOfReactants>
			<speciesReference species="cpd00001_c" stoichiometry="1"/>
			<speciesReference species="cpd01693_c" stoichiometry="1"/>
		</listOfReactants>
		<listOfProducts>
			<speciesReference species="cpd00009_c" stoichiometry="1"/>
			<speciesReference species="cpd00067_c" stoichiometry="1"/>
			<speciesReference species="cpd00076_c" stoichiometry="1"/>
		</listOfProducts>
	</reaction>
	<reaction id="rxn00604" name="D-Glucose-6-phosphate:NADP+ 1-oxoreductase" reversible="false">
		<notes>
			<body xmlns="http://www.w3.org/1999/xhtml">
			<p>GENE_ASSOCIATION:"slr1843"</p>
			<p>Protein_ASSOCIATION:"1.1.1.49"</p>
			<p/>
			</body>
		</notes>
		<listOfReactants>
			<speciesReference species="cpd00006_c" stoichiometry="1"/>
			<speciesReference species="cpd00079_c" stoichiometry="1"/>
		</listOfReactants>
		<listOfProducts>
			<speciesReference species="cpd00005_c" stoichiometry="1"/>
			<speciesReference species="cpd00067_c" stoichiometry="1"/>
			<speciesReference species="cpd00911_c" stoichiometry="1"/>
		</listOfProducts>
	</reaction>
	<reaction id="rxn00609" name="myo-Inositol-1-phosphate synthase" reversible="false">
		<notes>
			<body xmlns="http://www.w3.org/1999/xhtml">
			<p>GENE_ASSOCIATION:"(sll1722) or (sll1981)"</p>
			<p>Protein_ASSOCIATION:"5.5.1.4"</p>
			<p/>
			</body>
		</notes>
		<listOfReactants>
			<speciesReference species="cpd00079_c" stoichiometry="1"/>
		</listOfReactants>
		<listOfProducts>
			<speciesReference species="cpd00867_c" stoichiometry="1"/>
		</listOfProducts>
	</reaction>
	<reaction id="rxn00612" name="sn-Glycerol-3-phosphate:NADP+ 2-oxidoreductase" reversible="true">
		<notes>
			<body xmlns="http://www.w3.org/1999/xhtml">
			<p>GENE_ASSOCIATION:"slr1755"</p>
			<p>Protein_ASSOCIATION:"1.1.1.94"</p>
			<p/>
			</body>
		</notes>
		<listOfReactants>
			<speciesReference species="cpd00006_c" stoichiometry="1"/>
			<speciesReference species="cpd00080_c" stoichiometry="1"/>
		</listOfReactants>
		<listOfProducts>
			<speciesReference species="cpd00005_c" stoichiometry="1"/>
			<speciesReference species="cpd00067_c" stoichiometry="1"/>
			<speciesReference species="cpd00095_c" stoichiometry="1"/>
		</listOfProducts>
	</reaction>
	<reaction id="rxn00615" name="ATP:glycerol 3-phosphotransferase" reversible="false">
		<notes>
			<body xmlns="http://www.w3.org/1999/xhtml">
			<p>GENE_ASSOCIATION:"slr1672"</p>
			<p>Protein_ASSOCIATION:"2.7.1.30"</p>
			<p/>
			</body>
		</notes>
		<listOfReactants>
			<speciesReference species="cpd00002_c" stoichiometry="1"/>
			<speciesReference species="cpd00100_c" stoichiometry="1"/>
		</listOfReactants>
		<listOfProducts>
			<speciesReference species="cpd00008_c" stoichiometry="1"/>
			<speciesReference species="cpd00080_c" stoichiometry="1"/>
		</listOfProducts>
	</reaction>
	<reaction id="rxn00616" name="sn-Glycerol-3-phosphate:(acceptor) 2-oxidoreductase" reversible="false">
		<notes>
			<body xmlns="http://www.w3.org/1999/xhtml">
			<p>GENE_ASSOCIATION:"sll1085"</p>
			<p>Protein_ASSOCIATION:"1.1.99.5"</p>
			<p/>
			</body>
		</notes>
		<listOfReactants>
			<speciesReference species="cpd00015_c" stoichiometry="1"/>
			<speciesReference species="cpd00080_c" stoichiometry="1"/>
		</listOfReactants>
		<listOfProducts>
			<speciesReference species="cpd00095_c" stoichiometry="1"/>
			<speciesReference species="cpd00982_c" stoichiometry="1"/>
		</listOfProducts>
	</reaction>
	<reaction id="rxn00640" name="GDP:D-mannose-1-phosphate guanylyltransferase" reversible="false">
		<notes>
			<body xmlns="http://www.w3.org/1999/xhtml">
			<p>GENE_ASSOCIATION:"(sll1370 or slr0493 or slr2074)"</p>
			<p>Protein_ASSOCIATION:"2.7.7.22"</p>
			<p/>
			</body>
		</notes>
		<listOfReactants>
			<speciesReference species="cpd00031_c" stoichiometry="1"/>
			<speciesReference species="cpd00485_c" stoichiometry="1"/>
		</listOfReactants>
		<listOfProducts>
			<speciesReference species="cpd00009_c" stoichiometry="1"/>
			<speciesReference species="cpd00067_c" stoichiometry="1"/>
			<speciesReference species="cpd00083_c" stoichiometry="1"/>
		</listOfProducts>
	</reaction>
	<reaction id="rxn00641" name="GTP:alpha-D-mannose-1-phosphate guanylyltransferase" reversible="false">
		<notes>
			<body xmlns="http://www.w3.org/1999/xhtml">
			<p>GENE_ASSOCIATION:"(sll1496) or (sll1558)"</p>
			<p>Protein_ASSOCIATION:"2.7.7.13"</p>
			<p/>
			</body>
		</notes>
		<listOfReactants>
			<speciesReference species="cpd00038_c" stoichiometry="1"/>
			<speciesReference species="cpd00485_c" stoichiometry="1"/>
		</listOfReactants>
		<listOfProducts>
			<speciesReference species="cpd00012_c" stoichiometry="1"/>
			<speciesReference species="cpd00083_c" stoichiometry="1"/>
		</listOfProducts>
	</reaction>
	<reaction id="rxn00642" name="GDPmannose 4,6-hydro-lyase" reversible="false">
		<notes>
			<body xmlns="http://www.w3.org/1999/xhtml">
			<p>GENE_ASSOCIATION:"(sll1212 or slr1072)"</p>
			<p>Protein_ASSOCIATION:"4.2.1.47"</p>
			<p/>
			</body>
		</notes>
		<listOfReactants>
			<speciesReference species="cpd00083_c" stoichiometry="1"/>
		</listOfReactants>
		<listOfProducts>
			<speciesReference species="cpd00001_c" stoichiometry="1"/>
			<speciesReference species="cpd00900_c" stoichiometry="1"/>
		</listOfProducts>
	</reaction>
	<reaction id="rxn00643" name="GDPmannose 3,5-epimerase" reversible="true">
		<notes>
			<body xmlns="http://www.w3.org/1999/xhtml">
			<p>GENE_ASSOCIATION:"sll1213"</p>
			<p>Protein_ASSOCIATION:"5.1.3.18"</p>
			<p/>
			</body>
		</notes>
		<listOfReactants>
			<speciesReference species="cpd00083_c" stoichiometry="1"/>
		</listOfReactants>
		<listOfProducts>
			<speciesReference species="cpd01536_c" stoichiometry="1"/>
		</listOfProducts>
	</reaction>
	<reaction id="rxn00646" name="L-Glutamate:L-cysteine gamma-ligase (ADP-forming)" reversible="false">
		<notes>
			<body xmlns="http://www.w3.org/1999/xhtml">
			<p>GENE_ASSOCIATION:"slr1269"</p>
			<p>Protein_ASSOCIATION:"6.3.2.2"</p>
			<p/>
			</body>
		</notes>
		<listOfReactants>
			<speciesReference species="cpd00002_c" stoichiometry="1"/>
			<speciesReference species="cpd00023_c" stoichiometry="1"/>
			<speciesReference species="cpd00084_c" stoichiometry="1"/>
		</listOfReactants>
		<listOfProducts>
			<speciesReference species="cpd00008_c" stoichiometry="1"/>
			<speciesReference species="cpd00009_c" stoichiometry="1"/>
			<speciesReference species="cpd00067_c" stoichiometry="1"/>
			<speciesReference species="cpd00506_c" stoichiometry="1"/>
		</listOfProducts>
	</reaction>
	<reaction id="rxn00647" name="L-Cysteine:2-oxoglutarate aminotransferase" reversible="true">
		<notes>
			<body xmlns="http://www.w3.org/1999/xhtml">
			<p>GENE_ASSOCIATION:"sll0402"</p>
			<p>Protein_ASSOCIATION:"2.6.1.1"</p>
			<p/>
			</body>
		</notes>
		<listOfReactants>
			<speciesReference species="cpd00024_c" stoichiometry="1"/>
			<speciesReference species="cpd00084_c" stoichiometry="1"/>
		</listOfReactants>
		<listOfProducts>
			<speciesReference species="cpd00023_c" stoichiometry="1"/>
			<speciesReference species="cpd00706_c" stoichiometry="1"/>
		</listOfProducts>
	</reaction>
	<reaction id="rxn00649" name="O3-Acetyl-L-serine acetate-lyase (adding hydrogen sulfide)" reversible="false">
		<notes>
			<body xmlns="http://www.w3.org/1999/xhtml">
			<p>GENE_ASSOCIATION:"slr1842 or sll0712"</p>
			<p>Protein_ASSOCIATION:"2.5.1.47"</p>
			<p/>
			</body>
		</notes>
		<listOfReactants>
			<speciesReference species="cpd00239_c" stoichiometry="1"/>
			<speciesReference species="cpd00722_c" stoichiometry="1"/>
		</listOfReactants>
		<listOfProducts>
			<speciesReference species="cpd00029_c" stoichiometry="1"/>
			<speciesReference species="cpd00067_c" stoichiometry="1"/>
			<speciesReference species="cpd00084_c" stoichiometry="1"/>
		</listOfProducts>
	</reaction>
	<reaction id="rxn00650" name="membrane alanyl aminopeptidase" reversible="true">
		<notes>
			<body xmlns="http://www.w3.org/1999/xhtml">
			<p>GENE_ASSOCIATION:"sll1343  and sll2001  and slr0918  and slr0786  and sll0555"</p>
			<p>Protein_ASSOCIATION:"3.4.11.1"</p>
			<p/>
			</body>
		</notes>
		<listOfReactants>
			<speciesReference species="cpd00001_c" stoichiometry="1"/>
			<speciesReference species="cpd01017_c" stoichiometry="1"/>
		</listOfReactants>
		<listOfProducts>
			<speciesReference species="cpd00033_c" stoichiometry="1"/>
			<speciesReference species="cpd00084_c" stoichiometry="1"/>
		</listOfProducts>
	</reaction>
	<reaction id="rxn00653" name="beta-Aminopropion aldehyde:NAD+ oxidoreductase" reversible="false">
		<notes>
			<body xmlns="http://www.w3.org/1999/xhtml">
			<p>GENE_ASSOCIATION:"slr0091"</p>
			<p>Protein_ASSOCIATION:"1.2.1.3"</p>
			<p/>
			</body>
		</notes>
		<listOfReactants>
			<speciesReference species="cpd00004_c" stoichiometry="1"/>
			<speciesReference species="cpd00067_c" stoichiometry="2"/>
			<speciesReference species="cpd00085_c" stoichiometry="1"/>
		</listOfReactants>
		<listOfProducts>
			<speciesReference species="cpd00001_c" stoichiometry="1"/>
			<speciesReference species="cpd00003_c" stoichiometry="1"/>
			<speciesReference species="cpd01504_c" stoichiometry="1"/>
		</listOfProducts>
	</reaction>
	<reaction id="rxn00656" name="L-Alanine:3-oxopropanoate aminotransferase" reversible="true">
		<notes>
			<body xmlns="http://www.w3.org/1999/xhtml">
			<p>GENE_ASSOCIATION:"slr1022"</p>
			<p>Protein_ASSOCIATION:"2.6.1.18"</p>
			<p/>
			</body>
		</notes>
		<listOfReactants>
			<speciesReference species="cpd00035_c" stoichiometry="1"/>
			<speciesReference species="cpd00191_c" stoichiometry="1"/>
		</listOfReactants>
		<listOfProducts>
			<speciesReference species="cpd00020_c" stoichiometry="1"/>
			<speciesReference species="cpd00085_c" stoichiometry="1"/>
		</listOfProducts>
	</reaction>
	<reaction id="rxn00686" name="5,6,7,8-Tetrahydrofolate:NADP+ oxidoreductase" reversible="true">
		<notes>
			<body xmlns="http://www.w3.org/1999/xhtml">
			<p>GENE_ASSOCIATION:"nf"</p>
			<p>Protein_ASSOCIATION:"1.5.1.3"</p>
			<p/>
			</body>
		</notes>
		<listOfReactants>
			<speciesReference species="cpd00006_c" stoichiometry="1"/>
			<speciesReference species="cpd00087_c" stoichiometry="1"/>
		</listOfReactants>
		<listOfProducts>
			<speciesReference species="cpd00005_c" stoichiometry="1"/>
			<speciesReference species="cpd00067_c" stoichiometry="1"/>
			<speciesReference species="cpd00330_c" stoichiometry="1"/>
		</listOfProducts>
	</reaction>
	<reaction id="rxn00690" name="Formate:tetrahydrofolate ligase (ADP-forming)" reversible="false">
		<notes>
			<body xmlns="http://www.w3.org/1999/xhtml">
			<p>GENE_ASSOCIATION:"nf"</p>
			<p>Protein_ASSOCIATION:"6.3.4.3"</p>
			<p/>
			</body>
		</notes>
		<listOfReactants>
			<speciesReference species="cpd00002_c" stoichiometry="1"/>
			<speciesReference species="cpd00047_c" stoichiometry="1"/>
			<speciesReference species="cpd00087_c" stoichiometry="1"/>
		</listOfReactants>
		<listOfProducts>
			<speciesReference species="cpd00008_c" stoichiometry="1"/>
			<speciesReference species="cpd00009_c" stoichiometry="1"/>
			<speciesReference species="cpd00201_c" stoichiometry="1"/>
		</listOfProducts>
	</reaction>
	<reaction id="rxn00691" name="10-Formyltetrahydrofolate amidohydrolase" reversible="false">
		<notes>
			<body xmlns="http://www.w3.org/1999/xhtml">
			<p>GENE_ASSOCIATION:"sll0070"</p>
			<p>Protein_ASSOCIATION:"3.5.1.10"</p>
			<p/>
			</body>
		</notes>
		<listOfReactants>
			<speciesReference species="cpd00001_c" stoichiometry="1"/>
			<speciesReference species="cpd00201_c" stoichiometry="1"/>
		</listOfReactants>
		<listOfProducts>
			<speciesReference species="cpd00047_c" stoichiometry="1"/>
			<speciesReference species="cpd00067_c" stoichiometry="1"/>
			<speciesReference species="cpd00087_c" stoichiometry="1"/>
		</listOfProducts>
	</reaction>
	<reaction id="rxn00692" name="5,10-Methylenetetrahydrofolate:glycine hydroxymethyltransferase" reversible="true">
		<notes>
			<body xmlns="http://www.w3.org/1999/xhtml">
			<p>GENE_ASSOCIATION:"sll1931"</p>
			<p>Protein_ASSOCIATION:"2.1.2.1"</p>
			<p/>
			</body>
		</notes>
		<listOfReactants>
			<speciesReference species="cpd00001_c" stoichiometry="1"/>
			<speciesReference species="cpd00033_c" stoichiometry="1"/>
			<speciesReference species="cpd00125_c" stoichiometry="1"/>
		</listOfReactants>
		<listOfProducts>
			<speciesReference species="cpd00054_c" stoichiometry="1"/>
			<speciesReference species="cpd00087_c" stoichiometry="1"/>
		</listOfProducts>
	</reaction>
	<reaction id="rxn00693" name="5-Methyltetrahydrofolate:L-homocysteine S-methyltransferase" reversible="false">
		<notes>
			<body xmlns="http://www.w3.org/1999/xhtml">
			<p>GENE_ASSOCIATION:"slr0212"</p>
			<p>Protein_ASSOCIATION:"2.1.1.13"</p>
			<p/>
			</body>
		</notes>
		<listOfReactants>
			<speciesReference species="cpd00135_c" stoichiometry="1"/>
			<speciesReference species="cpd00345_c" stoichiometry="1"/>
		</listOfReactants>
		<listOfProducts>
			<speciesReference species="cpd00060_c" stoichiometry="1"/>
			<speciesReference species="cpd00087_c" stoichiometry="1"/>
		</listOfProducts>
	</reaction>
	<reaction id="rxn00695" name="ATP:alpha-D-glucose-1-phosphate adenyltransferase" reversible="false">
		<notes>
			<body xmlns="http://www.w3.org/1999/xhtml">
			<p>GENE_ASSOCIATION:"slr1176"</p>
			<p>Protein_ASSOCIATION:"2.7.7.27"</p>
			<p/>
			</body>
		</notes>
		<listOfReactants>
			<speciesReference species="cpd00002_c" stoichiometry="1"/>
			<speciesReference species="cpd00089_c" stoichiometry="1"/>
		</listOfReactants>
		<listOfProducts>
			<speciesReference species="cpd00012_c" stoichiometry="1"/>
			<speciesReference species="cpd00387_c" stoichiometry="1"/>
		</listOfProducts>
	</reaction>
	<reaction id="rxn00701" name="UDPglucose--hexose-1-phosphate uridylyltransferase" reversible="true">
		<notes>
			<body xmlns="http://www.w3.org/1999/xhtml">
			<p>GENE_ASSOCIATION:"nf"</p>
			<p>Protein_ASSOCIATION:"2.7.7.12"</p>
			<p/>
			</body>
		</notes>
		<listOfReactants>
			<speciesReference species="cpd00348_c" stoichiometry="1"/>
			<speciesReference species="cpd00026_c" stoichiometry="1"/>
		</listOfReactants>
		<listOfProducts>
			<speciesReference species="cpd00043_c" stoichiometry="1"/>
			<speciesReference species="cpd00089_c" stoichiometry="1"/>
		</listOfProducts>
	</reaction>
	<reaction id="rxn00704" name="alpha-D-Glucose 1-phosphate 1,6-phosphomutase" reversible="true">
		<notes>
			<body xmlns="http://www.w3.org/1999/xhtml">
			<p>GENE_ASSOCIATION:"(sll0726 or sll1758)"</p>
			<p>Protein_ASSOCIATION:"5.4.2.2"</p>
			<p/>
			</body>
		</notes>
		<listOfReactants>
			<speciesReference species="cpd00089_c" stoichiometry="1"/>
		</listOfReactants>
		<listOfProducts>
			<speciesReference species="cpd00079_c" stoichiometry="1"/>
		</listOfProducts>
	</reaction>
	<reaction id="rxn00710" name="Orotidine-5__39;-phosphate carboxy-lyase" reversible="false">
		<notes>
			<body xmlns="http://www.w3.org/1999/xhtml">
			<p>GENE_ASSOCIATION:"sll0838"</p>
			<p>Protein_ASSOCIATION:"4.1.1.23"</p>
			<p/>
			</body>
		</notes>
		<listOfReactants>
			<speciesReference species="cpd00067_c" stoichiometry="1"/>
			<speciesReference species="cpd00810_c" stoichiometry="1"/>
		</listOfReactants>
		<listOfProducts>
			<speciesReference species="cpd00011_c" stoichiometry="1"/>
			<speciesReference species="cpd00091_c" stoichiometry="1"/>
		</listOfProducts>
	</reaction>
	<reaction id="rxn00711" name="UMP:pyrophosphate phosphoribosyltransferase" reversible="false">
		<notes>
			<body xmlns="http://www.w3.org/1999/xhtml">
			<p>GENE_ASSOCIATION:"(sll1035) or (sll0368)"</p>
			<p>Protein_ASSOCIATION:"2.4.2.9"</p>
			<p/>
			</body>
		</notes>
		<listOfReactants>
			<speciesReference species="cpd00012_c" stoichiometry="1"/>
			<speciesReference species="cpd00091_c" stoichiometry="1"/>
		</listOfReactants>
		<listOfProducts>
			<speciesReference species="cpd00092_c" stoichiometry="1"/>
			<speciesReference species="cpd00103_c" stoichiometry="1"/>
		</listOfProducts>
	</reaction>
	<reaction id="rxn00717" name="Cytosine aminohydrolase" reversible="false">
		<notes>
			<body xmlns="http://www.w3.org/1999/xhtml">
			<p>GENE_ASSOCIATION:"slr1237"</p>
			<p>Protein_ASSOCIATION:"3.5.4.1"</p>
			<p/>
			</body>
		</notes>
		<listOfReactants>
			<speciesReference species="cpd00001_c" stoichiometry="1"/>
			<speciesReference species="cpd00067_c" stoichiometry="1"/>
			<speciesReference species="cpd00307_c" stoichiometry="1"/>
		</listOfReactants>
		<listOfProducts>
			<speciesReference species="cpd00013_c" stoichiometry="1"/>
			<speciesReference species="cpd00092_c" stoichiometry="1"/>
		</listOfProducts>
	</reaction>
	<reaction id="rxn00726" name="Chorismate pyruvate-lyase (amino-accepting)" reversible="false">
		<notes>
			<body xmlns="http://www.w3.org/1999/xhtml">
			<p>GENE_ASSOCIATION:"((slr0738 or slr1979) and slr0055)"</p>
			<p>Protein_ASSOCIATION:"4.1.3.27"</p>
			<p/>
			</body>
		</notes>
		<listOfReactants>
			<speciesReference species="cpd00013_c" stoichiometry="1"/>
			<speciesReference species="cpd00216_c" stoichiometry="1"/>
		</listOfReactants>
		<listOfProducts>
			<speciesReference species="cpd00001_c" stoichiometry="1"/>
			<speciesReference species="cpd00020_c" stoichiometry="1"/>
			<speciesReference species="cpd00067_c" stoichiometry="1"/>
			<speciesReference species="cpd00093_c" stoichiometry="1"/>
		</listOfProducts>
	</reaction>
	<reaction id="rxn00727" name="Chorismate pyruvate-lyase (amino-accepting)" reversible="false">
		<notes>
			<body xmlns="http://www.w3.org/1999/xhtml">
			<p>GENE_ASSOCIATION:"((slr0738 or slr1979) and slr0055)"</p>
			<p>Protein_ASSOCIATION:"4.1.3.27"</p>
			<p/>
			</body>
		</notes>
		<listOfReactants>
			<speciesReference species="cpd00053_c" stoichiometry="1"/>
			<speciesReference species="cpd00216_c" stoichiometry="1"/>
		</listOfReactants>
		<listOfProducts>
			<speciesReference species="cpd00020_c" stoichiometry="1"/>
			<speciesReference species="cpd00023_c" stoichiometry="1"/>
			<speciesReference species="cpd00067_c" stoichiometry="1"/>
			<speciesReference species="cpd00093_c" stoichiometry="1"/>
		</listOfProducts>
	</reaction>
	<reaction id="rxn00737" name="L-threonine ammonia-lyase" reversible="false">
		<notes>
			<body xmlns="http://www.w3.org/1999/xhtml">
			<p>GENE_ASSOCIATION:"slr2072"</p>
			<p>Protein_ASSOCIATION:"4.3.1.19"</p>
			<p/>
			</body>
		</notes>
		<listOfReactants>
			<speciesReference species="cpd00161_c" stoichiometry="1"/>
		</listOfReactants>
		<listOfProducts>
			<speciesReference species="cpd00013_c" stoichiometry="1"/>
			<speciesReference species="cpd00094_c" stoichiometry="1"/>
		</listOfProducts>
	</reaction>
	<reaction id="rxn00747" name="D-Glyceraldehyde-3-phosphate ketol-isomerase" reversible="true">
		<notes>
			<body xmlns="http://www.w3.org/1999/xhtml">
			<p>GENE_ASSOCIATION:"slr0783"</p>
			<p>Protein_ASSOCIATION:"5.3.1.1"</p>
			<p/>
			</body>
		</notes>
		<listOfReactants>
			<speciesReference species="cpd00102_c" stoichiometry="1"/>
		</listOfReactants>
		<listOfProducts>
			<speciesReference species="cpd00095_c" stoichiometry="1"/>
		</listOfProducts>
	</reaction>
	<reaction id="rxn00748" name="Glycerone-phosphate phospho-lyase" reversible="false">
		<notes>
			<body xmlns="http://www.w3.org/1999/xhtml">
			<p>GENE_ASSOCIATION:"sll0036"</p>
			<p>Protein_ASSOCIATION:"4.2.3.3"</p>
			<p/>
			</body>
		</notes>
		<listOfReactants>
			<speciesReference species="cpd00095_c" stoichiometry="1"/>
		</listOfReactants>
		<listOfProducts>
			<speciesReference species="cpd00009_c" stoichiometry="1"/>
			<speciesReference species="cpd00067_c" stoichiometry="1"/>
			<speciesReference species="cpd00428_c" stoichiometry="1"/>
		</listOfProducts>
	</reaction>
	<reaction id="rxn00762" name="Glycerol:NAD+ oxidoreductase" reversible="false">
		<notes>
			<body xmlns="http://www.w3.org/1999/xhtml">
			<p>GENE_ASSOCIATION:"slr1167"</p>
			<p>Protein_ASSOCIATION:"1.1.1.6"</p>
			<p/>
			</body>
		</notes>
		<listOfReactants>
			<speciesReference species="cpd00003_c" stoichiometry="1"/>
			<speciesReference species="cpd00100_c" stoichiometry="1"/>
		</listOfReactants>
		<listOfProducts>
			<speciesReference species="cpd00004_c" stoichiometry="1"/>
			<speciesReference species="cpd00067_c" stoichiometry="1"/>
			<speciesReference species="cpd00157_c" stoichiometry="1"/>
		</listOfProducts>
	</reaction>
	<reaction id="rxn00763" name="Glycerol:NAD+ oxidoreductase" reversible="true">
		<notes>
			<body xmlns="http://www.w3.org/1999/xhtml">
			<p>GENE_ASSOCIATION:"sll0990"</p>
			<p>Protein_ASSOCIATION:"1.1.1.1"</p>
			<p/>
			</body>
		</notes>
		<listOfReactants>
			<speciesReference species="cpd00003_c" stoichiometry="1"/>
			<speciesReference species="cpd00100_c" stoichiometry="1"/>
		</listOfReactants>
		<listOfProducts>
			<speciesReference species="cpd00004_c" stoichiometry="1"/>
			<speciesReference species="cpd00067_c" stoichiometry="1"/>
			<speciesReference species="cpd00448_c" stoichiometry="1"/>
		</listOfProducts>
	</reaction>
	<reaction id="rxn00770" name="ATP:D-ribose-5-phosphate pyrophosphotransferase" reversible="true">
		<notes>
			<body xmlns="http://www.w3.org/1999/xhtml">
			<p>GENE_ASSOCIATION:"sll0469"</p>
			<p>Protein_ASSOCIATION:"2.7.6.1"</p>
			<p/>
			</body>
		</notes>
		<listOfReactants>
			<speciesReference species="cpd00002_c" stoichiometry="1"/>
			<speciesReference species="cpd00101_c" stoichiometry="1"/>
		</listOfReactants>
		<listOfProducts>
			<speciesReference species="cpd00018_c" stoichiometry="1"/>
			<speciesReference species="cpd00103_c" stoichiometry="1"/>
		</listOfProducts>
	</reaction>
	<reaction id="rxn00772" name="ribokinase" reversible="false">
		<notes>
			<body xmlns="http://www.w3.org/1999/xhtml">
			<p>GENE_ASSOCIATION:"nf"</p>
			<p>Protein_ASSOCIATION:"2.7.1.15"</p>
			<p/>
			</body>
		</notes>
		<listOfReactants>
			<speciesReference species="cpd00002_c" stoichiometry="1"/>
			<speciesReference species="cpd00105_c" stoichiometry="1"/>
		</listOfReactants>
		<listOfProducts>
			<speciesReference species="cpd00008_c" stoichiometry="1"/>
			<speciesReference species="cpd00067_c" stoichiometry="1"/>
			<speciesReference species="cpd00101_c" stoichiometry="1"/>
		</listOfProducts>
	</reaction>
	<reaction id="rxn00775" name="ADPribose ribophosphohydrolase" reversible="false">
		<notes>
			<body xmlns="http://www.w3.org/1999/xhtml">
			<p>GENE_ASSOCIATION:"(sll1054) or (slr1134)"</p>
			<p>Protein_ASSOCIATION:"3.6.1.13"</p>
			<p/>
			</body>
		</notes>
		<listOfReactants>
			<speciesReference species="cpd00001_c" stoichiometry="1"/>
			<speciesReference species="cpd00251_c" stoichiometry="1"/>
		</listOfReactants>
		<listOfProducts>
			<speciesReference species="cpd00018_c" stoichiometry="1"/>
			<speciesReference species="cpd00101_c" stoichiometry="1"/>
		</listOfProducts>
	</reaction>
	<reaction id="rxn00777" name="D-Ribose-5-phosphate ketol-isomerase" reversible="true">
		<notes>
			<body xmlns="http://www.w3.org/1999/xhtml">
			<p>GENE_ASSOCIATION:"(slr0194 or ssl2153)"</p>
			<p>Protein_ASSOCIATION:"5.3.1.6"</p>
			<p/>
			</body>
		</notes>
		<listOfReactants>
			<speciesReference species="cpd00101_c" stoichiometry="1"/>
		</listOfReactants>
		<listOfProducts>
			<speciesReference species="cpd00171_c" stoichiometry="1"/>
		</listOfProducts>
	</reaction>
	<reaction id="rxn00778" name="D-Ribose 1,5-phosphomutase" reversible="true">
		<notes>
			<body xmlns="http://www.w3.org/1999/xhtml">
			<p>GENE_ASSOCIATION:"sll1758"</p>
			<p>Protein_ASSOCIATION:"5.4.2.7"</p>
			<p/>
			</body>
		</notes>
		<listOfReactants>
			<speciesReference species="cpd00475_c" stoichiometry="1"/>
		</listOfReactants>
		<listOfProducts>
			<speciesReference species="cpd00101_c" stoichiometry="1"/>
		</listOfProducts>
	</reaction>
	<reaction id="rxn00781" name="D-Glyceraldehyde-3-phosphate:NAD+ oxidoreductase(phosphorylating)" reversible="false">
		<notes>
			<body xmlns="http://www.w3.org/1999/xhtml">
			<p>GENE_ASSOCIATION:"slr0884"</p>
			<p>Protein_ASSOCIATION:"1.2.1.12"</p>
			<p/>
			</body>
		</notes>
		<listOfReactants>
			<speciesReference species="cpd00003_c" stoichiometry="1"/>
			<speciesReference species="cpd00009_c" stoichiometry="1"/>
			<speciesReference species="cpd00102_c" stoichiometry="1"/>
		</listOfReactants>
		<listOfProducts>
			<speciesReference species="cpd00004_c" stoichiometry="1"/>
			<speciesReference species="cpd00203_c" stoichiometry="1"/>
		</listOfProducts>
	</reaction>
	<reaction id="rxn00782" name="D-Glyceraldehyde-3-phosphate:NADP+ oxidoreductase(phosphorylating)" reversible="false">
		<notes>
			<body xmlns="http://www.w3.org/1999/xhtml">
			<p>GENE_ASSOCIATION:"sll1342"</p>
			<p>Protein_ASSOCIATION:"1.2.1.59"</p>
			<p/>
			</body>
		</notes>
		<listOfReactants>
			<speciesReference species="cpd00005_c" stoichiometry="1"/>
			<speciesReference species="cpd00203_c" stoichiometry="1"/>
		</listOfReactants>
		<listOfProducts>
			<speciesReference species="cpd00006_c" stoichiometry="1"/>
			<speciesReference species="cpd00009_c" stoichiometry="1"/>
			<speciesReference species="cpd00102_c" stoichiometry="1"/>
		</listOfProducts>
	</reaction>
	<reaction id="rxn00784" name="2-Deoxy-D-ribose-5-phosphate acetaldehyde-lyase" reversible="false">
		<notes>
			<body xmlns="http://www.w3.org/1999/xhtml">
			<p>GENE_ASSOCIATION:"sll1776"</p>
			<p>Protein_ASSOCIATION:"4.1.2.4"</p>
			<p/>
			</body>
		</notes>
		<listOfReactants>
			<speciesReference species="cpd00510_c" stoichiometry="1"/>
		</listOfReactants>
		<listOfProducts>
			<speciesReference species="cpd00071_c" stoichiometry="1"/>
			<speciesReference species="cpd00102_c" stoichiometry="1"/>
		</listOfProducts>
	</reaction>
	<reaction id="rxn00785" name="D-Fructose 6-phosphate:D-glyceraldehyde-3-phosphate glycolaldehyde" reversible="true">
		<notes>
			<body xmlns="http://www.w3.org/1999/xhtml">
			<p>GENE_ASSOCIATION:"sll1070"</p>
			<p>Protein_ASSOCIATION:"2.2.1.1"</p>
			<p/>
			</body>
		</notes>
		<listOfReactants>
			<speciesReference species="cpd00072_c" stoichiometry="1"/>
			<speciesReference species="cpd00102_c" stoichiometry="1"/>
		</listOfReactants>
		<listOfProducts>
			<speciesReference species="cpd00198_c" stoichiometry="1"/>
			<speciesReference species="cpd00236_c" stoichiometry="1"/>
		</listOfProducts>
	</reaction>
	<reaction id="rxn00786" name="D-Fructose-1,6-bisphosphate D-glyceraldehyde-3-phosphate-lyase" reversible="true">
		<notes>
			<body xmlns="http://www.w3.org/1999/xhtml">
			<p>GENE_ASSOCIATION:"(slr0943) or (sll0018)"</p>
			<p>Protein_ASSOCIATION:"4.1.2.13"</p>
			<p/>
			</body>
		</notes>
		<listOfReactants>
			<speciesReference species="cpd00290_c" stoichiometry="1"/>
		</listOfReactants>
		<listOfProducts>
			<speciesReference species="cpd00095_c" stoichiometry="1"/>
			<speciesReference species="cpd00102_c" stoichiometry="1"/>
		</listOfProducts>
	</reaction>
	<reaction id="rxn00789" name="1-(5-Phospho-D-ribosyl)-ATP:pyrophosphate phosphoribosyl-transferase" reversible="false">
		<notes>
			<body xmlns="http://www.w3.org/1999/xhtml">
			<p>GENE_ASSOCIATION:"sll0900"</p>
			<p>Protein_ASSOCIATION:"2.4.2.17"</p>
			<p/>
			</body>
		</notes>
		<listOfReactants>
			<speciesReference species="cpd00002_c" stoichiometry="1"/>
			<speciesReference species="cpd00103_c" stoichiometry="1"/>
		</listOfReactants>
		<listOfProducts>
			<speciesReference species="cpd00012_c" stoichiometry="1"/>
			<speciesReference species="cpd01775_c" stoichiometry="1"/>
		</listOfProducts>
	</reaction>
	<reaction id="rxn00790" name="5-Phosphoribosylamine:pyrophosphate phosphoribosyltransferase" reversible="false">
		<notes>
			<body xmlns="http://www.w3.org/1999/xhtml">
			<p>GENE_ASSOCIATION:"sll0757"</p>
			<p>Protein_ASSOCIATION:"2.4.2.14"</p>
			<p/>
			</body>
		</notes>
		<listOfReactants>
			<speciesReference species="cpd00001_c" stoichiometry="1"/>
			<speciesReference species="cpd00053_c" stoichiometry="1"/>
			<speciesReference species="cpd00103_c" stoichiometry="1"/>
		</listOfReactants>
		<listOfProducts>
			<speciesReference species="cpd00012_c" stoichiometry="1"/>
			<speciesReference species="cpd00023_c" stoichiometry="1"/>
			<speciesReference species="cpd01982_c" stoichiometry="1"/>
		</listOfProducts>
	</reaction>
	<reaction id="rxn00791" name="N-(5-Phospho-D-ribosyl)anthranilate:pyrophosphate" reversible="false">
		<notes>
			<body xmlns="http://www.w3.org/1999/xhtml">
			<p>GENE_ASSOCIATION:"slr1867"</p>
			<p>Protein_ASSOCIATION:"2.4.2.18"</p>
			<p/>
			</body>
		</notes>
		<listOfReactants>
			<speciesReference species="cpd00093_c" stoichiometry="1"/>
			<speciesReference species="cpd00103_c" stoichiometry="1"/>
		</listOfReactants>
		<listOfProducts>
			<speciesReference species="cpd00012_c" stoichiometry="1"/>
			<speciesReference species="cpd02642_c" stoichiometry="1"/>
		</listOfProducts>
	</reaction>
	<reaction id="rxn00799" name="(S)-Malate hydro-lyase" reversible="true">
		<notes>
			<body xmlns="http://www.w3.org/1999/xhtml">
			<p>GENE_ASSOCIATION:"slr0018"</p>
			<p>Protein_ASSOCIATION:"4.2.1.2"</p>
			<p/>
			</body>
		</notes>
		<listOfReactants>
			<speciesReference species="cpd00130_c" stoichiometry="1"/>
		</listOfReactants>
		<listOfProducts>
			<speciesReference species="cpd00001_c" stoichiometry="1"/>
			<speciesReference species="cpd00106_c" stoichiometry="1"/>
		</listOfProducts>
	</reaction>
	<reaction id="rxn00800" name="N6-(1,2-Dicarboxyethyl)AMP AMP-lyase" reversible="true">
		<notes>
			<body xmlns="http://www.w3.org/1999/xhtml">
			<p>GENE_ASSOCIATION:"sll0421"</p>
			<p>Protein_ASSOCIATION:"4.3.2.2"</p>
			<p/>
			</body>
		</notes>
		<listOfReactants>
			<speciesReference species="cpd02375_c" stoichiometry="1"/>
		</listOfReactants>
		<listOfProducts>
			<speciesReference species="cpd00018_c" stoichiometry="1"/>
			<speciesReference species="cpd00106_c" stoichiometry="1"/>
		</listOfProducts>
	</reaction>
	<reaction id="rxn00802" name="N-(L-Argininosuccinate) arginie-lyase" reversible="true">
		<notes>
			<body xmlns="http://www.w3.org/1999/xhtml">
			<p>GENE_ASSOCIATION:"slr1133"</p>
			<p>Protein_ASSOCIATION:"4.3.2.1"</p>
			<p/>
			</body>
		</notes>
		<listOfReactants>
			<speciesReference species="cpd02152_c" stoichiometry="1"/>
		</listOfReactants>
		<listOfProducts>
			<speciesReference species="cpd00051_c" stoichiometry="1"/>
			<speciesReference species="cpd00106_c" stoichiometry="1"/>
		</listOfProducts>
	</reaction>
	<reaction id="rxn00806" name="L-Leucine:2-oxoglutarate aminotransferase" reversible="true">
		<notes>
			<body xmlns="http://www.w3.org/1999/xhtml">
			<p>GENE_ASSOCIATION:"slr0032"</p>
			<p>Protein_ASSOCIATION:"2.6.1.6"</p>
			<p/>
			</body>
		</notes>
		<listOfReactants>
			<speciesReference species="cpd00024_c" stoichiometry="1"/>
			<speciesReference species="cpd00107_c" stoichiometry="1"/>
		</listOfReactants>
		<listOfProducts>
			<speciesReference species="cpd00023_c" stoichiometry="1"/>
			<speciesReference species="cpd00200_c" stoichiometry="1"/>
		</listOfProducts>
	</reaction>
	<reaction id="rxn00808" name="galactokinase" reversible="false">
		<notes>
			<body xmlns="http://www.w3.org/1999/xhtml">
			<p>GENE_ASSOCIATION:"nf"</p>
			<p>Protein_ASSOCIATION:"2.7.1.6"</p>
			<p/>
			</body>
		</notes>
		<listOfReactants>
			<speciesReference species="cpd00002_c" stoichiometry="1"/>
			<speciesReference species="cpd00108_c" stoichiometry="1"/>
		</listOfReactants>
		<listOfProducts>
			<speciesReference species="cpd00008_c" stoichiometry="1"/>
			<speciesReference species="cpd00067_c" stoichiometry="1"/>
			<speciesReference species="cpd00348_c" stoichiometry="1"/>
		</listOfProducts>
	</reaction>
	<reaction id="rxn00826" name="Glutathione:cystine oxidoreductase" reversible="false">
		<notes>
			<body xmlns="http://www.w3.org/1999/xhtml">
			<p>GENE_ASSOCIATION:"nf"</p>
			<p>Protein_ASSOCIATION:"1.8.4.4"</p>
			<p/>
			</body>
		</notes>
		<listOfReactants>
			<speciesReference species="cpd00042_c" stoichiometry="2"/>
			<speciesReference species="cpd00367_c" stoichiometry="1"/>
		</listOfReactants>
		<listOfProducts>
			<speciesReference species="cpd00084_c" stoichiometry="2"/>
			<speciesReference species="cpd00111_c" stoichiometry="1"/>
		</listOfProducts>
	</reaction>
	<reaction id="rxn00830" name="Isopentenyl-diphosphate delta3-delta2-isomerase" reversible="true">
		<notes>
			<body xmlns="http://www.w3.org/1999/xhtml">
			<p>GENE_ASSOCIATION:"sll1556"</p>
			<p>Protein_ASSOCIATION:"5.3.3.2"</p>
			<p/>
			</body>
		</notes>
		<listOfReactants>
			<speciesReference species="cpd00113_c" stoichiometry="1"/>
		</listOfReactants>
		<listOfProducts>
			<speciesReference species="cpd00202_c" stoichiometry="1"/>
		</listOfProducts>
	</reaction>
	<reaction id="rxn00832" name="IMP 1,2-hydrolase (decyclizing)" reversible="true">
		<notes>
			<body xmlns="http://www.w3.org/1999/xhtml">
			<p>GENE_ASSOCIATION:"slr0597"</p>
			<p>Protein_ASSOCIATION:"3.5.4.10"</p>
			<p/>
			</body>
		</notes>
		<listOfReactants>
			<speciesReference species="cpd00001_c" stoichiometry="1"/>
			<speciesReference species="cpd00114_c" stoichiometry="1"/>
		</listOfReactants>
		<listOfProducts>
			<speciesReference species="cpd02884_c" stoichiometry="1"/>
		</listOfProducts>
	</reaction>
	<reaction id="rxn00834" name="IMP:NAD+ oxidoreductase" reversible="false">
		<notes>
			<body xmlns="http://www.w3.org/1999/xhtml">
			<p>GENE_ASSOCIATION:"slr1722"</p>
			<p>Protein_ASSOCIATION:"1.1.1.205"</p>
			<p/>
			</body>
		</notes>
		<listOfReactants>
			<speciesReference species="cpd00001_c" stoichiometry="1"/>
			<speciesReference species="cpd00003_c" stoichiometry="1"/>
			<speciesReference species="cpd00114_c" stoichiometry="1"/>
		</listOfReactants>
		<listOfProducts>
			<speciesReference species="cpd00004_c" stoichiometry="1"/>
			<speciesReference species="cpd00067_c" stoichiometry="1"/>
			<speciesReference species="cpd00497_c" stoichiometry="1"/>
		</listOfProducts>
	</reaction>
	<reaction id="rxn00838" name="IMP:L-aspartate ligase (GDP-forming)" reversible="false">
		<notes>
			<body xmlns="http://www.w3.org/1999/xhtml">
			<p>GENE_ASSOCIATION:"sll1823"</p>
			<p>Protein_ASSOCIATION:"6.3.4.4"</p>
			<p/>
			</body>
		</notes>
		<listOfReactants>
			<speciesReference species="cpd00038_c" stoichiometry="1"/>
			<speciesReference species="cpd00041_c" stoichiometry="1"/>
			<speciesReference species="cpd00114_c" stoichiometry="1"/>
		</listOfReactants>
		<listOfProducts>
			<speciesReference species="cpd00009_c" stoichiometry="1"/>
			<speciesReference species="cpd00031_c" stoichiometry="1"/>
			<speciesReference species="cpd00067_c" stoichiometry="2"/>
			<speciesReference species="cpd02375_c" stoichiometry="1"/>
		</listOfProducts>
	</reaction>
	<reaction id="rxn00839" name="ATP:nucleoside-diphosphate phosphatransferase" reversible="true">
		<notes>
			<body xmlns="http://www.w3.org/1999/xhtml">
			<p>GENE_ASSOCIATION:"sll1852"</p>
			<p>Protein_ASSOCIATION:"2.7.4.6"</p>
			<p/>
			</body>
		</notes>
		<listOfReactants>
			<speciesReference species="cpd00002_c" stoichiometry="1"/>
			<speciesReference species="cpd00177_c" stoichiometry="1"/>
		</listOfReactants>
		<listOfProducts>
			<speciesReference species="cpd00008_c" stoichiometry="1"/>
			<speciesReference species="cpd00115_c" stoichiometry="1"/>
		</listOfProducts>
	</reaction>
	<reaction id="rxn00851" name="D-AlanineD-Alanine ligase (ADP-forming)" reversible="true">
		<notes>
			<body xmlns="http://www.w3.org/1999/xhtml">
			<p>GENE_ASSOCIATION:"slr1874"</p>
			<p>Protein_ASSOCIATION:"6.3.2.4"</p>
			<p/>
			</body>
		</notes>
		<listOfReactants>
			<speciesReference species="cpd00002_c" stoichiometry="1"/>
			<speciesReference species="cpd00117_c" stoichiometry="2"/>
		</listOfReactants>
		<listOfProducts>
			<speciesReference species="cpd00008_c" stoichiometry="1"/>
			<speciesReference species="cpd00009_c" stoichiometry="1"/>
			<speciesReference species="cpd00067_c" stoichiometry="1"/>
			<speciesReference species="cpd00731_c" stoichiometry="1"/>
		</listOfProducts>
	</reaction>
	<reaction id="rxn00855" name="Acetyl-CoA:alkane-alpha,omega-diamine N-acetyltransferase" reversible="false">
		<notes>
			<body xmlns="http://www.w3.org/1999/xhtml">
			<p>GENE_ASSOCIATION:"sll7050"</p>
			<p>Protein_ASSOCIATION:"2.3.1.57"</p>
			<p/>
			</body>
		</notes>
		<listOfReactants>
			<speciesReference species="cpd00022_c" stoichiometry="1"/>
			<speciesReference species="cpd00118_c" stoichiometry="1"/>
		</listOfReactants>
		<listOfProducts>
			<speciesReference species="cpd00010_c" stoichiometry="1"/>
			<speciesReference species="cpd00067_c" stoichiometry="1"/>
			<speciesReference species="cpd01758_c" stoichiometry="1"/>
		</listOfProducts>
	</reaction>
	<reaction id="rxn00857" name="N-Acetylputrescine acetylhydrolase" reversible="true">
		<notes>
			<body xmlns="http://www.w3.org/1999/xhtml">
			<p>GENE_ASSOCIATION:"nf"</p>
			<p>Protein_ASSOCIATION:"3.5.1.62"</p>
			<p/>
			</body>
		</notes>
		<listOfReactants>
			<speciesReference species="cpd00001_c" stoichiometry="1"/>
			<speciesReference species="cpd01758_c" stoichiometry="1"/>
		</listOfReactants>
		<listOfProducts>
			<speciesReference species="cpd00029_c" stoichiometry="1"/>
			<speciesReference species="cpd00118_c" stoichiometry="1"/>
		</listOfProducts>
	</reaction>
	<reaction id="rxn00858" name="Agmatine amidinohydrolase" reversible="false">
		<notes>
			<body xmlns="http://www.w3.org/1999/xhtml">
			<p>GENE_ASSOCIATION:"(sll1077) or (sll0228) "</p>
			<p>Protein_ASSOCIATION:"3.5.3.11"</p>
			<p/>
			</body>
		</notes>
		<listOfReactants>
			<speciesReference species="cpd00001_c" stoichiometry="1"/>
			<speciesReference species="cpd00152_c" stoichiometry="1"/>
		</listOfReactants>
		<listOfProducts>
			<speciesReference species="cpd00073_c" stoichiometry="1"/>
			<speciesReference species="cpd00118_c" stoichiometry="1"/>
		</listOfProducts>
	</reaction>
	<reaction id="rxn00859" name="L-Histidinol:NAD+ oxidoreductase" reversible="false">
		<notes>
			<body xmlns="http://www.w3.org/1999/xhtml">
			<p>GENE_ASSOCIATION:"slr0682 or slr1848"</p>
			<p>Protein_ASSOCIATION:"1.1.1.23"</p>
			<p/>
			</body>
		</notes>
		<listOfReactants>
			<speciesReference species="cpd00001_c" stoichiometry="1"/>
			<speciesReference species="cpd00003_c" stoichiometry="2"/>
			<speciesReference species="cpd00641_c" stoichiometry="1"/>
		</listOfReactants>
		<listOfProducts>
			<speciesReference species="cpd00004_c" stoichiometry="2"/>
			<speciesReference species="cpd00067_c" stoichiometry="3"/>
			<speciesReference species="cpd00119_c" stoichiometry="1"/>
		</listOfProducts>
	</reaction>
	<reaction id="rxn00863" name="L-Histidinal:NAD+ oxidoreductase" reversible="false">
		<notes>
			<body xmlns="http://www.w3.org/1999/xhtml">
			<p>GENE_ASSOCIATION:"slr0682 or slr1848"</p>
			<p>Protein_ASSOCIATION:"1.1.1.23"</p>
			<p/>
			</body>
		</notes>
		<listOfReactants>
			<speciesReference species="cpd00001_c" stoichiometry="1"/>
			<speciesReference species="cpd00003_c" stoichiometry="1"/>
			<speciesReference species="cpd01324_c" stoichiometry="1"/>
		</listOfReactants>
		<listOfProducts>
			<speciesReference species="cpd00004_c" stoichiometry="1"/>
			<speciesReference species="cpd00067_c" stoichiometry="2"/>
			<speciesReference species="cpd00119_c" stoichiometry="1"/>
		</listOfProducts>
	</reaction>
	<reaction id="rxn00874" name="Acetyl-CoA:acetyl-CoA C-acetyltransferase" reversible="true">
		<notes>
			<body xmlns="http://www.w3.org/1999/xhtml">
			<p>GENE_ASSOCIATION:"slr1994"</p>
			<p>Protein_ASSOCIATION:"2.3.1.9"</p>
			<p/>
			</body>
		</notes>
		<listOfReactants>
			<speciesReference species="cpd00022_c" stoichiometry="1"/>
			<speciesReference species="cpd00120_c" stoichiometry="1"/>
		</listOfReactants>
		<listOfProducts>
			<speciesReference species="cpd00010_c" stoichiometry="1"/>
			<speciesReference species="cpd03123_c" stoichiometry="1"/>
		</listOfProducts>
	</reaction>
	<reaction id="rxn00881" name="myo-Inositol 1-phosphate phosphahydrolase" reversible="false">
		<notes>
			<body xmlns="http://www.w3.org/1999/xhtml">
			<p>GENE_ASSOCIATION:"sll1383"</p>
			<p>Protein_ASSOCIATION:"3.1.3.25"</p>
			<p/>
			</body>
		</notes>
		<listOfReactants>
			<speciesReference species="cpd00001_c" stoichiometry="1"/>
			<speciesReference species="cpd00867_c" stoichiometry="1"/>
		</listOfReactants>
		<listOfProducts>
			<speciesReference species="cpd00009_c" stoichiometry="1"/>
			<speciesReference species="cpd00067_c" stoichiometry="1"/>
			<speciesReference species="cpd00121_c" stoichiometry="1"/>
		</listOfProducts>
	</reaction>
	<reaction id="rxn00882" name="myo-Inositol 4-phosphate phosphahydrolase" reversible="false">
		<notes>
			<body xmlns="http://www.w3.org/1999/xhtml">
			<p>GENE_ASSOCIATION:"sll1383"</p>
			<p>Protein_ASSOCIATION:"3.1.3.25"</p>
			<p/>
			</body>
		</notes>
		<listOfReactants>
			<speciesReference species="cpd00001_c" stoichiometry="1"/>
			<speciesReference species="cpd02230_c" stoichiometry="1"/>
		</listOfReactants>
		<listOfProducts>
			<speciesReference species="cpd00009_c" stoichiometry="1"/>
			<speciesReference species="cpd00067_c" stoichiometry="1"/>
			<speciesReference species="cpd00121_c" stoichiometry="1"/>
		</listOfProducts>
	</reaction>
	<reaction id="rxn00883" name="1D-myo-Inositol 3-phosphate phosphahydrolase" reversible="false">
		<notes>
			<body xmlns="http://www.w3.org/1999/xhtml">
			<p>GENE_ASSOCIATION:"sll1383"</p>
			<p>Protein_ASSOCIATION:"3.1.3.25"</p>
			<p/>
			</body>
		</notes>
		<listOfReactants>
			<speciesReference species="cpd00001_c" stoichiometry="1"/>
			<speciesReference species="cpd02484_c" stoichiometry="1"/>
		</listOfReactants>
		<listOfProducts>
			<speciesReference species="cpd00009_c" stoichiometry="1"/>
			<speciesReference species="cpd00067_c" stoichiometry="1"/>
			<speciesReference species="cpd00121_c" stoichiometry="1"/>
		</listOfProducts>
	</reaction>
	<reaction id="rxn00898" name="2,3-Dihydroxy-3-methylbutanoate hydro-lyase" reversible="false">
		<notes>
			<body xmlns="http://www.w3.org/1999/xhtml">
			<p>GENE_ASSOCIATION:"slr0452"</p>
			<p>Protein_ASSOCIATION:"4.2.1.9"</p>
			<p/>
			</body>
		</notes>
		<listOfReactants>
			<speciesReference species="cpd02498_c" stoichiometry="1"/>
		</listOfReactants>
		<listOfProducts>
			<speciesReference species="cpd00001_c" stoichiometry="1"/>
			<speciesReference species="cpd00123_c" stoichiometry="1"/>
		</listOfProducts>
	</reaction>
	<reaction id="rxn00902" name="3-Carboxy-3-hydroxy-4-methylpentanoate 3-methyl-2-oxobutanoate-lyase" reversible="false">
		<notes>
			<body xmlns="http://www.w3.org/1999/xhtml">
			<p>GENE_ASSOCIATION:"(sll1564) or (slr0186) "</p>
			<p>Protein_ASSOCIATION:"4.1.3.12"</p>
			<p/>
			</body>
		</notes>
		<listOfReactants>
			<speciesReference species="cpd00001_c" stoichiometry="1"/>
			<speciesReference species="cpd00022_c" stoichiometry="1"/>
			<speciesReference species="cpd00123_c" stoichiometry="1"/>
		</listOfReactants>
		<listOfProducts>
			<speciesReference species="cpd00010_c" stoichiometry="1"/>
			<speciesReference species="cpd00067_c" stoichiometry="1"/>
			<speciesReference species="cpd01646_c" stoichiometry="1"/>
		</listOfProducts>
	</reaction>
	<reaction id="rxn00903" name="L-Valine:2-oxoglutarate aminotransferase" reversible="true">
		<notes>
			<body xmlns="http://www.w3.org/1999/xhtml">
			<p>GENE_ASSOCIATION:"slr0032"</p>
			<p>Protein_ASSOCIATION:"2.6.1.42"</p>
			<p/>
			</body>
		</notes>
		<listOfReactants>
			<speciesReference species="cpd00024_c" stoichiometry="1"/>
			<speciesReference species="cpd00156_c" stoichiometry="1"/>
		</listOfReactants>
		<listOfProducts>
			<speciesReference species="cpd00023_c" stoichiometry="1"/>
			<speciesReference species="cpd00123_c" stoichiometry="1"/>
		</listOfProducts>
	</reaction>
	<reaction id="rxn00907" name="5,10-methylenetetrahydrofolate:NADP+ oxidoreductase" reversible="false">
		<notes>
			<body xmlns="http://www.w3.org/1999/xhtml">
			<p>GENE_ASSOCIATION:"sll0753 "</p>
			<p>Protein_ASSOCIATION:"1.5.1.5"</p>
			<p/>
			</body>
		</notes>
		<listOfReactants>
			<speciesReference species="cpd00006_c" stoichiometry="1"/>
			<speciesReference species="cpd00125_c" stoichiometry="1"/>
		</listOfReactants>
		<listOfProducts>
			<speciesReference species="cpd00005_c" stoichiometry="1"/>
			<speciesReference species="cpd00347_c" stoichiometry="1"/>
		</listOfProducts>
	</reaction>
	<reaction id="rxn00908" name="glycine synthase" reversible="false">
		<notes>
			<body xmlns="http://www.w3.org/1999/xhtml">
			<p>GENE_ASSOCIATION:"(slr0293 and sll0171 and slr0879 and slr1096)"</p>
			<p>Protein_ASSOCIATION:"1.4.4.2"</p>
			<p/>
			</body>
		</notes>
		<listOfReactants>
			<speciesReference species="cpd00003_c" stoichiometry="1"/>
			<speciesReference species="cpd00033_c" stoichiometry="1"/>
			<speciesReference species="cpd00087_c" stoichiometry="1"/>
		</listOfReactants>
		<listOfProducts>
			<speciesReference species="cpd00004_c" stoichiometry="1"/>
			<speciesReference species="cpd00011_c" stoichiometry="1"/>
			<speciesReference species="cpd00013_c" stoichiometry="1"/>
			<speciesReference species="cpd00125_c" stoichiometry="1"/>
		</listOfProducts>
	</reaction>
	<reaction id="rxn00909" name="5-Methyltetrahyfrofolate:(acceptor) oxidoreductase" reversible="true">
		<notes>
			<body xmlns="http://www.w3.org/1999/xhtml">
			<p>GENE_ASSOCIATION:"slr2141"</p>
			<p>Protein_ASSOCIATION:"1.5.1.20"</p>
			<p/>
			</body>
		</notes>
		<listOfReactants>
			<speciesReference species="cpd00125_c" stoichiometry="1"/>
			<speciesReference species="cpd00982_c" stoichiometry="1"/>
		</listOfReactants>
		<listOfProducts>
			<speciesReference species="cpd00015_c" stoichiometry="1"/>
			<speciesReference species="cpd00345_c" stoichiometry="1"/>
		</listOfProducts>
	</reaction>
	<reaction id="rxn00912" name="5,10-Methylenetetrahydrofolate:3-methyl-2-oxobutanoate" reversible="false">
		<notes>
			<body xmlns="http://www.w3.org/1999/xhtml">
			<p>GENE_ASSOCIATION:"slr0526"</p>
			<p>Protein_ASSOCIATION:"2.1.2.11"</p>
			<p/>
			</body>
		</notes>
		<listOfReactants>
			<speciesReference species="cpd00001_c" stoichiometry="1"/>
			<speciesReference species="cpd00123_c" stoichiometry="1"/>
			<speciesReference species="cpd00125_c" stoichiometry="1"/>
		</listOfReactants>
		<listOfProducts>
			<speciesReference species="cpd00087_c" stoichiometry="1"/>
			<speciesReference species="cpd00712_c" stoichiometry="1"/>
		</listOfProducts>
	</reaction>
	<reaction id="rxn00913" name="Guanosine 5__39;-monophosphate phosphohydrolase" reversible="false">
		<notes>
			<body xmlns="http://www.w3.org/1999/xhtml">
			<p>GENE_ASSOCIATION:"sll1108 or sll1459"</p>
			<p>Protein_ASSOCIATION:"3.1.3.5"</p>
			<p/>
			</body>
		</notes>
		<listOfReactants>
			<speciesReference species="cpd00001_c" stoichiometry="1"/>
			<speciesReference species="cpd00126_c" stoichiometry="1"/>
		</listOfReactants>
		<listOfProducts>
			<speciesReference species="cpd00009_c" stoichiometry="1"/>
			<speciesReference species="cpd00067_c" stoichiometry="1"/>
			<speciesReference species="cpd00311_c" stoichiometry="1"/>
		</listOfProducts>
	</reaction>
	<reaction id="rxn00916" name="Xanthosine-5__39;-phosphate:ammonia ligase (AMP-forming)" reversible="false">
		<notes>
			<body xmlns="http://www.w3.org/1999/xhtml">
			<p>GENE_ASSOCIATION:"slr0213"</p>
			<p>Protein_ASSOCIATION:"6.3.4.1"</p>
			<p/>
			</body>
		</notes>
		<listOfReactants>
			<speciesReference species="cpd00002_c" stoichiometry="1"/>
			<speciesReference species="cpd00013_c" stoichiometry="1"/>
			<speciesReference species="cpd00497_c" stoichiometry="1"/>
		</listOfReactants>
		<listOfProducts>
			<speciesReference species="cpd00012_c" stoichiometry="1"/>
			<speciesReference species="cpd00018_c" stoichiometry="1"/>
			<speciesReference species="cpd00067_c" stoichiometry="1"/>
			<speciesReference species="cpd00126_c" stoichiometry="1"/>
		</listOfProducts>
	</reaction>
	<reaction id="rxn00917" name="Xanthosine-5__39;-phosphate:L-glutamine amido-ligase (AMP-forming)" reversible="false">
		<notes>
			<body xmlns="http://www.w3.org/1999/xhtml">
			<p>GENE_ASSOCIATION:"slr0213"</p>
			<p>Protein_ASSOCIATION:"6.3.5.2"</p>
			<p/>
			</body>
		</notes>
		<listOfReactants>
			<speciesReference species="cpd00001_c" stoichiometry="1"/>
			<speciesReference species="cpd00002_c" stoichiometry="1"/>
			<speciesReference species="cpd00053_c" stoichiometry="1"/>
			<speciesReference species="cpd00497_c" stoichiometry="1"/>
		</listOfReactants>
		<listOfProducts>
			<speciesReference species="cpd00012_c" stoichiometry="1"/>
			<speciesReference species="cpd00018_c" stoichiometry="1"/>
			<speciesReference species="cpd00023_c" stoichiometry="1"/>
			<speciesReference species="cpd00067_c" stoichiometry="1"/>
			<speciesReference species="cpd00126_c" stoichiometry="1"/>
		</listOfProducts>
	</reaction>
	<reaction id="rxn00929" name="L-Proline:NAD+ 5-oxidoreductase" reversible="false">
		<notes>
			<body xmlns="http://www.w3.org/1999/xhtml">
			<p>GENE_ASSOCIATION:"slr0661"</p>
			<p>Protein_ASSOCIATION:"1.5.1.2"</p>
			<p/>
			</body>
		</notes>
		<listOfReactants>
			<speciesReference species="cpd00004_c" stoichiometry="1"/>
			<speciesReference species="cpd00067_c" stoichiometry="1"/>
			<speciesReference species="cpd02431_c" stoichiometry="1"/>
		</listOfReactants>
		<listOfProducts>
			<speciesReference species="cpd00003_c" stoichiometry="1"/>
			<speciesReference species="cpd00129_c" stoichiometry="1"/>
		</listOfProducts>
	</reaction>
	<reaction id="rxn00931" name="L-Proline:NADP+ 5-oxidoreductase" reversible="false">
		<notes>
			<body xmlns="http://www.w3.org/1999/xhtml">
			<p>GENE_ASSOCIATION:"slr0661"</p>
			<p>Protein_ASSOCIATION:"1.5.1.2"</p>
			<p/>
			</body>
		</notes>
		<listOfReactants>
			<speciesReference species="cpd00006_c" stoichiometry="1"/>
			<speciesReference species="cpd00129_c" stoichiometry="1"/>
		</listOfReactants>
		<listOfProducts>
			<speciesReference species="cpd00005_c" stoichiometry="1"/>
			<speciesReference species="cpd00067_c" stoichiometry="1"/>
			<speciesReference species="cpd02431_c" stoichiometry="1"/>
		</listOfProducts>
	</reaction>
	<reaction id="rxn00941" name="Nicotinamide-nucleotide:pyrophosphate" reversible="false">
		<notes>
			<body xmlns="http://www.w3.org/1999/xhtml">
			<p>GENE_ASSOCIATION:"slr0788"</p>
			<p>Protein_ASSOCIATION:"2.4.2.12"</p>
			<p/>
			</body>
		</notes>
		<listOfReactants>
			<speciesReference species="cpd00012_c" stoichiometry="1"/>
			<speciesReference species="cpd00355_c" stoichiometry="1"/>
		</listOfReactants>
		<listOfProducts>
			<speciesReference species="cpd00067_c" stoichiometry="1"/>
			<speciesReference species="cpd00103_c" stoichiometry="1"/>
			<speciesReference species="cpd00133_c" stoichiometry="1"/>
		</listOfProducts>
	</reaction>
	<reaction id="rxn00947" name="Palmitate:CoA ligase (AMP-forming)" reversible="false">
		<notes>
			<body xmlns="http://www.w3.org/1999/xhtml">
			<p>GENE_ASSOCIATION:"slr1609"</p>
			<p>Protein_ASSOCIATION:"6.2.1.3"</p>
			<p/>
			</body>
		</notes>
		<listOfReactants>
			<speciesReference species="cpd00002_c" stoichiometry="1"/>
			<speciesReference species="cpd00010_c" stoichiometry="1"/>
			<speciesReference species="cpd00067_c" stoichiometry="1"/>
			<speciesReference species="cpd00214_c" stoichiometry="1"/>
		</listOfReactants>
		<listOfProducts>
			<speciesReference species="cpd00012_c" stoichiometry="1"/>
			<speciesReference species="cpd00018_c" stoichiometry="1"/>
			<speciesReference species="cpd00134_c" stoichiometry="1"/>
		</listOfProducts>
	</reaction>
	<reaction id="rxn00950" name="Cystathionine L-homocysteine-lyase (deaminating)" reversible="false">
		<notes>
			<body xmlns="http://www.w3.org/1999/xhtml">
			<p>GENE_ASSOCIATION:"nf"</p>
			<p>Protein_ASSOCIATION:"4.4.1.18"</p>
			<p/>
			</body>
		</notes>
		<listOfReactants>
			<speciesReference species="cpd00001_c" stoichiometry="1"/>
			<speciesReference species="cpd00367_c" stoichiometry="1"/>
		</listOfReactants>
		<listOfProducts>
			<speciesReference species="cpd00013_c" stoichiometry="1"/>
			<speciesReference species="cpd00020_c" stoichiometry="1"/>
			<speciesReference species="cpd00135_c" stoichiometry="1"/>
		</listOfProducts>
	</reaction>
	<reaction id="rxn00952" name="O-Acetyl-L-homoserine acetate-lyase (adding methanethiol)" reversible="false">
		<notes>
			<body xmlns="http://www.w3.org/1999/xhtml">
			<p>GENE_ASSOCIATION:"nf"</p>
			<p>Protein_ASSOCIATION:"2.5.1.49"</p>
			<p/>
			</body>
		</notes>
		<listOfReactants>
			<speciesReference species="cpd00239_c" stoichiometry="1"/>
			<speciesReference species="cpd00790_c" stoichiometry="1"/>
		</listOfReactants>
		<listOfProducts>
			<speciesReference species="cpd00067_c" stoichiometry="1"/>
			<speciesReference species="cpd00029_c" stoichiometry="1"/>
			<speciesReference species="cpd00135_c" stoichiometry="1"/>
		</listOfProducts>
	</reaction>
	<reaction id="rxn00967" name="UDPglucose:4-hydroxybenzoate 4-O-beta-D-glucosyltransferase" reversible="true">
		<notes>
			<body xmlns="http://www.w3.org/1999/xhtml">
			<p>GENE_ASSOCIATION:"nf"</p>
			<p>Protein_ASSOCIATION:"3.1.3.4"</p>
			<p/>
			</body>
		</notes>
		<listOfReactants>
			<speciesReference species="cpd00026_c" stoichiometry="1"/>
			<speciesReference species="cpd00136_c" stoichiometry="1"/>
		</listOfReactants>
		<listOfProducts>
			<speciesReference species="cpd00014_c" stoichiometry="1"/>
			<speciesReference species="cpd02476_c" stoichiometry="1"/>
		</listOfProducts>
	</reaction>
	<reaction id="rxn00968" name="2,4__39;-dihydroxyacetophenone oxidoreductase (C-C-bond-cleaving)" reversible="false">
		<notes>
			<body xmlns="http://www.w3.org/1999/xhtml">
			<p>GENE_ASSOCIATION:"nf"</p>
			<p>Protein_ASSOCIATION:"3.1.3.4"</p>
			<p/>
			</body>
		</notes>
		<listOfReactants>
			<speciesReference species="cpd00007_c" stoichiometry="1"/>
			<speciesReference species="cpd02300_c" stoichiometry="1"/>
		</listOfReactants>
		<listOfProducts>
			<speciesReference species="cpd00047_c" stoichiometry="1"/>
			<speciesReference species="cpd00067_c" stoichiometry="2"/>
			<speciesReference species="cpd00136_c" stoichiometry="1"/>
		</listOfProducts>
	</reaction>
	<reaction id="rxn00973" name="citrate hydro-lyase" reversible="true">
		<notes>
			<body xmlns="http://www.w3.org/1999/xhtml">
			<p>GENE_ASSOCIATION:"slr0665"</p>
			<p>Protein_ASSOCIATION:"4.2.1.3"</p>
			<p/>
			</body>
		</notes>
		<listOfReactants>
			<speciesReference species="cpd00137_c" stoichiometry="1"/>
		</listOfReactants>
		<listOfProducts>
			<speciesReference species="cpd00260_c" stoichiometry="1"/>
		</listOfProducts>
	</reaction>
	<reaction id="rxn00974" name="citrate hydro-lyase" reversible="true">
		<notes>
			<body xmlns="http://www.w3.org/1999/xhtml">
			<p>GENE_ASSOCIATION:"slr0665"</p>
			<p>Protein_ASSOCIATION:"4.2.1.3"</p>
			<p/>
			</body>
		</notes>
		<listOfReactants>
			<speciesReference species="cpd00137_c" stoichiometry="1"/>
		</listOfReactants>
		<listOfProducts>
			<speciesReference species="cpd00001_c" stoichiometry="1"/>
			<speciesReference species="cpd00331_c" stoichiometry="1"/>
		</listOfProducts>
	</reaction>
	<reaction id="rxn00979" name="glycolaldehyde:NAD+ oxidoreductase" reversible="false">
		<notes>
			<body xmlns="http://www.w3.org/1999/xhtml">
			<p>GENE_ASSOCIATION:"slr0091"</p>
			<p>Protein_ASSOCIATION:"1.2.1.47"</p>
			<p/>
			</body>
		</notes>
		<listOfReactants>
			<speciesReference species="cpd00001_c" stoichiometry="1"/>
			<speciesReference species="cpd00003_c" stoichiometry="1"/>
			<speciesReference species="cpd00229_c" stoichiometry="1"/>
		</listOfReactants>
		<listOfProducts>
			<speciesReference species="cpd00004_c" stoichiometry="1"/>
			<speciesReference species="cpd00067_c" stoichiometry="2"/>
			<speciesReference species="cpd00139_c" stoichiometry="1"/>
		</listOfProducts>
	</reaction>
	<reaction id="rxn00980" name="2-Phosphoglycolate phosphohydrolase" reversible="false">
		<notes>
			<body xmlns="http://www.w3.org/1999/xhtml">
			<p>GENE_ASSOCIATION:"(sll1349) or (slr0458)"</p>
			<p>Protein_ASSOCIATION:"3.1.3.18"</p>
			<p/>
			</body>
		</notes>
		<listOfReactants>
			<speciesReference species="cpd00001_c" stoichiometry="1"/>
			<speciesReference species="cpd00727_c" stoichiometry="1"/>
		</listOfReactants>
		<listOfProducts>
			<speciesReference species="cpd00009_c" stoichiometry="1"/>
			<speciesReference species="cpd00067_c" stoichiometry="1"/>
			<speciesReference species="cpd00139_c" stoichiometry="1"/>
		</listOfProducts>
	</reaction>
	<reaction id="rxn00985" name="ATP:acetate phosphotransferase" reversible="false">
		<notes>
			<body xmlns="http://www.w3.org/1999/xhtml">
			<p>GENE_ASSOCIATION:"sll1299  and slr2035"</p>
			<p>Protein_ASSOCIATION:"2.7.2.1"</p>
			<p/>
			</body>
		</notes>
		<listOfReactants>
			<speciesReference species="cpd00008_c" stoichiometry="1"/>
			<speciesReference species="cpd01844_c" stoichiometry="1"/>
		</listOfReactants>
		<listOfProducts>
			<speciesReference species="cpd00002_c" stoichiometry="1"/>
			<speciesReference species="cpd00067_c" stoichiometry="1"/>
			<speciesReference species="cpd00141_c" stoichiometry="1"/>
		</listOfProducts>
	</reaction>
	<reaction id="rxn00989" name="Acetoacetyl-CoA hydrolase" reversible="false">
		<notes>
			<body xmlns="http://www.w3.org/1999/xhtml">
			<p>GENE_ASSOCIATION:"nf"</p>
			<p>Protein_ASSOCIATION:"3.1.2.11"</p>
			<p/>
			</body>
		</notes>
		<listOfReactants>
			<speciesReference species="cpd00001_c" stoichiometry="1"/>
			<speciesReference species="cpd00279_c" stoichiometry="1"/>
		</listOfReactants>
		<listOfProducts>
			<speciesReference species="cpd00010_c" stoichiometry="1"/>
			<speciesReference species="cpd00067_c" stoichiometry="1"/>
			<speciesReference species="cpd00142_c" stoichiometry="1"/>
		</listOfProducts>
	</reaction>
	<reaction id="rxn00999" name="Phenylpyruvate:oxygen oxidoreductase (hydroxylating,decarboxylating)" reversible="false">
		<notes>
			<body xmlns="http://www.w3.org/1999/xhtml">
			<p>GENE_ASSOCIATION:"slr0090"</p>
			<p>Protein_ASSOCIATION:"1.13.11.27"</p>
			<p/>
			</body>
		</notes>
		<listOfReactants>
			<speciesReference species="cpd00007_c" stoichiometry="1"/>
			<speciesReference species="cpd00143_c" stoichiometry="1"/>
		</listOfReactants>
		<listOfProducts>
			<speciesReference species="cpd00011_c" stoichiometry="1"/>
			<speciesReference species="cpd03480_c" stoichiometry="1"/>
		</listOfProducts>
	</reaction>
	<reaction id="rxn01000" name="Prephenate hydro-lyase (decarboxylating)" reversible="false">
		<notes>
			<body xmlns="http://www.w3.org/1999/xhtml">
			<p>GENE_ASSOCIATION:"sll1662"</p>
			<p>Protein_ASSOCIATION:"4.2.1.51"</p>
			<p/>
			</body>
		</notes>
		<listOfReactants>
			<speciesReference species="cpd00067_c" stoichiometry="1"/>
			<speciesReference species="cpd00219_c" stoichiometry="1"/>
		</listOfReactants>
		<listOfProducts>
			<speciesReference species="cpd00001_c" stoichiometry="1"/>
			<speciesReference species="cpd00011_c" stoichiometry="1"/>
			<speciesReference species="cpd00143_c" stoichiometry="1"/>
		</listOfProducts>
	</reaction>
	<reaction id="rxn01003" name="Phenylpyruvate carboxy-lyase" reversible="false">
		<notes>
			<body xmlns="http://www.w3.org/1999/xhtml">
			<p>GENE_ASSOCIATION:"sll0250"</p>
			<p>Protein_ASSOCIATION:"6.3.2.5"</p>
			<p/>
			</body>
		</notes>
		<listOfReactants>
			<speciesReference species="cpd00067_c" stoichiometry="1"/>
			<speciesReference species="cpd00143_c" stoichiometry="1"/>
		</listOfReactants>
		<listOfProducts>
			<speciesReference species="cpd00011_c" stoichiometry="1"/>
			<speciesReference species="cpd00464_c" stoichiometry="1"/>
		</listOfProducts>
	</reaction>
	<reaction id="rxn01011" name="D-Glycerate:NADP+ 2-oxidoreductase" reversible="false">
		<notes>
			<body xmlns="http://www.w3.org/1999/xhtml">
			<p>GENE_ASSOCIATION:"(sll1908 or slr1556)"</p>
			<p>Protein_ASSOCIATION:"1.1.1.81"</p>
			<p/>
			</body>
		</notes>
		<listOfReactants>
			<speciesReference species="cpd00003_c" stoichiometry="1"/>
			<speciesReference species="cpd00223_c" stoichiometry="1"/>
		</listOfReactants>
		<listOfProducts>
			<speciesReference species="cpd00004_c" stoichiometry="1"/>
			<speciesReference species="cpd00067_c" stoichiometry="1"/>
			<speciesReference species="cpd00145_c" stoichiometry="1"/>
		</listOfProducts>
	</reaction>
	<reaction id="rxn01016" name="ATP:carbamate phosphotransferase" reversible="true">
		<notes>
			<body xmlns="http://www.w3.org/1999/xhtml">
			<p>GENE_ASSOCIATION:"sll0573"</p>
			<p>Protein_ASSOCIATION:"2.7.2.2"</p>
			<p/>
			</body>
		</notes>
		<listOfReactants>
			<speciesReference species="cpd00002_c" stoichiometry="1"/>
			<speciesReference species="cpd00067_c" stoichiometry="1"/>
			<speciesReference species="cpd01101_c" stoichiometry="1"/>
		</listOfReactants>
		<listOfProducts>
			<speciesReference species="cpd00008_c" stoichiometry="1"/>
			<speciesReference species="cpd00146_c" stoichiometry="1"/>
		</listOfProducts>
	</reaction>
	<reaction id="rxn01018" name="Carbamoyl-phosphate:L-aspartate carbamoyltransferase" reversible="false">
		<notes>
			<body xmlns="http://www.w3.org/1999/xhtml">
			<p>GENE_ASSOCIATION:"slr1476"</p>
			<p>Protein_ASSOCIATION:"2.1.3.2"</p>
			<p/>
			</body>
		</notes>
		<listOfReactants>
			<speciesReference species="cpd00041_c" stoichiometry="1"/>
			<speciesReference species="cpd00146_c" stoichiometry="1"/>
		</listOfReactants>
		<listOfProducts>
			<speciesReference species="cpd00009_c" stoichiometry="1"/>
			<speciesReference species="cpd00067_c" stoichiometry="2"/>
			<speciesReference species="cpd00343_c" stoichiometry="1"/>
		</listOfProducts>
	</reaction>
	<reaction id="rxn01019" name="Carbamoyl-phosphate:L-ornithine carbamoyltransferase" reversible="true">
		<notes>
			<body xmlns="http://www.w3.org/1999/xhtml">
			<p>GENE_ASSOCIATION:"sll0902"</p>
			<p>Protein_ASSOCIATION:"2.1.3.3"</p>
			<p/>
			</body>
		</notes>
		<listOfReactants>
			<speciesReference species="cpd00064_c" stoichiometry="1"/>
			<speciesReference species="cpd00146_c" stoichiometry="1"/>
		</listOfReactants>
		<listOfProducts>
			<speciesReference species="cpd00009_c" stoichiometry="1"/>
			<speciesReference species="cpd00067_c" stoichiometry="2"/>
			<speciesReference species="cpd00274_c" stoichiometry="1"/>
		</listOfProducts>
	</reaction>
	<reaction id="rxn01022" name="5__39;-Methylthioadenosine:orthophosphate" reversible="false">
		<notes>
			<body xmlns="http://www.w3.org/1999/xhtml">
			<p>GENE_ASSOCIATION:"sll0135"</p>
			<p>Protein_ASSOCIATION:"2.4.2.28"</p>
			<p/>
			</body>
		</notes>
		<listOfReactants>
			<speciesReference species="cpd00009_c" stoichiometry="1"/>
			<speciesReference species="cpd00067_c" stoichiometry="1"/>
			<speciesReference species="cpd00147_c" stoichiometry="1"/>
		</listOfReactants>
		<listOfProducts>
			<speciesReference species="cpd00128_c" stoichiometry="1"/>
			<speciesReference species="cpd02574_c" stoichiometry="1"/>
		</listOfProducts>
	</reaction>
	<reaction id="rxn01043" name="Xylitol:NADP+ oxidoreductase" reversible="true">
		<notes>
			<body xmlns="http://www.w3.org/1999/xhtml">
			<p>GENE_ASSOCIATION:"slr0942"</p>
			<p>Protein_ASSOCIATION:"1.1.1.21"</p>
			<p/>
			</body>
		</notes>
		<listOfReactants>
			<speciesReference species="cpd00006_c" stoichiometry="1"/>
			<speciesReference species="cpd00306_c" stoichiometry="1"/>
		</listOfReactants>
		<listOfProducts>
			<speciesReference species="cpd00005_c" stoichiometry="1"/>
			<speciesReference species="cpd00067_c" stoichiometry="1"/>
			<speciesReference species="cpd00154_c" stoichiometry="1"/>
		</listOfProducts>
	</reaction>
	<reaction id="rxn01058" name="Cholesterol:NAD+ delta7-oxidoreductase" reversible="true">
		<notes>
			<body xmlns="http://www.w3.org/1999/xhtml">
			<p>GENE_ASSOCIATION:"slr1307"</p>
			<p>Protein_ASSOCIATION:"1.3.1.21"</p>
			<p/>
			</body>
		</notes>
		<listOfReactants>
			<speciesReference species="cpd00003_c" stoichiometry="1"/>
			<speciesReference species="cpd00160_c" stoichiometry="1"/>
		</listOfReactants>
		<listOfProducts>
			<speciesReference species="cpd00004_c" stoichiometry="1"/>
			<speciesReference species="cpd00067_c" stoichiometry="1"/>
			<speciesReference species="cpd00857_c" stoichiometry="1"/>
		</listOfProducts>
	</reaction>
	<reaction id="rxn01069" name="O-Phospho-L-homoserine phospho-lyase (adding water)" reversible="false">
		<notes>
			<body xmlns="http://www.w3.org/1999/xhtml">
			<p>GENE_ASSOCIATION:"(sll1172) or (sll1688)"</p>
			<p>Protein_ASSOCIATION:"4.2.3.1"</p>
			<p/>
			</body>
		</notes>
		<listOfReactants>
			<speciesReference species="cpd00001_c" stoichiometry="1"/>
			<speciesReference species="cpd00809_c" stoichiometry="1"/>
		</listOfReactants>
		<listOfProducts>
			<speciesReference species="cpd00009_c" stoichiometry="1"/>
			<speciesReference species="cpd00067_c" stoichiometry="1"/>
			<speciesReference species="cpd00161_c" stoichiometry="1"/>
		</listOfProducts>
	</reaction>
	<reaction id="rxn01071" name="ATP:ethanolamine O-phosphotransferase" reversible="true">
		<notes>
			<body xmlns="http://www.w3.org/1999/xhtml">
			<p>GENE_ASSOCIATION:"sll0066"</p>
			<p>Protein_ASSOCIATION:"2.7.1.82"</p>
			<p/>
			</body>
		</notes>
		<listOfReactants>
			<speciesReference species="cpd00002_c" stoichiometry="1"/>
			<speciesReference species="cpd00162_c" stoichiometry="1"/>
		</listOfReactants>
		<listOfProducts>
			<speciesReference species="cpd00008_c" stoichiometry="1"/>
			<speciesReference species="cpd00285_c" stoichiometry="1"/>
		</listOfProducts>
	</reaction>
	<reaction id="rxn01100" name="ATP:3-phospho-D-glycerate 1-phosphotransferase" reversible="true">
		<notes>
			<body xmlns="http://www.w3.org/1999/xhtml">
			<p>GENE_ASSOCIATION:"slr0394"</p>
			<p>Protein_ASSOCIATION:"2.7.2.3"</p>
			<p/>
			</body>
		</notes>
		<listOfReactants>
			<speciesReference species="cpd00002_c" stoichiometry="1"/>
			<speciesReference species="cpd00067_c" stoichiometry="1"/>
			<speciesReference species="cpd00169_c" stoichiometry="1"/>
		</listOfReactants>
		<listOfProducts>
			<speciesReference species="cpd00008_c" stoichiometry="1"/>
			<speciesReference species="cpd00203_c" stoichiometry="1"/>
		</listOfProducts>
	</reaction>
	<reaction id="rxn01101" name="3-Phospho-D-glycerate:NAD+ 2-oxidoreductase" reversible="false">
		<notes>
			<body xmlns="http://www.w3.org/1999/xhtml">
			<p>GENE_ASSOCIATION:"sll1908"</p>
			<p>Protein_ASSOCIATION:"1.1.1.95"</p>
			<p/>
			</body>
		</notes>
		<listOfReactants>
			<speciesReference species="cpd00003_c" stoichiometry="1"/>
			<speciesReference species="cpd00169_c" stoichiometry="1"/>
		</listOfReactants>
		<listOfProducts>
			<speciesReference species="cpd00004_c" stoichiometry="1"/>
			<speciesReference species="cpd00067_c" stoichiometry="1"/>
			<speciesReference species="cpd02069_c" stoichiometry="1"/>
		</listOfProducts>
	</reaction>
	<reaction id="rxn01102" name="ATP:(R)-glycerate 3-phosphotransferase" reversible="false">
		<notes>
			<body xmlns="http://www.w3.org/1999/xhtml">
			<p>GENE_ASSOCIATION:"slr1840"</p>
			<p>Protein_ASSOCIATION:"2.7.1.31"</p>
			<p/>
			</body>
		</notes>
		<listOfReactants>
			<speciesReference species="cpd00002_c" stoichiometry="1"/>
			<speciesReference species="cpd00223_c" stoichiometry="1"/>
		</listOfReactants>
		<listOfProducts>
			<speciesReference species="cpd00008_c" stoichiometry="1"/>
			<speciesReference species="cpd00169_c" stoichiometry="1"/>
		</listOfProducts>
	</reaction>
	<reaction id="rxn01106" name="2-Phospho-D-glycerate 2,3-phosphomutase" reversible="true">
		<notes>
			<body xmlns="http://www.w3.org/1999/xhtml">
			<p>GENE_ASSOCIATION:"(slr1124) or (slr1945) or (slr0395)"</p>
			<p>Protein_ASSOCIATION:"5.4.2.1"</p>
			<p/>
			</body>
		</notes>
		<listOfReactants>
			<speciesReference species="cpd00482_c" stoichiometry="1"/>
		</listOfReactants>
		<listOfProducts>
			<speciesReference species="cpd00169_c" stoichiometry="1"/>
		</listOfProducts>
	</reaction>
	<reaction id="rxn01108" name="beta-D-Glucose:NAD+ 1-oxoreductase" reversible="true">
		<notes>
			<body xmlns="http://www.w3.org/1999/xhtml">
			<p>GENE_ASSOCIATION:"sll1709"</p>
			<p>Protein_ASSOCIATION:"1.1.1.47"</p>
			<p/>
			</body>
		</notes>
		<listOfReactants>
			<speciesReference species="cpd00003_c" stoichiometry="1"/>
			<speciesReference species="cpd00190_c" stoichiometry="1"/>
		</listOfReactants>
		<listOfProducts>
			<speciesReference species="cpd00004_c" stoichiometry="1"/>
			<speciesReference species="cpd00067_c" stoichiometry="1"/>
			<speciesReference species="cpd00170_c" stoichiometry="1"/>
		</listOfProducts>
	</reaction>
	<reaction id="rxn01111" name="ATP:D-ribulose-5-phosphate 1-phosphotransferase" reversible="false">
		<notes>
			<body xmlns="http://www.w3.org/1999/xhtml">
			<p>GENE_ASSOCIATION:"sll1525"</p>
			<p>Protein_ASSOCIATION:"2.7.1.19"</p>
			<p/>
			</body>
		</notes>
		<listOfReactants>
			<speciesReference species="cpd00002_c" stoichiometry="1"/>
			<speciesReference species="cpd00171_c" stoichiometry="1"/>
		</listOfReactants>
		<listOfProducts>
			<speciesReference species="cpd00008_c" stoichiometry="1"/>
			<speciesReference species="cpd00871_c" stoichiometry="1"/>
		</listOfProducts>
	</reaction>
	<reaction id="rxn01115" name="6-Phospho-D-gluconate:NADP+ 2-oxidoreductase (decarboxylating)" reversible="false">
		<notes>
			<body xmlns="http://www.w3.org/1999/xhtml">
			<p>GENE_ASSOCIATION:"sll0329"</p>
			<p>Protein_ASSOCIATION:"1.1.1.44"</p>
			<p/>
			</body>
		</notes>
		<listOfReactants>
			<speciesReference species="cpd00006_c" stoichiometry="1"/>
			<speciesReference species="cpd00284_c" stoichiometry="1"/>
		</listOfReactants>
		<listOfProducts>
			<speciesReference species="cpd00005_c" stoichiometry="1"/>
			<speciesReference species="cpd00011_c" stoichiometry="1"/>
			<speciesReference species="cpd00171_c" stoichiometry="1"/>
		</listOfProducts>
	</reaction>
	<reaction id="rxn01116" name="D-Ribulose-5-phosphate 3-epimerase" reversible="true">
		<notes>
			<body xmlns="http://www.w3.org/1999/xhtml">
			<p>GENE_ASSOCIATION:"sll0807"</p>
			<p>Protein_ASSOCIATION:"5.1.3.1"</p>
			<p/>
			</body>
		</notes>
		<listOfReactants>
			<speciesReference species="cpd00171_c" stoichiometry="1"/>
		</listOfReactants>
		<listOfProducts>
			<speciesReference species="cpd00198_c" stoichiometry="1"/>
		</listOfProducts>
	</reaction>
	<reaction id="rxn01127" name="ATP:AMP phosphotransferase" reversible="true">
		<notes>
			<body xmlns="http://www.w3.org/1999/xhtml">
			<p>GENE_ASSOCIATION:"sll1815"</p>
			<p>Protein_ASSOCIATION:"2.7.4.3"</p>
			<p/>
			</body>
		</notes>
		<listOfReactants>
			<speciesReference species="cpd00002_c" stoichiometry="1"/>
			<speciesReference species="cpd00294_c" stoichiometry="1"/>
		</listOfReactants>
		<listOfProducts>
			<speciesReference species="cpd00008_c" stoichiometry="1"/>
			<speciesReference species="cpd00177_c" stoichiometry="1"/>
		</listOfProducts>
	</reaction>
	<reaction id="rxn01138" name="Adenosine:orthophosphate ribosyltransferase" reversible="true">
		<notes>
			<body xmlns="http://www.w3.org/1999/xhtml">
			<p>GENE_ASSOCIATION:"nf"</p>
			<p>Protein_ASSOCIATION:"2.4.2.1"</p>
			<p/>
			</body>
		</notes>
		<listOfReactants>
			<speciesReference species="cpd00009_c" stoichiometry="1"/>
			<speciesReference species="cpd00067_c" stoichiometry="1"/>
			<speciesReference species="cpd00182_c" stoichiometry="1"/>
		</listOfReactants>
		<listOfProducts>
			<speciesReference species="cpd00128_c" stoichiometry="1"/>
			<speciesReference species="cpd00475_c" stoichiometry="1"/>
		</listOfProducts>
	</reaction>
	<reaction id="rxn01143" name="ATP:thymidine 5__39;-phosphotransferase" reversible="false">
		<notes>
			<body xmlns="http://www.w3.org/1999/xhtml">
			<p>GENE_ASSOCIATION:"slr0379"</p>
			<p>Protein_ASSOCIATION:"2.7.1.21"</p>
			<p/>
			</body>
		</notes>
		<listOfReactants>
			<speciesReference species="cpd00002_c" stoichiometry="1"/>
			<speciesReference species="cpd00184_c" stoichiometry="1"/>
		</listOfReactants>
		<listOfProducts>
			<speciesReference species="cpd00008_c" stoichiometry="1"/>
			<speciesReference species="cpd00298_c" stoichiometry="1"/>
		</listOfProducts>
	</reaction>
	<reaction id="rxn01145" name="Thymidylate 5__39;-phosphohydrolase" reversible="false">
		<notes>
			<body xmlns="http://www.w3.org/1999/xhtml">
			<p>GENE_ASSOCIATION:"sll1108 or sll1459"</p>
			<p>Protein_ASSOCIATION:"3.1.3.5"</p>
			<p/>
			</body>
		</notes>
		<listOfReactants>
			<speciesReference species="cpd00001_c" stoichiometry="1"/>
			<speciesReference species="cpd00298_c" stoichiometry="1"/>
		</listOfReactants>
		<listOfProducts>
			<speciesReference species="cpd00009_c" stoichiometry="1"/>
			<speciesReference species="cpd00067_c" stoichiometry="1"/>
			<speciesReference species="cpd00184_c" stoichiometry="1"/>
		</listOfProducts>
	</reaction>
	<reaction id="rxn01153" name="D-Glutamine amidohydrolase" reversible="false">
		<notes>
			<body xmlns="http://www.w3.org/1999/xhtml">
			<p>GENE_ASSOCIATION:"slr2079"</p>
			<p>Protein_ASSOCIATION:"3.5.1.2"</p>
			<p/>
			</body>
		</notes>
		<listOfReactants>
			<speciesReference species="cpd00001_c" stoichiometry="1"/>
			<speciesReference species="cpd00610_c" stoichiometry="1"/>
		</listOfReactants>
		<listOfProducts>
			<speciesReference species="cpd00013_c" stoichiometry="1"/>
			<speciesReference species="cpd00186_c" stoichiometry="1"/>
		</listOfProducts>
	</reaction>
	<reaction id="rxn01169" name="ATP:D-glucose 6-phosphotransferase" reversible="false">
		<notes>
			<body xmlns="http://www.w3.org/1999/xhtml">
			<p>GENE_ASSOCIATION:"sll0593"</p>
			<p>Protein_ASSOCIATION:"2.7.1.1"</p>
			<p/>
			</body>
		</notes>
		<listOfReactants>
			<speciesReference species="cpd00002_c" stoichiometry="1"/>
			<speciesReference species="cpd00190_c" stoichiometry="1"/>
		</listOfReactants>
		<listOfProducts>
			<speciesReference species="cpd00008_c" stoichiometry="1"/>
			<speciesReference species="cpd00863_c" stoichiometry="1"/>
		</listOfProducts>
	</reaction>
	<reaction id="rxn01184" name="APS:ATP adenylyltransferase" reversible="false">
		<notes>
			<body xmlns="http://www.w3.org/1999/xhtml">
			<p>GENE_ASSOCIATION:"sll0509"</p>
			<p>Protein_ASSOCIATION:"2.7.7.53"</p>
			<p/>
			</body>
		</notes>
		<listOfReactants>
			<speciesReference species="cpd00048_c" stoichiometry="1"/>
			<speciesReference species="cpd00067_c" stoichiometry="1"/>
			<speciesReference species="cpd00924_c" stoichiometry="1"/>
		</listOfReactants>
		<listOfProducts>
			<speciesReference species="cpd00002_c" stoichiometry="1"/>
			<speciesReference species="cpd00193_c" stoichiometry="1"/>
		</listOfProducts>
	</reaction>
	<reaction id="rxn01200" name="Sedoheptulose-7-phosphate:D-glyceraldehyde-3-phosphate" reversible="true">
		<notes>
			<body xmlns="http://www.w3.org/1999/xhtml">
			<p>GENE_ASSOCIATION:"sll1070"</p>
			<p>Protein_ASSOCIATION:"2.2.1.1"</p>
			<p/>
			</body>
		</notes>
		<listOfReactants>
			<speciesReference species="cpd00102_c" stoichiometry="1"/>
			<speciesReference species="cpd00238_c" stoichiometry="1"/>
		</listOfReactants>
		<listOfProducts>
			<speciesReference species="cpd00101_c" stoichiometry="1"/>
			<speciesReference species="cpd00198_c" stoichiometry="1"/>
		</listOfProducts>
	</reaction>
	<reaction id="rxn01204" name="4-Aminobutanoate:2-oxoglutarate aminotransferase" reversible="false">
		<notes>
			<body xmlns="http://www.w3.org/1999/xhtml">
			<p>GENE_ASSOCIATION:"(slr1022) or (sll0017)"</p>
			<p>Protein_ASSOCIATION:"2.6.1.19"</p>
			<p/>
			</body>
		</notes>
		<listOfReactants>
			<speciesReference species="cpd00024_c" stoichiometry="1"/>
			<speciesReference species="cpd00281_c" stoichiometry="1"/>
		</listOfReactants>
		<listOfProducts>
			<speciesReference species="cpd00023_c" stoichiometry="1"/>
			<speciesReference species="cpd00199_c" stoichiometry="1"/>
		</listOfProducts>
	</reaction>
	<reaction id="rxn01208" name="2-Oxo-4-methyl-3-carboxypentanoate decarboxylation" reversible="false">
		<notes>
			<body xmlns="http://www.w3.org/1999/xhtml">
			<p>GENE_ASSOCIATION:"nf"</p>
			<p>Protein_ASSOCIATION:"2.2.1.6"</p>
			<p/>
			</body>
		</notes>
		<listOfReactants>
			<speciesReference species="cpd00067_c" stoichiometry="1"/>
			<speciesReference species="cpd02605_c" stoichiometry="1"/>
		</listOfReactants>
		<listOfProducts>
			<speciesReference species="cpd00011_c" stoichiometry="1"/>
			<speciesReference species="cpd00200_c" stoichiometry="1"/>
		</listOfProducts>
	</reaction>
	<reaction id="rxn01211" name="5,10-Methenyltetrahydrofolate 5-hydrolase(decyclizing)" reversible="true">
		<notes>
			<body xmlns="http://www.w3.org/1999/xhtml">
			<p>GENE_ASSOCIATION:" sll0753 "</p>
			<p>Protein_ASSOCIATION:"3.5.4.9"</p>
			<p/>
			</body>
		</notes>
		<listOfReactants>
			<speciesReference species="cpd00001_c" stoichiometry="1"/>
			<speciesReference species="cpd00347_c" stoichiometry="1"/>
		</listOfReactants>
		<listOfProducts>
			<speciesReference species="cpd00067_c" stoichiometry="1"/>
			<speciesReference species="cpd00201_c" stoichiometry="1"/>
		</listOfProducts>
	</reaction>
	<reaction id="rxn01213" name="Dimethylallyl-diphosphate:isopentenyl-diphosphate" reversible="false">
		<notes>
			<body xmlns="http://www.w3.org/1999/xhtml">
			<p>GENE_ASSOCIATION:"slr0739"</p>
			<p>Protein_ASSOCIATION:"2.1.1.148"</p>
			<p/>
			</body>
		</notes>
		<listOfReactants>
			<speciesReference species="cpd00113_c" stoichiometry="1"/>
			<speciesReference species="cpd00202_c" stoichiometry="1"/>
		</listOfReactants>
		<listOfProducts>
			<speciesReference species="cpd00012_c" stoichiometry="1"/>
			<speciesReference species="cpd00283_c" stoichiometry="1"/>
		</listOfProducts>
	</reaction>
	<reaction id="rxn01216" name="3-Phospho-D-glyceroyl phosphate 2,3-phosphomutase" reversible="true">
		<notes>
			<body xmlns="http://www.w3.org/1999/xhtml">
			<p>GENE_ASSOCIATION:"slr1945"</p>
			<p>Protein_ASSOCIATION:"nf"</p>
			<p/>
			</body>
		</notes>
		<listOfReactants>
			<speciesReference species="cpd00203_c" stoichiometry="1"/>
		</listOfReactants>
		<listOfProducts>
			<speciesReference species="cpd00067_c" stoichiometry="1"/>
			<speciesReference species="cpd00853_c" stoichiometry="1"/>
		</listOfProducts>
	</reaction>
	<reaction id="rxn01241" name="Dihydrolipoamide:NAD+ oxidoreductase" reversible="true">
		<notes>
			<body xmlns="http://www.w3.org/1999/xhtml">
			<p>GENE_ASSOCIATION:"slr1096"</p>
			<p>Protein_ASSOCIATION:"1.8.1.4"</p>
			<p/>
			</body>
		</notes>
		<listOfReactants>
			<speciesReference species="cpd00003_c" stoichiometry="1"/>
			<speciesReference species="cpd00449_c" stoichiometry="1"/>
		</listOfReactants>
		<listOfProducts>
			<speciesReference species="cpd00004_c" stoichiometry="1"/>
			<speciesReference species="cpd00067_c" stoichiometry="1"/>
			<speciesReference species="cpd00213_c" stoichiometry="1"/>
		</listOfProducts>
	</reaction>
	<reaction id="rxn01242" name="pyruvate:[dihydrolipoyllysine-residue" reversible="false">
		<notes>
			<body xmlns="http://www.w3.org/1999/xhtml">
			<p>GENE_ASSOCIATION:"sll1721"</p>
			<p>Protein_ASSOCIATION:"1.2.4.1"</p>
			<p/>
			</body>
		</notes>
		<listOfReactants>
			<speciesReference species="cpd00020_c" stoichiometry="1"/>
			<speciesReference species="cpd00067_c" stoichiometry="1"/>
			<speciesReference species="cpd00213_c" stoichiometry="1"/>
		</listOfReactants>
		<listOfProducts>
			<speciesReference species="cpd00011_c" stoichiometry="1"/>
			<speciesReference species="cpd00836_c" stoichiometry="1"/>
		</listOfProducts>
	</reaction>
	<reaction id="rxn01248" name="Pyridoxal:NAD+ 4-oxidoreductase" reversible="true">
		<notes>
			<body xmlns="http://www.w3.org/1999/xhtml">
			<p>GENE_ASSOCIATION:"slr0661"</p>
			<p>Protein_ASSOCIATION:"1.5.1.2"</p>
			<p/>
			</body>
		</notes>
		<listOfReactants>
			<speciesReference species="cpd00003_c" stoichiometry="1"/>
			<speciesReference species="cpd00215_c" stoichiometry="1"/>
		</listOfReactants>
		<listOfProducts>
			<speciesReference species="cpd00004_c" stoichiometry="1"/>
			<speciesReference species="cpd00067_c" stoichiometry="1"/>
			<speciesReference species="cpd00715_c" stoichiometry="1"/>
		</listOfProducts>
	</reaction>
	<reaction id="rxn01255" name="5-O-(1-Carboxyvinyl)-3-phosphoshikimate phosphate-lyase" reversible="false">
		<notes>
			<body xmlns="http://www.w3.org/1999/xhtml">
			<p>GENE_ASSOCIATION:"sll1747"</p>
			<p>Protein_ASSOCIATION:"4.2.3.5"</p>
			<p/>
			</body>
		</notes>
		<listOfReactants>
			<speciesReference species="cpd00932_c" stoichiometry="1"/>
		</listOfReactants>
		<listOfProducts>
			<speciesReference species="cpd00009_c" stoichiometry="1"/>
			<speciesReference species="cpd00067_c" stoichiometry="1"/>
			<speciesReference species="cpd00216_c" stoichiometry="1"/>
		</listOfProducts>
	</reaction>
	<reaction id="rxn01256" name="Chorismate pyruvatemutase" reversible="false">
		<notes>
			<body xmlns="http://www.w3.org/1999/xhtml">
			<p>GENE_ASSOCIATION:"sll0109"</p>
			<p>Protein_ASSOCIATION:"5.4.99.5"</p>
			<p/>
			</body>
		</notes>
		<listOfReactants>
			<speciesReference species="cpd00216_c" stoichiometry="1"/>
		</listOfReactants>
		<listOfProducts>
			<speciesReference species="cpd00219_c" stoichiometry="1"/>
		</listOfProducts>
	</reaction>
	<reaction id="rxn01257" name="chorismate:L-glutamine aminotransferase" reversible="false">
		<notes>
			<body xmlns="http://www.w3.org/1999/xhtml">
			<p>GENE_ASSOCIATION:"nf"</p>
			<p>Protein_ASSOCIATION:"2.6.1.85"</p>
			<p/>
			</body>
		</notes>
		<listOfReactants>
			<speciesReference species="cpd00053_c" stoichiometry="1"/>
			<speciesReference species="cpd00216_c" stoichiometry="1"/>
		</listOfReactants>
		<listOfProducts>
			<speciesReference species="cpd00023_c" stoichiometry="1"/>
			<speciesReference species="cpd08210_c" stoichiometry="1"/>
		</listOfProducts>
	</reaction>
	<reaction id="rxn01258" name="Chorismate hydroxymutase" reversible="true">
		<notes>
			<body xmlns="http://www.w3.org/1999/xhtml">
			<p>GENE_ASSOCIATION:"slr0817"</p>
			<p>Protein_ASSOCIATION:"5.4.99.6"</p>
			<p/>
			</body>
		</notes>
		<listOfReactants>
			<speciesReference species="cpd00216_c" stoichiometry="1"/>
		</listOfReactants>
		<listOfProducts>
			<speciesReference species="cpd00658_c" stoichiometry="1"/>
		</listOfProducts>
	</reaction>
	<reaction id="rxn01268" name="Prephenate:NAD+ oxidoreductase(decarboxylating)" reversible="false">
		<notes>
			<body xmlns="http://www.w3.org/1999/xhtml">
			<p>GENE_ASSOCIATION:"slr2081"</p>
			<p>Protein_ASSOCIATION:"1.3.1.12"</p>
			<p/>
			</body>
		</notes>
		<listOfReactants>
			<speciesReference species="cpd00003_c" stoichiometry="1"/>
			<speciesReference species="cpd00219_c" stoichiometry="1"/>
		</listOfReactants>
		<listOfProducts>
			<speciesReference species="cpd00004_c" stoichiometry="1"/>
			<speciesReference species="cpd00011_c" stoichiometry="1"/>
			<speciesReference species="cpd00868_c" stoichiometry="1"/>
		</listOfProducts>
	</reaction>
	<reaction id="rxn01269" name="Prephenate:NADP+ oxidoreductase(decarboxylating)" reversible="false">
		<notes>
			<body xmlns="http://www.w3.org/1999/xhtml">
			<p>GENE_ASSOCIATION:"slr2081"</p>
			<p>Protein_ASSOCIATION:"1.3.1.43"</p>
			<p/>
			</body>
		</notes>
		<listOfReactants>
			<speciesReference species="cpd00006_c" stoichiometry="1"/>
			<speciesReference species="cpd00219_c" stoichiometry="1"/>
		</listOfReactants>
		<listOfProducts>
			<speciesReference species="cpd00005_c" stoichiometry="1"/>
			<speciesReference species="cpd00011_c" stoichiometry="1"/>
			<speciesReference species="cpd00868_c" stoichiometry="1"/>
		</listOfProducts>
	</reaction>
	<reaction id="rxn01274" name="S-(2-Hydroxyacyl)glutathione hydrolase" reversible="false">
		<notes>
			<body xmlns="http://www.w3.org/1999/xhtml">
			<p>GENE_ASSOCIATION:"(sll1019) or (slr1259)"</p>
			<p>Protein_ASSOCIATION:"3.1.2.6"</p>
			<p/>
			</body>
		</notes>
		<listOfReactants>
			<speciesReference species="cpd00001_c" stoichiometry="1"/>
			<speciesReference species="cpd02182_c" stoichiometry="1"/>
		</listOfReactants>
		<listOfProducts>
			<speciesReference species="cpd00042_c" stoichiometry="1"/>
			<speciesReference species="cpd00067_c" stoichiometry="1"/>
			<speciesReference species="cpd00221_c" stoichiometry="1"/>
		</listOfProducts>
	</reaction>
	<reaction id="rxn01280" name="(R)-Glycerate:NAD+ oxidoreductase" reversible="false">
		<notes>
			<body xmlns="http://www.w3.org/1999/xhtml">
			<p>GENE_ASSOCIATION:"slr0229"</p>
			<p>Protein_ASSOCIATION:"1.1.1.60"</p>
			<p/>
			</body>
		</notes>
		<listOfReactants>
			<speciesReference species="cpd00003_c" stoichiometry="1"/>
			<speciesReference species="cpd00223_c" stoichiometry="1"/>
		</listOfReactants>
		<listOfProducts>
			<speciesReference species="cpd00004_c" stoichiometry="1"/>
			<speciesReference species="cpd00067_c" stoichiometry="1"/>
			<speciesReference species="cpd00843_c" stoichiometry="1"/>
		</listOfProducts>
	</reaction>
	<reaction id="rxn01286" name="D-Glyceraldehyde:NAD+ oxidoreductase" reversible="true">
		<notes>
			<body xmlns="http://www.w3.org/1999/xhtml">
			<p>GENE_ASSOCIATION:"slr0091"</p>
			<p>Protein_ASSOCIATION:"1.2.1.3"</p>
			<p/>
			</body>
		</notes>
		<listOfReactants>
			<speciesReference species="cpd00001_c" stoichiometry="1"/>
			<speciesReference species="cpd00003_c" stoichiometry="1"/>
			<speciesReference species="cpd00448_c" stoichiometry="1"/>
		</listOfReactants>
		<listOfProducts>
			<speciesReference species="cpd00004_c" stoichiometry="1"/>
			<speciesReference species="cpd00067_c" stoichiometry="2"/>
			<speciesReference species="cpd00223_c" stoichiometry="1"/>
		</listOfProducts>
	</reaction>
	<reaction id="rxn01300" name="ATP:L-homoserine O-phosphotransferase" reversible="false">
		<notes>
			<body xmlns="http://www.w3.org/1999/xhtml">
			<p>GENE_ASSOCIATION:"sll1760"</p>
			<p>Protein_ASSOCIATION:"2.7.1.39"</p>
			<p/>
			</body>
		</notes>
		<listOfReactants>
			<speciesReference species="cpd00002_c" stoichiometry="1"/>
			<speciesReference species="cpd00227_c" stoichiometry="1"/>
		</listOfReactants>
		<listOfProducts>
			<speciesReference species="cpd00008_c" stoichiometry="1"/>
			<speciesReference species="cpd00809_c" stoichiometry="1"/>
		</listOfProducts>
	</reaction>
	<reaction id="rxn01301" name="L-Homoserine:NAD+ oxidoreductase" reversible="true">
		<notes>
			<body xmlns="http://www.w3.org/1999/xhtml">
			<p>GENE_ASSOCIATION:"sll0455"</p>
			<p>Protein_ASSOCIATION:"1.1.1.3"</p>
			<p/>
			</body>
		</notes>
		<listOfReactants>
			<speciesReference species="cpd00003_c" stoichiometry="1"/>
			<speciesReference species="cpd00227_c" stoichiometry="1"/>
		</listOfReactants>
		<listOfProducts>
			<speciesReference species="cpd00004_c" stoichiometry="1"/>
			<speciesReference species="cpd00067_c" stoichiometry="1"/>
			<speciesReference species="cpd00346_c" stoichiometry="1"/>
		</listOfProducts>
	</reaction>
	<reaction id="rxn01303" name="homoserine O-trans-acetylase" reversible="false">
		<notes>
			<body xmlns="http://www.w3.org/1999/xhtml">
			<p>GENE_ASSOCIATION:"nf"</p>
			<p>Protein_ASSOCIATION:"2.3.1.31"</p>
			<p/>
			</body>
		</notes>
		<listOfReactants>
			<speciesReference species="cpd00022_c" stoichiometry="1"/>
			<speciesReference species="cpd00227_c" stoichiometry="1"/>
		</listOfReactants>
		<listOfProducts>
			<speciesReference species="cpd00010_c" stoichiometry="1"/>
			<speciesReference species="cpd00790_c" stoichiometry="1"/>
		</listOfProducts>
	</reaction>
	<reaction id="rxn01314" name="NADPH:6,7-dihydropteridine oxidoreductase" reversible="true">
		<notes>
			<body xmlns="http://www.w3.org/1999/xhtml">
			<p>GENE_ASSOCIATION:"slr1920"</p>
			<p>Protein_ASSOCIATION:"1.5.1.34"</p>
			<p/>
			</body>
		</notes>
		<listOfReactants>
			<speciesReference species="cpd00005_c" stoichiometry="1"/>
			<speciesReference species="cpd00067_c" stoichiometry="1"/>
			<speciesReference species="cpd00231_c" stoichiometry="1"/>
		</listOfReactants>
		<listOfProducts>
			<speciesReference species="cpd00006_c" stoichiometry="1"/>
			<speciesReference species="cpd00233_c" stoichiometry="1"/>
		</listOfProducts>
	</reaction>
	<reaction id="rxn01329" name="D-Mannose 6-phosphate 1,6-phosphomutase" reversible="true">
		<notes>
			<body xmlns="http://www.w3.org/1999/xhtml">
			<p>GENE_ASSOCIATION:"(sll1496 or slr1334)"</p>
			<p>Protein_ASSOCIATION:"5.4.2.8"</p>
			<p/>
			</body>
		</notes>
		<listOfReactants>
			<speciesReference species="cpd00235_c" stoichiometry="1"/>
		</listOfReactants>
		<listOfProducts>
			<speciesReference species="cpd00485_c" stoichiometry="1"/>
		</listOfProducts>
	</reaction>
	<reaction id="rxn01332" name="Phosphoenolpyruvate:D-erythrose-4-phosphate" reversible="false">
		<notes>
			<body xmlns="http://www.w3.org/1999/xhtml">
			<p>GENE_ASSOCIATION:"sll0934"</p>
			<p>Protein_ASSOCIATION:"4.1.2.15"</p>
			<p/>
			</body>
		</notes>
		<listOfReactants>
			<speciesReference species="cpd00001_c" stoichiometry="1"/>
			<speciesReference species="cpd00061_c" stoichiometry="1"/>
			<speciesReference species="cpd00236_c" stoichiometry="1"/>
		</listOfReactants>
		<listOfProducts>
			<speciesReference species="cpd00009_c" stoichiometry="1"/>
			<speciesReference species="cpd00067_c" stoichiometry="1"/>
			<speciesReference species="cpd02857_c" stoichiometry="1"/>
		</listOfProducts>
	</reaction>
	<reaction id="rxn01333" name="Sedoheptulose-7-phosphate:D-glyceraldehyde-3-phosphate" reversible="true">
		<notes>
			<body xmlns="http://www.w3.org/1999/xhtml">
			<p>GENE_ASSOCIATION:"slr1793"</p>
			<p>Protein_ASSOCIATION:"2.2.1.2"</p>
			<p/>
			</body>
		</notes>
		<listOfReactants>
			<speciesReference species="cpd00102_c" stoichiometry="1"/>
			<speciesReference species="cpd00238_c" stoichiometry="1"/>
		</listOfReactants>
		<listOfProducts>
			<speciesReference species="cpd00072_c" stoichiometry="1"/>
			<speciesReference species="cpd00236_c" stoichiometry="1"/>
		</listOfProducts>
	</reaction>
	<reaction id="rxn01334" name="Sedoheptulose 1,7-bisphosphate D-glyceraldehyde-3-phosphate-lyase" reversible="true">
		<notes>
			<body xmlns="http://www.w3.org/1999/xhtml">
			<p>GENE_ASSOCIATION:"(slr0943) or (sll0018)"</p>
			<p>Protein_ASSOCIATION:"nf"</p>
			<p/>
			</body>
		</notes>
		<listOfReactants>
			<speciesReference species="cpd00349_c" stoichiometry="1"/>
		</listOfReactants>
		<listOfProducts>
			<speciesReference species="cpd00095_c" stoichiometry="1"/>
			<speciesReference species="cpd00236_c" stoichiometry="1"/>
		</listOfProducts>
	</reaction>
	<reaction id="rxn01343" name="ATP:Sedoheptulose 7-phosphate 1-phosphotransferase" reversible="true">
		<notes>
			<body xmlns="http://www.w3.org/1999/xhtml">
			<p>GENE_ASSOCIATION:"sll1196"</p>
			<p>Protein_ASSOCIATION:"2.7.1.11"</p>
			<p/>
			</body>
		</notes>
		<listOfReactants>
			<speciesReference species="cpd00002_c" stoichiometry="1"/>
			<speciesReference species="cpd00238_c" stoichiometry="1"/>
		</listOfReactants>
		<listOfProducts>
			<speciesReference species="cpd00008_c" stoichiometry="1"/>
			<speciesReference species="cpd00349_c" stoichiometry="1"/>
		</listOfProducts>
	</reaction>
	<reaction id="rxn01345" name="Sedoheptulose 1,7-bisphosphate 1-phosphohydrolase" reversible="false">
		<notes>
			<body xmlns="http://www.w3.org/1999/xhtml">
			<p>GENE_ASSOCIATION:"(slr0952) or (slr2094)"</p>
			<p>Protein_ASSOCIATION:"3.1.3.37"</p>
			<p/>
			</body>
		</notes>
		<listOfReactants>
			<speciesReference species="cpd00001_c" stoichiometry="1"/>
			<speciesReference species="cpd00349_c" stoichiometry="1"/>
		</listOfReactants>
		<listOfProducts>
			<speciesReference species="cpd00009_c" stoichiometry="1"/>
			<speciesReference species="cpd00067_c" stoichiometry="1"/>
			<speciesReference species="cpd00238_c" stoichiometry="1"/>
		</listOfProducts>
	</reaction>
	<reaction id="rxn01351" name="2__39;-Deoxyguanosine 5__39;-triphosphate pyrophosphohydrolase" reversible="false">
		<notes>
			<body xmlns="http://www.w3.org/1999/xhtml">
			<p>GENE_ASSOCIATION:"sll1005"</p>
			<p>Protein_ASSOCIATION:"3.6.1.19"</p>
			<p/>
			</body>
		</notes>
		<listOfReactants>
			<speciesReference species="cpd00001_c" stoichiometry="1"/>
			<speciesReference species="cpd00241_c" stoichiometry="1"/>
		</listOfReactants>
		<listOfProducts>
			<speciesReference species="cpd00012_c" stoichiometry="1"/>
			<speciesReference species="cpd00296_c" stoichiometry="1"/>
		</listOfProducts>
	</reaction>
	<reaction id="rxn01352" name="dGTP triphosphohydrolase" reversible="false">
		<notes>
			<body xmlns="http://www.w3.org/1999/xhtml">
			<p>GENE_ASSOCIATION:"sll0398"</p>
			<p>Protein_ASSOCIATION:"3.1.5.1"</p>
			<p/>
			</body>
		</notes>
		<listOfReactants>
			<speciesReference species="cpd00001_c" stoichiometry="1"/>
			<speciesReference species="cpd00241_c" stoichiometry="1"/>
		</listOfReactants>
		<listOfProducts>
			<speciesReference species="cpd00067_c" stoichiometry="1"/>
			<speciesReference species="cpd00277_c" stoichiometry="1"/>
			<speciesReference species="cpd00421_c" stoichiometry="1"/>
		</listOfProducts>
	</reaction>
	<reaction id="rxn01353" name="ATP:nucleoside-diphosphate phosphatransferase" reversible="true">
		<notes>
			<body xmlns="http://www.w3.org/1999/xhtml">
			<p>GENE_ASSOCIATION:"sll1852"</p>
			<p>Protein_ASSOCIATION:"2.7.4.6"</p>
			<p/>
			</body>
		</notes>
		<listOfReactants>
			<speciesReference species="cpd00002_c" stoichiometry="1"/>
			<speciesReference species="cpd00295_c" stoichiometry="1"/>
		</listOfReactants>
		<listOfProducts>
			<speciesReference species="cpd00008_c" stoichiometry="1"/>
			<speciesReference species="cpd00241_c" stoichiometry="1"/>
		</listOfProducts>
	</reaction>
	<reaction id="rxn01360" name="(S)-Dihydroorotate:oxygen oxidoreductase" reversible="true">
		<notes>
			<body xmlns="http://www.w3.org/1999/xhtml">
			<p>GENE_ASSOCIATION:"sll0744  or slr1418"</p>
			<p>Protein_ASSOCIATION:"1.3.3.1"</p>
			<p/>
			</body>
		</notes>
		<listOfReactants>
			<speciesReference species="cpd00007_c" stoichiometry="1"/>
			<speciesReference species="cpd00282_c" stoichiometry="1"/>
		</listOfReactants>
		<listOfProducts>
			<speciesReference species="cpd00025_c" stoichiometry="1"/>
			<speciesReference species="cpd00247_c" stoichiometry="1"/>
		</listOfProducts>
	</reaction>
	<reaction id="rxn01362" name="Orotidine-5__39;-phosphate:pyrophosphate phosphoribosyltransferase" reversible="true">
		<notes>
			<body xmlns="http://www.w3.org/1999/xhtml">
			<p>GENE_ASSOCIATION:"slr0185"</p>
			<p>Protein_ASSOCIATION:"2.4.2.10"</p>
			<p/>
			</body>
		</notes>
		<listOfReactants>
			<speciesReference species="cpd00012_c" stoichiometry="1"/>
			<speciesReference species="cpd00810_c" stoichiometry="1"/>
		</listOfReactants>
		<listOfProducts>
			<speciesReference species="cpd00103_c" stoichiometry="1"/>
			<speciesReference species="cpd00247_c" stoichiometry="1"/>
		</listOfProducts>
	</reaction>
	<reaction id="rxn01387" name="Isocitrate:NADP+ oxidoreductase (decarboxylating)" reversible="true">
		<notes>
			<body xmlns="http://www.w3.org/1999/xhtml">
			<p>GENE_ASSOCIATION:"slr1289"</p>
			<p>Protein_ASSOCIATION:"1.1.1.42"</p>
			<p/>
			</body>
		</notes>
		<listOfReactants>
			<speciesReference species="cpd00006_c" stoichiometry="1"/>
			<speciesReference species="cpd00260_c" stoichiometry="1"/>
		</listOfReactants>
		<listOfProducts>
			<speciesReference species="cpd00005_c" stoichiometry="1"/>
			<speciesReference species="cpd00067_c" stoichiometry="1"/>
			<speciesReference species="cpd03187_c" stoichiometry="1"/>
		</listOfProducts>
	</reaction>
	<reaction id="rxn01406" name="S-Adenosylmethioninamine:putrescine 3-aminopropyltransferase" reversible="false">
		<notes>
			<body xmlns="http://www.w3.org/1999/xhtml">
			<p>GENE_ASSOCIATION:"nf"</p>
			<p>Protein_ASSOCIATION:"2.5.1.16"</p>
			<p/>
			</body>
		</notes>
		<listOfReactants>
			<speciesReference species="cpd00118_c" stoichiometry="1"/>
			<speciesReference species="cpd00837_c" stoichiometry="1"/>
		</listOfReactants>
		<listOfProducts>
			<speciesReference species="cpd00067_c" stoichiometry="1"/>
			<speciesReference species="cpd00147_c" stoichiometry="1"/>
			<speciesReference species="cpd00264_c" stoichiometry="1"/>
		</listOfProducts>
	</reaction>
	<reaction id="rxn01416" name="thiosulfate:cyanide sulfurtranserase" reversible="true">
		<notes>
			<body xmlns="http://www.w3.org/1999/xhtml">
			<p>GENE_ASSOCIATION:"slr1184"</p>
			<p>Protein_ASSOCIATION:"2.8.1.1"</p>
			<p/>
			</body>
		</notes>
		<listOfReactants>
			<speciesReference species="cpd00150_c" stoichiometry="1"/>
			<speciesReference species="cpd00268_c" stoichiometry="1"/>
		</listOfReactants>
		<listOfProducts>
			<speciesReference species="cpd00081_c" stoichiometry="1"/>
			<speciesReference species="cpd01211_c" stoichiometry="1"/>
		</listOfProducts>
	</reaction>
	<reaction id="rxn01418" name="2-Oxoadipate:lipoamde 2-oxidoreductase(decarboxylating and" reversible="true">
		<notes>
			<body xmlns="http://www.w3.org/1999/xhtml">
			<p>GENE_ASSOCIATION:"slr1096"</p>
			<p>Protein_ASSOCIATION:"1.8.1.4"</p>
			<p/>
			</body>
		</notes>
		<listOfReactants>
			<speciesReference species="cpd00003_c" stoichiometry="1"/>
			<speciesReference species="cpd00010_c" stoichiometry="1"/>
			<speciesReference species="cpd00269_c" stoichiometry="1"/>
		</listOfReactants>
		<listOfProducts>
			<speciesReference species="cpd00004_c" stoichiometry="1"/>
			<speciesReference species="cpd00011_c" stoichiometry="1"/>
			<speciesReference species="cpd00413_c" stoichiometry="1"/>
		</listOfProducts>
	</reaction>
	<reaction id="rxn01434" name="L-Citrulline:L-aspartate ligase (AMP-forming)" reversible="false">
		<notes>
			<body xmlns="http://www.w3.org/1999/xhtml">
			<p>GENE_ASSOCIATION:"slr0585"</p>
			<p>Protein_ASSOCIATION:"6.3.4.5"</p>
			<p/>
			</body>
		</notes>
		<listOfReactants>
			<speciesReference species="cpd00002_c" stoichiometry="1"/>
			<speciesReference species="cpd00041_c" stoichiometry="1"/>
			<speciesReference species="cpd00274_c" stoichiometry="1"/>
		</listOfReactants>
		<listOfProducts>
			<speciesReference species="cpd00012_c" stoichiometry="1"/>
			<speciesReference species="cpd00018_c" stoichiometry="1"/>
			<speciesReference species="cpd02152_c" stoichiometry="1"/>
		</listOfProducts>
	</reaction>
	<reaction id="rxn01445" name="2__39;-Deoxyguanosine 5__39;-monophosphate phosphohydrolase" reversible="false">
		<notes>
			<body xmlns="http://www.w3.org/1999/xhtml">
			<p>GENE_ASSOCIATION:"sll1108 or sll1459"</p>
			<p>Protein_ASSOCIATION:"3.1.3.5"</p>
			<p/>
			</body>
		</notes>
		<listOfReactants>
			<speciesReference species="cpd00001_c" stoichiometry="1"/>
			<speciesReference species="cpd00296_c" stoichiometry="1"/>
		</listOfReactants>
		<listOfProducts>
			<speciesReference species="cpd00009_c" stoichiometry="1"/>
			<speciesReference species="cpd00067_c" stoichiometry="1"/>
			<speciesReference species="cpd00277_c" stoichiometry="1"/>
		</listOfProducts>
	</reaction>
	<reaction id="rxn01453" name="(R)-3-Hydroxybutanoyl-CoA:NADP+ oxidoreductase" reversible="false">
		<notes>
			<body xmlns="http://www.w3.org/1999/xhtml">
			<p>GENE_ASSOCIATION:"slr1994"</p>
			<p>Protein_ASSOCIATION:"nf"</p>
			<p/>
			</body>
		</notes>
		<listOfReactants>
			<speciesReference species="cpd00006_c" stoichiometry="1"/>
			<speciesReference species="cpd02234_c" stoichiometry="1"/>
		</listOfReactants>
		<listOfProducts>
			<speciesReference species="cpd00005_c" stoichiometry="1"/>
			<speciesReference species="cpd00067_c" stoichiometry="1"/>
			<speciesReference species="cpd00279_c" stoichiometry="1"/>
		</listOfProducts>
	</reaction>
[truncated: 438,605 more chars]
