# Supplementary material for: Reconstruction and Comparison of the Metabolic Potential of Cyanobacteria Cyanothece sp. ATCC 51142 and Synechocystis sp. PCC 6803
Source: PLoS One. 2012 Oct 31;7(10):e48285. doi: 10.1371/journal.pone.0048285 (PMC3487460; doi:10.1371/journal.pone.0048285)
Supplement: File S8 — SBML file of Cyanothece 51142 iCyt773 model. (XML) [file pone.0048285.s008.xml]

<?xml version="1.0" encoding="UTF-8"?>
<sbml xmlns="http://www.sbml.org/sbml/level2" level="2" version="1">
<model id="icyt773" name="Cyanothece sp. ATCC 51142 icyt773">
<listOfCompartments>
      <compartment id="c" name="Cytosplasm"/>
      <compartment id="e" name="Extracellular"/>
      <compartment id="l" name="Thylakoid Lumen"/>
      <compartment id="p" name="Periplasm"/>
      <compartment id="ca" name="Carboxysome"/>
</listOfCompartments>
<listOfSpecies>
	<species id="cpd00024_c" name="2-Oxoglutarate" compartment="c" charge="-2"/>
	<species id="cpd00041_c" name="L-Aspartate" compartment="c" charge="-1"/>
	<species id="cpd00023_c" name="L-Glutamate" compartment="c" charge="-1"/>
	<species id="cpd00032_c" name="Oxaloacetate" compartment="c" charge="-2"/>
	<species id="cpd00001_c" name="H2O" compartment="c" charge="0"/>
	<species id="cpd00007_c" name="O2" compartment="c" charge="0"/>
	<species id="cpd00013_c" name="NH3" compartment="c" charge="1"/>
	<species id="cpd00025_c" name="H2O2" compartment="c" charge="0"/>
	<species id="cpd00003_c" name="NAD" compartment="c" charge="-1"/>
	<species id="cpd00035_c" name="L-Alanine" compartment="c" charge="0"/>
	<species id="cpd00004_c" name="NADH" compartment="c" charge="-2"/>
	<species id="cpd00020_c" name="Pyruvate" compartment="c" charge="-1"/>
	<species id="cpd00067_c" name="H+" compartment="c" charge="1"/>
	<species id="cpd00117_c" name="D-Alanine" compartment="c" charge="0"/>
	<species id="cpd00002_c" name="ATP" compartment="c" charge="-3"/>
	<species id="cpd00008_c" name="ADP" compartment="c" charge="-2"/>
	<species id="cpd01977_c" name="4-Phospho-L-aspartate" compartment="c" charge="-1"/>
	<species id="cpd00011_c" name="CO2" compartment="c" charge="0"/>
	<species id="cpd00085_c" name="beta-Alanine" compartment="c" charge="0"/>
	<species id="cpd00053_c" name="L-Glutamine" compartment="c" charge="0"/>
	<species id="cpd00012_c" name="PPi" compartment="c" charge="-2"/>
	<species id="cpd00018_c" name="AMP" compartment="c" charge="-1"/>
	<species id="cpd00132_c" name="L-Asparagine" compartment="c" charge="0"/>
	<species id="cpd00009_c" name="Phosphate" compartment="c" charge="-2"/>
	<species id="cpd00731_c" name="D-Alanyl-D-alanine" compartment="c" charge="0"/>
	<species id="cpd00274_c" name="Citrulline" compartment="c" charge="0"/>
	<species id="cpd02152_c" name="L-Argininosuccinate" compartment="c" charge="-1"/>
	<species id="cpd00006_c" name="NADP" compartment="c" charge="-2"/>
	<species id="cpd00346_c" name="L-Aspartate4-semialdehyde" compartment="c" charge="0"/>
	<species id="cpd00005_c" name="NADPH" compartment="c" charge="-3"/>
	<species id="cpd11906_c" name="tRNA(Ala)" compartment="c" charge="0"/>
	<species id="cpd11770_c" name="L-Alanyl-tRNA" compartment="c" charge="1"/>
	<species id="cpd11908_c" name="tRNA(Asn)" compartment="c" charge="0"/>
	<species id="cpd12313_c" name="L-Asparaginyl-tRNA(Asn)" compartment="c" charge="1"/>
	<species id="cpd11909_c" name="tRNA(Asp)" compartment="c" charge="0"/>
	<species id="cpd12226_c" name="L-Aspartyl-tRNA(Asp)" compartment="c" charge="0"/>
	<species id="cpd12829_c" name="L-Aspartyl-tRNA(Asn)" compartment="c" charge="-3"/>
	<species id="cpd00062_c" name="UTP" compartment="c" charge="-3"/>
	<species id="cpd00089_c" name="D-Glucose 1-phosphate" compartment="c" charge="-1"/>
	<species id="cpd00026_c" name="UDP-glucose" compartment="c" charge="-2"/>
	<species id="cpd00043_c" name="UDP-galactose" compartment="c" charge="-2"/>
	<species id="cpd00037_c" name="UDP-N-acetylglucosamine" compartment="c" charge="-2"/>
	<species id="cpd00014_c" name="UDP" compartment="c" charge="-2"/>
	<species id="cpd00492_c" name="N-Acetyl-D-mannosamine" compartment="c" charge="0"/>
	<species id="cpd02611_c" name="N-Acetyl-D-glucosamine1-phosphate" compartment="c" charge="-1"/>
	<species id="cpd00861_c" name="UDP-N-acetyl-D-mannosamine" compartment="c" charge="-2"/>
	<species id="cpd00061_c" name="Phosphoenolpyruvate" compartment="c" charge="-2"/>
	<species id="cpd02820_c" name="UDP-N-acetylglucosamine enolpyruvate" compartment="c" charge="-3"/>
	<species id="cpd00288_c" name="D-Glucosamine phosphate" compartment="c" charge="0"/>
	<species id="cpd00072_c" name="D-fructose-6-phosphate" compartment="c" charge="-1"/>
	<species id="cpd00348_c" name="D-Galactose 1-phosphate" compartment="c" charge="-1"/>
	<species id="cpd00052_c" name="CTP" compartment="c" charge="-3"/>
	<species id="cpd00232_c" name="N-Acetylneuraminate" compartment="c" charge="-1"/>
	<species id="cpd00112_c" name="CMP-N-acetylneuraminate" compartment="c" charge="-2"/>
	<species id="cpd00293_c" name="N-Acetyl-D-glucosamine 6-phosphate" compartment="c" charge="-1"/>
	<species id="cpd00029_c" name="Acetate" compartment="c" charge="-1"/>
	<species id="cpd03671_c" name="D-Glucosamine1-phosphate" compartment="c" charge="0"/>
	<species id="cpd02612_c" name="N-Acetyl-D-mannosamine 6-phosphate" compartment="c" charge="-1"/>
	<species id="cpd00357_c" name="TTP" compartment="c" charge="-3"/>
	<species id="cpd00626_c" name="dTDPglucose" compartment="c" charge="-2"/>
	<species id="cpd00773_c" name="UDP-N-acetylmuramate" compartment="c" charge="-3"/>
	<species id="cpd00022_c" name="Acetyl-CoA" compartment="c" charge="-3"/>
	<species id="cpd00010_c" name="CoA" compartment="c" charge="-3"/>
	<species id="cpd00081_c" name="Sulfite" compartment="c" charge="-1"/>
	<species id="cpd08358_c" name="UDP-6-sulfoquinovose" compartment="c" charge="-3"/>
	<species id="cpd02097_c" name="L-Glutamyl 5-phosphate" compartment="c" charge="-1"/>
	<species id="cpd02431_c" name="1-Pyrroline-5-carboxylate" compartment="c" charge="-1"/>
	<species id="cpd00129_c" name="L-Proline" compartment="c" charge="-1"/>
	<species id="cpd00585_c" name="Creatinine" compartment="c" charge="0"/>
	<species id="cpd00250_c" name="Creatine" compartment="c" charge="0"/>
	<species id="cpd01974_c" name="4-Hydroxy-L-glutamate" compartment="c" charge="-1"/>
	<species id="cpd00830_c" name="4-Hydroxy-2-oxoglutarate" compartment="c" charge="-2"/>
	<species id="cpd00851_c" name="trans-4-Hydroxy-L-proline" compartment="c" charge="-1"/>
	<species id="cpd02625_c" name="3-Hydroxy-L-1-pyrroline-5-carboxylate" compartment="c" charge="-1"/>
	<species id="cpd00858_c" name="L-Glutamate5-semialdehyde" compartment="c" charge="0"/>
	<species id="cpd00051_c" name="L-Arginine" compartment="c" charge="1"/>
	<species id="cpd11907_c" name="tRNA(Arg)" compartment="c" charge="0"/>
	<species id="cpd12036_c" name="L-Arginyl-tRNA" compartment="c" charge="2"/>
	<species id="cpd11920_c" name="tRNA(Pro)" compartment="c" charge="0"/>
	<species id="cpd12164_c" name="L-Prolyl-tRNA(Pro)" compartment="c" charge="0"/>
	<species id="cpd00015_c" name="FAD" compartment="c" charge="-2"/>
	<species id="cpd00982_c" name="FADH2" compartment="c" charge="-2"/>
	<species id="cpd00115_c" name="dATP" compartment="c" charge="-3"/>
	<species id="cpd00356_c" name="dCTP" compartment="c" charge="-3"/>
	<species id="cpd00241_c" name="dGTP" compartment="c" charge="-3"/>
	<species id="cpd00038_c" name="GTP" compartment="c" charge="-3"/>
	<species id="cyanophy_c" name="Cyanophycin dimer" compartment="c" charge="2"/>
	<species id="cpd00155_c" name="Glycogen" compartment="c" charge="0"/>
	<species id="cpd02113_c" name="dTDP-rhamnose" compartment="c" charge="-2"/>
	<species id="cpd00125_c" name="5-10-Methylenetetrahydrofolate" compartment="c" charge="-2"/>
	<species id="cpd00201_c" name="10-Formyltetrahydrofolate" compartment="c" charge="-2"/>
	<species id="cpd00078_c" name="Succinyl-CoA" compartment="c" charge="-4"/>
	<species id="cpd03148_c" name="Chlorophyll a" compartment="c" charge="0"/>
	<species id="cpd01420_c" name="beta-Carotene" compartment="c" charge="0"/>
	<species id="cpd05499_c" name="Echinenone" compartment="c" charge="0"/>
	<species id="cpd03637_c" name="Zeaxanthin" compartment="c" charge="0"/>
	<species id="cpd14665_c" name="(3R,2'S)-Myxol 2'-(2,4-di-O-methyl-alpha-L-fucoside)" compartment="c" charge="0"/>
	<species id="cpd03427_c" name="(3Z)-Phycocyanobilin" compartment="c" charge="-2"/>
	<species id="cSQDG140_c" name="Sulfoquinovosyldiacylglycerol (n-C14_0)" compartment="c" charge="-1"/>
	<species id="cSQDG160_c" name="Sulfoquinovosyldiacylglycerol (n-C16_0)" compartment="c" charge="-1"/>
	<species id="cSQDG161_c" name="Sulfoquinovosyldiacylglycerol (n-C16_1)" compartment="c" charge="-1"/>
	<species id="cSQDG180_c" name="Sulfoquinovosyldiacylglycerol (n-C18_0)" compartment="c" charge="-1"/>
	<species id="cSQDG181_c" name="Sulfoquinovosyldiacylglycerol (n-C18_1)" compartment="c" charge="-1"/>
	<species id="cSQDG182_c" name="Sulfoquinovosyldiacylglycerol (n-C18_2)" compartment="c" charge="-1"/>
	<species id="cSQDG183_c" name="Sulfoquinovosyldiacylglycerol (n-C18_3)" compartment="c" charge="-1"/>
	<species id="cpdMG140_c" name="1,2-Diacyl-3-beta-D-galactosyl-sn-glycerol (n-C14)" compartment="c" charge="0"/>
	<species id="cpdMG160_c" name="1,2-Diacyl-3-beta-D-galactosyl-sn-glycerol (n-C16)" compartment="c" charge="0"/>
	<species id="cpdMG161_c" name="1,2-Diacyl-3-beta-D-galactosyl-sn-glycerol (n-C16_1)" compartment="c" charge="0"/>
	<species id="cpdMG180_c" name="1,2-Diacyl-3-beta-D-galactosyl-sn-glycerol (n-C18_0)" compartment="c" charge="0"/>
	<species id="cpdMG181_c" name="1,2-Diacyl-3-beta-D-galactosyl-sn-glycerol (n-C18_1)" compartment="c" charge="0"/>
	<species id="cpdMG182_c" name="1,2-Diacyl-3-beta-D-galactosyl-sn-glycerol (n-C18_2)" compartment="c" charge="0"/>
	<species id="cpdMG183_c" name="1,2-Diacyl-3-beta-D-galactosyl-sn-glycerol (n-C18_3)" compartment="c" charge="0"/>
	<species id="cpdDG140_c" name="Digalactosyl-diacylglycerol(n-C14)" compartment="c" charge="1"/>
	<species id="cpdDG160_c" name="Digalactosyl-diacylglycerol(n-C16)" compartment="c" charge="1"/>
	<species id="cpdDG161_c" name="Digalactosyl-diacylglycerol(n-C16_1)" compartment="c" charge="1"/>
	<species id="cpdDG180_c" name="Digalactosyl-diacylglycerol(n-C18_0)" compartment="c" charge="1"/>
	<species id="cpdDG181_c" name="Digalactosyl-diacylglycerol(n-C18_1)" compartment="c" charge="1"/>
	<species id="cpdDG182_c" name="Digalactosyl-diacylglycerol(n-C18_2)" compartment="c" charge="1"/>
	<species id="cpdDG183_c" name="Digalactosyl-diacylglycerol(n-C18_3)" compartment="c" charge="1"/>
	<species id="cpd15536_c" name="Phosphatidylglycerol ditetradecanoyl" compartment="c" charge="-1"/>
	<species id="cpd15538_c" name="Phosphatidylglycerol dihexadecanoyl" compartment="c" charge="-1"/>
	<species id="cpd15539_c" name="Phosphatidylglycerol dihexadec-9-enoyl" compartment="c" charge="-1"/>
	<species id="cpd15540_c" name="Phosphatidylglycerol dioctadecanoyl" compartment="c" charge="-1"/>
	<species id="cpd15541_c" name="Phosphatidylglycerol dioctadec-11-enoyl" compartment="c" charge="-1"/>
	<species id="cpdPG182_c" name="Phosphatidylglycerol (dioctadec-9-12-dienoyl, n-C18_2)" compartment="c" charge="-1"/>
	<species id="cpdPG183_c" name="Phosphatidylglycerol (dioctadec-9-12-15-trienoyl, n-C18_3)" compartment="c" charge="-1"/>
	<species id="cpd12255_c" name="L-Cysteinyl-tRNA(Cys)" compartment="c" charge="1"/>
	<species id="cpd12060_c" name="Gln-tRNA(Gln)" compartment="c" charge="1"/>
	<species id="cpd12227_c" name="L-Glutamyl-tRNA-Glu" compartment="c" charge="0"/>
	<species id="cpd12100_c" name="Glycyl-tRNA(Gly)" compartment="c" charge="1"/>
	<species id="cpd12228_c" name="L-Histidyl-tRNA(His)" compartment="c" charge="1"/>
	<species id="cpd12256_c" name="L-Isoleucyl-tRNA(Ile)" compartment="c" charge="1"/>
	<species id="cpd12003_c" name="L-Leucyl-tRNA" compartment="c" charge="1"/>
	<species id="cpd01326_c" name="L-Lysyl-tRNA(Lys)" compartment="c" charge="0"/>
	<species id="cpd12105_c" name="L-Methionyl-tRNA" compartment="c" charge="1"/>
	<species id="cpd12335_c" name="L-Phenylalanyl-tRNA(Phe)" compartment="c" charge="1"/>
	<species id="cpd12132_c" name="L-Seryl-tRNA(Ser)" compartment="c" charge="0"/>
	<species id="cpd12229_c" name="L-Threonyl-tRNA(Thr)" compartment="c" charge="0"/>
	<species id="cpd12336_c" name="L-Tryptophanyl-tRNA(Trp)" compartment="c" charge="1"/>
	<species id="cpd12194_c" name="L-Tyrosyl-tRNA(Tyr)" compartment="c" charge="1"/>
	<species id="cpd12133_c" name="L-Valyl-tRNA(Val)" compartment="c" charge="1"/>
	<species id="cpd11910_c" name="tRNA(Cys)" compartment="c" charge="0"/>
	<species id="cpd11911_c" name="tRNA(Gln)" compartment="c" charge="0"/>
	<species id="cpd11912_c" name="tRNA-Glu" compartment="c" charge="0"/>
	<species id="cpd11913_c" name="tRNA(Gly)" compartment="c" charge="0"/>
	<species id="cpd11914_c" name="tRNA(His)" compartment="c" charge="0"/>
	<species id="cpd11915_c" name="tRNA(Ile)" compartment="c" charge="0"/>
	<species id="cpd11916_c" name="tRNA(Leu)" compartment="c" charge="0"/>
	<species id="cpd11917_c" name="tRNA(Lys)" compartment="c" charge="0"/>
	<species id="cpd11918_c" name="tRNA(Met)" compartment="c" charge="0"/>
	<species id="cpd11919_c" name="tRNA(Phe)" compartment="c" charge="0"/>
	<species id="cpd11921_c" name="tRNA(Ser)" compartment="c" charge="0"/>
	<species id="cpd11922_c" name="tRNA(Thr)" compartment="c" charge="0"/>
	<species id="cpd11923_c" name="tRNA(Trp)" compartment="c" charge="0"/>
	<species id="cpd11751_c" name="tRNA(Tyr)" compartment="c" charge="0"/>
	<species id="cpd11924_c" name="tRNA(Val)" compartment="c" charge="0"/>
	<species id="cpd00104_c" name="Biotin" compartment="c" charge="-1"/>
	<species id="cpd03517_c" name="Biotinyl-5-AMP" compartment="c" charge="-1"/>
	<species id="cpd00764_c" name="7-8-Diaminononanoate" compartment="c" charge="1"/>
	<species id="cpd01311_c" name="Dethiobiotin" compartment="c" charge="-1"/>
	<species id="cpd00782_c" name="Pimeloyl-CoA" compartment="c" charge="-4"/>
	<species id="cpd00800_c" name="8-Amino-7-oxononanoate" compartment="c" charge="0"/>
	<species id="cpd00017_c" name="S-Adenosyl-L-methionine" compartment="c" charge="1"/>
	<species id="cpd02701_c" name="S-Adenosyl-4-methylthio-2-oxobutanoate" compartment="c" charge="0"/>
	<species id="cpd00084_c" name="L-Cysteine" compartment="c" charge="0"/>
	<species id="cpd00668_c" name="2-Acetolactate" compartment="c" charge="-1"/>
	<species id="cpd00199_c" name="4-Oxobutanoate" compartment="c" charge="-1"/>
	<species id="cpd00036_c" name="Succinate" compartment="c" charge="-2"/>
	<species id="cpd00094_c" name="2-Oxobutyrate" compartment="c" charge="-1"/>
	<species id="cpd00498_c" name="2-Aceto-2-hydroxybutanoate" compartment="c" charge="-1"/>
	<species id="cpd00067_ca" name="H+" compartment="ca" charge="1"/>
	<species id="cpd00242_ca" name="Bicarbonate" compartment="ca" charge="-1"/>
	<species id="cpd00001_ca" name="H2O" compartment="ca" charge="0"/>
	<species id="cpd00011_ca" name="CO2" compartment="ca" charge="0"/>
	<species id="cpd00871_ca" name="D-Ribulose 1,5-bisphosphate" compartment="ca" charge="-2"/>
	<species id="cpd00169_ca" name="3-Phosphoglycerate" compartment="ca" charge="-2"/>
	<species id="cpd00171_c" name="D-Ribulose5-phosphate" compartment="c" charge="-1"/>
	<species id="cpd00871_c" name="D-Ribulose 1,5-bisphosphate" compartment="c" charge="-2"/>
	<species id="cpd00349_c" name="Sedoheptulose 1,7-bisphosphate" compartment="c" charge="-2"/>
	<species id="cpd00095_c" name="Glycerone-phosphate" compartment="c" charge="-1"/>
	<species id="cpd00236_c" name="D-Erythrose4-phosphate" compartment="c" charge="-1"/>
	<species id="cpd00238_c" name="Sedoheptulose7-phosphate" compartment="c" charge="-1"/>
	<species id="cpd00007_ca" name="O2" compartment="ca" charge="0"/>
	<species id="cpd00727_ca" name="2-Phosphoglycolate" compartment="ca" charge="-2"/>
	<species id="cpd05498_c" name="beta-Cryptoxanthin" compartment="c" charge="0"/>
	<species id="cpd03205_c" name="Phytoene" compartment="c" charge="0"/>
	<species id="cpd03206_c" name="Phytofluene" compartment="c" charge="0"/>
	<species id="cpd03215_c" name="zeta-Carotene" compartment="c" charge="0"/>
	<species id="cpd00289_c" name="Geranylgeranyl diphosphate" compartment="c" charge="-2"/>
	<species id="cpd02168_c" name="Prephytoene diphosphate" compartment="c" charge="-2"/>
	<species id="cpd03217_c" name="Lycopene" compartment="c" charge="0"/>
	<species id="cpd03220_c" name="gamma-Carotene" compartment="c" charge="0"/>
	<species id="cpd03216_c" name="Neurosporene" compartment="c" charge="0"/>
	<species id="cpd14663_c" name="(2'S)-Deoxymyxol 2'-(2,4-di-O-methyl-alpha-L-fucoside)" compartment="c" charge="0"/>
	<species id="cpd00272_c" name="GDP-L-fucose" compartment="c" charge="-2"/>
	<species id="cpd00242_c" name="Bicarbonate" compartment="c" charge="-1"/>
	<species id="cpd00031_c" name="GDP" compartment="c" charge="-2"/>
	<species id="cpd00260_c" name="Isocitrate" compartment="c" charge="-3"/>
	<species id="cpd00130_c" name="L-Malate" compartment="c" charge="-2"/>
	<species id="cpd00137_c" name="Citrate" compartment="c" charge="-3"/>
	<species id="cpd00106_c" name="Fumarate" compartment="c" charge="-2"/>
	<species id="cpd07274_l" name="Plastoquinone 9" compartment="l" charge="0"/>
	<species id="cpd16503_l" name="Plastoquinol-9" compartment="l" charge="0"/>
	<species id="argLaspL_c" name="L-arginine-L-aspartate monomer of cyanophycin" compartment="c" charge="1"/>
	<species id="cpdR_D_D_c" name="Cyanophycin monomer with aspartate" compartment="c" charge="1"/>
	<species id="cpd00060_c" name="L-Methionine" compartment="c" charge="0"/>
	<species id="cpd00019_c" name="S-Adenosyl-homocysteine" compartment="c" charge="0"/>
	<species id="cpd00135_c" name="Homocysteine" compartment="c" charge="0"/>
	<species id="cpd00182_c" name="Adenosine" compartment="c" charge="0"/>
	<species id="cpd02012_c" name="N-Formyl-L-methionine" compartment="c" charge="-1"/>
	<species id="cpd00047_c" name="Formate" compartment="c" charge="-1"/>
	<species id="cpd00345_c" name="5-Methyltetrahydrofolate" compartment="c" charge="-2"/>
	<species id="cpd00087_c" name="Tetrahydrofolate" compartment="c" charge="-2"/>
	<species id="cpd00239_c" name="Hydrogen Sulfide" compartment="c" charge="0"/>
	<species id="cpd00790_c" name="O-Acetyl-L-homoserine" compartment="c" charge="0"/>
	<species id="cpd00147_c" name="5-Methylthioadenosine" compartment="c" charge="0"/>
	<species id="cpd00128_c" name="Adenine" compartment="c" charge="0"/>
	<species id="cpd02574_c" name="methylthioribose-1-phosphate" compartment="c" charge="-1"/>
	<species id="cpd00227_c" name="L-Homoserine" compartment="c" charge="0"/>
	<species id="cpd02738_c" name="5-Methyltetrahydropteroyltri-L-glutamate" compartment="c" charge="-4"/>
	<species id="cpd02555_c" name="Tetrahydropteroyltri-L-glutamate" compartment="c" charge="-4"/>
	<species id="cpd12285_c" name="N-Formylmethionyl-tRNA" compartment="c" charge="0"/>
	<species id="cpd00307_c" name="Cytosine" compartment="c" charge="0"/>
	<species id="cpd01587_c" name="5-Methylcytosine" compartment="c" charge="0"/>
	<species id="cpd00492_e" name="N-Acetyl-D-mannosamine" compartment="e" charge="0"/>
	<species id="cpd00117_e" name="D-Alanine" compartment="e" charge="0"/>
	<species id="cpd00017_e" name="S-Adenosyl-L-methionine" compartment="e" charge="1"/>
	<species id="cpd04098_e" name="Arsenite" compartment="e" charge="0"/>
	<species id="cpd00132_e" name="L-Asparagine" compartment="e" charge="0"/>
	<species id="cpd00041_e" name="L-Aspartate" compartment="e" charge="-1"/>
	<species id="cpd00063_e" name="Ca2+" compartment="e" charge="2"/>
	<species id="cpd00204_e" name="CO" compartment="e" charge="1"/>
	<species id="cpd00011_e" name="CO2" compartment="e" charge="0"/>
	<species id="cpd00149_e" name="Co2+" compartment="e" charge="2"/>
	<species id="cpd00058_e" name="Cu2+" compartment="e" charge="2"/>
	<species id="cpd00363_e" name="Ethanol" compartment="e" charge="0"/>
	<species id="cpd10515_e" name="Fe2+" compartment="e" charge="2"/>
	<species id="cpd10516_e" name="Fe3+" compartment="e" charge="3"/>
	<species id="cpd00047_e" name="Formate" compartment="e" charge="-1"/>
	<species id="cpd00108_e" name="D-Galactose" compartment="e" charge="0"/>
	<species id="cpd00186_e" name="D-Glutamate" compartment="e" charge="-1"/>
	<species id="cpd00033_e" name="Glycine" compartment="e" charge="0"/>
	<species id="cpd00100_e" name="Glycerol" compartment="e" charge="0"/>
	<species id="cpd00139_e" name="Glycolate" compartment="e" charge="-1"/>
	<species id="cpd00067_e" name="H+" compartment="e" charge="1"/>
	<species id="cpd11640_e" name="H2" compartment="e" charge="0"/>
	<species id="cpd00242_e" name="Bicarbonate" compartment="e" charge="-1"/>
	<species id="cpd00001_e" name="H2O" compartment="e" charge="0"/>
	<species id="cpd00239_e" name="Hydrogen Sulfide" compartment="e" charge="0"/>
	<species id="cpd00322_e" name="L-Isoleucine" compartment="e" charge="0"/>
	<species id="cpd00035_e" name="L-Alanine" compartment="e" charge="0"/>
	<species id="cpd00023_e" name="L-Glutamate" compartment="e" charge="-1"/>
	<species id="cpd00053_e" name="L-Glutamine" compartment="e" charge="0"/>
	<species id="cpd00107_e" name="L-Leucine" compartment="e" charge="0"/>
	<species id="cpd00129_e" name="L-Proline" compartment="e" charge="-1"/>
	<species id="cpd00221_e" name="D-Lactate" compartment="e" charge="-1"/>
	<species id="cpd00159_e" name="L-Lactate" compartment="e" charge="-1"/>
	<species id="cpd00637_e" name="D-Methionine" compartment="e" charge="0"/>
	<species id="cpd00060_e" name="L-Methionine" compartment="e" charge="0"/>
	<species id="cpd00254_e" name="Mg2+" compartment="e" charge="2"/>
	<species id="cpd00030_e" name="Mn2+" compartment="e" charge="2"/>
	<species id="cpd11574_e" name="Molybdate" compartment="e" charge="0"/>
	<species id="cpd00528_e" name="Nitrogen" compartment="e" charge="0"/>
	<species id="cpd00013_e" name="NH3" compartment="e" charge="1"/>
	<species id="cpd00244_e" name="Ni2+" compartment="e" charge="2"/>
	<species id="cpd00209_e" name="Nitrate" compartment="e" charge="-1"/>
	<species id="cpd00075_e" name="Nitrite" compartment="e" charge="-1"/>
	<species id="cpd00007_e" name="O2" compartment="e" charge="0"/>
	<species id="hvphoton1_e" name="Photosystem 1 photon" compartment="e" charge="0"/>
	<species id="hvphoton2_e" name="Photosystem 2 photon" compartment="e" charge="0"/>
	<species id="cpd00009_e" name="Phosphate" compartment="e" charge="-2"/>
	<species id="cpd00205_e" name="K+" compartment="e" charge="1"/>
	<species id="cpd00971_e" name="Na+" compartment="e" charge="1"/>
	<species id="cpd00048_e" name="Sulfate" compartment="e" charge="-2"/>
	<species id="cpd00156_e" name="L-Valine" compartment="e" charge="0"/>
	<species id="cpd15574_e" name="tungstate" compartment="e" charge="-2"/>
	<species id="cpd00034_e" name="Zn2+" compartment="e" charge="2"/>
	<species id="cpd11476_c" name="hexadecanoyl-acp" compartment="c" charge="-1"/>
	<species id="cpd15239_c" name="Hexadecenoyl-ACP" compartment="c" charge="-1"/>
	<species id="cpd12458_c" name="Stearoyl-[acyl-carrier protein]" compartment="c" charge="0"/>
	<species id="cpd11825_c" name="Octadecenoyl-ACP" compartment="c" charge="-1"/>
	<species id="cpd15271_c" name="Octadecynoyl-ACP (n-C18_2ACP)" compartment="c" charge="-1"/>
	<species id="cpd14882_c" name="alpha-Linolenoyl-ACP" compartment="c" charge="0"/>
	<species id="cpd00070_c" name="Malonyl-CoA" compartment="c" charge="-4"/>
	<species id="cpd11466_c" name="Tetradecanoyl-[acyl-carrier protein]" compartment="c" charge="-1"/>
	<species id="cpd11467_c" name="(2E)-Tetradecenoyl-[acp]" compartment="c" charge="-1"/>
	<species id="cpd11468_c" name="Dodecanoyl-ACP" compartment="c" charge="-1"/>
	<species id="cpd11469_c" name="(2E)-Dodecenoyl-[acp]" compartment="c" charge="-1"/>
	<species id="cpd11470_c" name="Octanoyl-ACP" compartment="c" charge="-1"/>
	<species id="cpd11471_c" name="(2E)-Octenoyl-[acp]" compartment="c" charge="-1"/>
	<species id="cpd11472_c" name="Hexanoyl-ACP" compartment="c" charge="-1"/>
	<species id="cpd11473_c" name="(2E)-Hexenoyl-[acp]" compartment="c" charge="-1"/>
	<species id="cpd11474_c" name="Decanoyl-ACP" compartment="c" charge="-1"/>
	<species id="cpd11475_c" name="(2E)-Decenoyl-[acp]" compartment="c" charge="-1"/>
	<species id="cpd11477_c" name="(2E)-Hexadecenoyl-[acp]" compartment="c" charge="-1"/>
	<species id="cpd11478_c" name="(R)-3-Hydroxybutanoyl-[acyl-carrier protein]" compartment="c" charge="-1"/>
	<species id="cpd11465_c" name="But-2-enoyl-[acyl-carrier protein]" compartment="c" charge="-1"/>
	<species id="cpd11479_c" name="D-3-Hydroxyhexanoyl-[acp]" compartment="c" charge="-1"/>
	<species id="cpd11480_c" name="D-3-Hydroxydodecanoyl-[acp]" compartment="c" charge="-1"/>
	<species id="cpd11481_c" name="R-3-hydroxypalmitoyl-acyl-carrierprotein-" compartment="c" charge="-1"/>
	<species id="cpd11482_c" name="(R)-3-Hydroxydecanoyl-[acyl-carrier protein]" compartment="c" charge="-1"/>
	<species id="cpd11483_c" name="(R)-3-Hydroxyoctanoyl-[acyl-carrier protein]" compartment="c" charge="-1"/>
	<species id="cpd11484_c" name="(R)-3-Hydroxytetradecanoyl-[acyl-carrier protein]" compartment="c" charge="-1"/>
	<species id="cpd11485_c" name="3-oxohexadecanoyl-acp" compartment="c" charge="-1"/>
	<species id="cpd11486_c" name="3-Oxohexanoyl-[acp]" compartment="c" charge="-1"/>
	<species id="cpd11487_c" name="3-oxodecanoyl-acp" compartment="c" charge="-1"/>
	<species id="cpd11488_c" name="Acetoacetyl-ACP" compartment="c" charge="-1"/>
	<species id="cpd11489_c" name="3-oxododecanoyl-acp" compartment="c" charge="-1"/>
	<species id="cpd11490_c" name="3-oxooctanoyl-acp" compartment="c" charge="-1"/>
	<species id="cpd11491_c" name="3-oxotetradecanoyl-acp" compartment="c" charge="-1"/>
	<species id="cpd11492_c" name="Malonyl-[acyl-carrier protein]" compartment="c" charge="-2"/>
	<species id="cpd11493_c" name="ACP" compartment="c" charge="-1"/>
	<species id="cpd11464_c" name="Butyryl-ACP" compartment="c" charge="-1"/>
	<species id="cpd11494_c" name="Acetyl-ACP" compartment="c" charge="-1"/>
	<species id="cpd14938_c" name="3-Oxostearoyl-[acp]" compartment="c" charge="0"/>
	<species id="cpd14939_c" name="3-Hydroxystearoyl-[acp]" compartment="c" charge="0"/>
	<species id="cpd14940_c" name="(2E)-Octadecenoyl-[acp]" compartment="c" charge="0"/>
	<species id="cpd02978_c" name="7,8-Dihydroneopterin 3'-triphosphate" compartment="c" charge="-3"/>
	<species id="cpd00330_c" name="Dihydrofolate" compartment="c" charge="-2"/>
	<species id="cpd00347_c" name="5-10-Methenyltetrahydrofolate" compartment="c" charge="-1"/>
	<species id="cpd00216_c" name="Chorismate" compartment="c" charge="-2"/>
	<species id="cpd08210_c" name="ADC" compartment="c" charge="-1"/>
	<species id="cpd00683_c" name="Dihydropteroate" compartment="c" charge="-1"/>
	<species id="cpd02197_c" name="5-Formyltetrahydrofolate" compartment="c" charge="-2"/>
	<species id="cpd00443_c" name="4-Aminobenzoate" compartment="c" charge="-1"/>
	<species id="cpd00954_c" name="6-hydroxymethyl dihydropterin" compartment="c" charge="0"/>
	<species id="cpd02920_c" name="7,8-Dihydropterin pyrophosphate" compartment="c" charge="-2"/>
	<species id="cpd02961_c" name="Dihydroneopterin" compartment="c" charge="0"/>
	<species id="cpd00229_c" name="Glycolaldehyde" compartment="c" charge="0"/>
	<species id="cpd00421_c" name="Triphosphate" compartment="c" charge="-4"/>
	<species id="cpd02315_c" name="6-Pyruvoyltetrahydropterin" compartment="c" charge="0"/>
	<species id="cpd03521_c" name="Dihydroneopterin phosphate" compartment="c" charge="-1"/>
	<species id="cpd15217_c" name="S-aminomethyldihydrolipoamide" compartment="c" charge="1"/>
	<species id="cpd00449_c" name="Dihydrolipoamide" compartment="c" charge="0"/>
	<species id="cpd00082_c" name="D-Fructose" compartment="c" charge="0"/>
	<species id="cpd00235_c" name="D-mannose-6-phosphate" compartment="c" charge="-1"/>
	<species id="cpd00485_c" name="D-Mannose 1-phosphate" compartment="c" charge="-1"/>
	<species id="cpd00083_c" name="GDP-mannose" compartment="c" charge="-2"/>
	<species id="cpd00900_c" name="GDP-4-dehydro-D-rhamnose" compartment="c" charge="-2"/>
	<species id="cpd00802_c" name="D-fructose-1-phosphate" compartment="c" charge="-1"/>
	<species id="cpd00448_c" name="D-Glyceraldehyde" compartment="c" charge="0"/>
	<species id="cpd00638_c" name="Deamido-NAD" compartment="c" charge="-2"/>
	<species id="cpd00186_c" name="D-Glutamate" compartment="c" charge="-1"/>
	<species id="cpd12828_c" name="L-Glutamyl-tRNA(Gln)" compartment="c" charge="-3"/>
	<species id="cpd00042_c" name="Glutathione" compartment="c" charge="-1"/>
	<species id="cpd00111_c" name="Oxidized glutathione" compartment="c" charge="-2"/>
	<species id="cpd01293_c" name="Pyroglutamate" compartment="c" charge="-1"/>
	<species id="cpd00033_c" name="Glycine" compartment="c" charge="0"/>
	<species id="cpd00506_c" name="gamma-Glutamylcysteine" compartment="c" charge="-1"/>
	<species id="cpd01017_c" name="L-Cysteinylglycine" compartment="c" charge="0"/>
	<species id="cpd15236_c" name="5-L-Glutamyl-L-alanine" compartment="c" charge="-1"/>
	<species id="cpd00080_c" name="Glycerol-3-phosphate" compartment="c" charge="-1"/>
	<species id="cpd00100_c" name="Glycerol" compartment="c" charge="0"/>
	<species id="cpd00157_c" name="Glycerone" compartment="c" charge="0"/>
	<species id="cpd00223_c" name="Glycerate" compartment="c" charge="-1"/>
	<species id="cpd00738_c" name="3-Phosphoserine" compartment="c" charge="-1"/>
	<species id="cpd00054_c" name="L-Serine" compartment="c" charge="0"/>
	<species id="cpd00145_c" name="Hydroxypyruvate" compartment="c" charge="-1"/>
	<species id="cpd00161_c" name="L-Threonine" compartment="c" charge="0"/>
	<species id="cpd02211_c" name="L-2-Amino-acetoacetate" compartment="c" charge="0"/>
	<species id="cpd00809_c" name="O-Phospho-L-homoserine" compartment="c" charge="-1"/>
	<species id="cpd00169_c" name="3-Phosphoglycerate" compartment="c" charge="-2"/>
	<species id="cpd02069_c" name="3-Phosphonooxypyruvate" compartment="c" charge="-2"/>
	<species id="cpd00213_c" name="Lipoamide" compartment="c" charge="0"/>
	<species id="cpd00290_c" name="D-fructose-1,6-bisphosphate" compartment="c" charge="-2"/>
	<species id="cpd00027_c" name="D-Glucose" compartment="c" charge="0"/>
	<species id="cpd00079_c" name="D-glucose-6-phosphate" compartment="c" charge="-1"/>
	<species id="cpd00482_c" name="2-Phospho-D-glycerate" compartment="c" charge="-2"/>
	<species id="cpd00071_c" name="Acetaldehyde" compartment="c" charge="0"/>
	<species id="cpd00363_c" name="Ethanol" compartment="c" charge="0"/>
	<species id="cpd00196_c" name="Acetylphosphate" compartment="c" charge="-1"/>
	<species id="cpd00102_c" name="Glyceraldehyde3-phosphate" compartment="c" charge="-1"/>
	<species id="cpd00203_c" name="1,3-Bisphospho-D-glycerate" compartment="c" charge="-2"/>
	<species id="cpfdxr22_c" name="Reduced ferredoxin" compartment="c" charge="1"/>
	<species id="cpfdxo22_c" name="Oxidized ferredoxin" compartment="c" charge="2"/>
	<species id="cpd00040_c" name="Glyoxalate" compartment="c" charge="-1"/>
	<species id="cpd00139_c" name="Glycolate" compartment="c" charge="-1"/>
	<species id="cpd00727_c" name="2-Phosphoglycolate" compartment="c" charge="-2"/>
	<species id="cpd00843_c" name="Tartronate semialdehyde" compartment="c" charge="-1"/>
	<species id="cpd01775_c" name="Phosphoribosyl-ATP" compartment="c" charge="-4"/>
	<species id="cpd00103_c" name="PRPP" compartment="c" charge="-3"/>
	<species id="cpd01324_c" name="L-Histidinal" compartment="c" charge="1"/>
	<species id="cpd00119_c" name="L-Histidine" compartment="c" charge="0"/>
	<species id="cpd00641_c" name="L-Histidinol" compartment="c" charge="1"/>
	<species id="cpd00807_c" name="L-histidinol-phosphate" compartment="c" charge="0"/>
	<species id="cpd00930_c" name="imidazole acetol-phosphate" compartment="c" charge="-1"/>
	<species id="cpd02843_c" name="D-erythro-imidazole-glycerol-phosphate" compartment="c" charge="-1"/>
	<species id="cpd01777_c" name="Phosphoribosyl-AMP" compartment="c" charge="-2"/>
	<species id="cpd02979_c" name="phosphoribosylformiminoaicar-phosphate" compartment="c" charge="-2"/>
	<species id="cpd02851_c" name="AICAR" compartment="c" charge="-1"/>
	<species id="cpd02991_c" name="phosphoribulosylformimino-AICAR-phosphate" compartment="c" charge="-2"/>
	<species id="cpd11640_c" name="H2" compartment="c" charge="0"/>
	<species id="cpdLiG3P_c" name="1-octadec-9-12-dienoyl-sn-glycerol 3-phosphate" compartment="c" charge="-2"/>
	<species id="c_DLiG3P_c" name="1,2-dioctadec-9-12-dienoyl-sn-glycerol 3-phosphate" compartment="c" charge="-2"/>
	<species id="cp_aLG3P_c" name="1-octadec-9-12-15-trienoyl-sn-glycerol 3-phosphate" compartment="c" charge="-2"/>
	<species id="c_DaLG3P_c" name="1,2-dioctadec-9-12-15-trienoyl-sn-glycerol 3-phosphate" compartment="c" charge="-2"/>
	<species id="CDPDG182_c" name="CDP-1,2-dioctadec-9-12-dienoylglycerol" compartment="c" charge="-2"/>
	<species id="CDPDG183_c" name="CDP-1,2-dioctadec-9-12-15-trienoylglycerol" compartment="c" charge="-2"/>
	<species id="cp_DLiGl_c" name="1,2-Diacyl-sn-glycerol (dioctadec-9-12-dienoyl, n-C18_2)" compartment="c" charge="0"/>
	<species id="cp_DaLGl_c" name="1,2-Diacyl-sn-glycerol (dioctadec-9-12-15-trienoyl, n-C18_3)" compartment="c" charge="0"/>
	<species id="cpd15307_c" name="1,2-Diacyl-sn-glycerol ditetradecanoyl" compartment="c" charge="0"/>
	<species id="cpd15309_c" name="1,2-Diacyl-sn-glycerol dihexadecanoyl" compartment="c" charge="0"/>
	<species id="cpd15310_c" name="1,2-Diacyl-sn-glycerol dihexadec-9-enoyl" compartment="c" charge="0"/>
	<species id="cpd15311_c" name="1,2-Diacyl-sn-glycerol dioctadecanoyl" compartment="c" charge="0"/>
	<species id="cpd15312_c" name="1,2-Diacyl-sn-glycerol dioctadec-11-enoyl" compartment="c" charge="0"/>
	<species id="cpPGP182_c" name="Phosphatidylglycerophosphate (dioctadec-9-12-dienoyl, n-C18_2)" compartment="c" charge="-3"/>
	<species id="cpPGP183_c" name="Phosphatidylglycerophosphate (dioctadec-9-12-15-trienoyl, n-C18_3)" compartment="c" charge="-3"/>
	<species id="cpd00046_c" name="CMP" compartment="c" charge="-1"/>
	<species id="cpd15331_c" name="1-tetradecanoyl-sn-glycerol 3-phosphate" compartment="c" charge="-1"/>
	<species id="cpd15522_c" name="1,2-ditetradecanoyl-sn-glycerol 3-phosphate" compartment="c" charge="-1"/>
	<species id="cpd15327_c" name="1-hexadecanoyl-sn-glycerol 3-phosphate" compartment="c" charge="-1"/>
	<species id="cpd15524_c" name="1,2-dihexadecanoyl-sn-glycerol 3-phosphate" compartment="c" charge="-1"/>
	<species id="cpd15326_c" name="1-hexadec-9-enoyl-sn-glycerol 3-phosphate" compartment="c" charge="-1"/>
	<species id="cpd15525_c" name="1,2-dihexadec-9-enoyl-sn-glycerol 3-phosphate" compartment="c" charge="-1"/>
	<species id="cpd15329_c" name="1-octadecanoyl-sn-glycerol 3-phosphate" compartment="c" charge="-1"/>
	<species id="cpd15526_c" name="1,2-dioctadecanoyl-sn-glycerol 3-phosphate" compartment="c" charge="-1"/>
	<species id="cpd15328_c" name="1-octadec-11-enoyl-sn-glycerol 3-phosphate" compartment="c" charge="-1"/>
	<species id="cpd15527_c" name="1,2-dioctadec-11-enoyl-sn-glycerol 3-phosphate" compartment="c" charge="-1"/>
	<species id="cpd15423_c" name="CDP-1,2-ditetradecanoylglycerol" compartment="c" charge="-2"/>
	<species id="cpd15419_c" name="CDP-1,2-dihexadecanoylglycerol" compartment="c" charge="-2"/>
	<species id="cpd15418_c" name="CDP-1,2-dihexadec-9-enoylglycerol" compartment="c" charge="-2"/>
	<species id="cpd15421_c" name="CDP-1,2-dioctadecanoylglycerol" compartment="c" charge="-2"/>
	<species id="cpd15420_c" name="CDP-1,2-dioctadec-11-enoylglycerol" compartment="c" charge="-2"/>
	<species id="cpd15543_c" name="Phosphatidylglycerophosphate ditetradecanoyl" compartment="c" charge="-2"/>
	<species id="cpd15545_c" name="Phosphatidylglycerophosphate dihexadecanoyl" compartment="c" charge="-2"/>
	<species id="cpd15546_c" name="Phosphatidylglycerophosphate dihexadec-9-enoyl" compartment="c" charge="-2"/>
	<species id="cpd15547_c" name="Phosphatidylglycerophosphate dioctadecanoyl" compartment="c" charge="-2"/>
	<species id="cpd15548_c" name="Phosphatidylglycerophosphate dioctadec-11-enoyl" compartment="c" charge="-2"/>
	<species id="cpd01695_c" name="Myristoyl-CoA" compartment="c" charge="-3"/>
	<species id="cpd02835_c" name="UDP-2,3-bis(3-hydroxytetradecanoyl)glucosamine" compartment="c" charge="-2"/>
	<species id="cpd00091_c" name="UMP" compartment="c" charge="-1"/>
	<species id="cpd02930_c" name="2,3-Bis(beta-hydoroxymyristoyl)-beta-D-glucosaminyl 1-phosphate" compartment="c" charge="-1"/>
	<species id="cpd02886_c" name="UDP-3-O-(beta-hydroxymyristoyl)-N-acetylglucosamine" compartment="c" charge="-2"/>
	<species id="cpd03584_c" name="UDP-3-O-(beta-hydroxymyristoyl)-D-glucosamine" compartment="c" charge="-1"/>
	<species id="cpd03002_c" name="Lipid A disaccharide" compartment="c" charge="-1"/>
	<species id="cpd04918_c" name="D-glycero-D-manno-Heptose 7-phosphate" compartment="c" charge="-1"/>
	<species id="cpd00516_c" name="meso-2,6-Diaminopimelate" compartment="c" charge="0"/>
	<species id="cpd00039_c" name="L-Lysine" compartment="c" charge="1"/>
	<species id="cpd01155_c" name="Cadaverine" compartment="c" charge="2"/>
	<species id="cpd02120_c" name="Dihydrodipicolinate" compartment="c" charge="-2"/>
	<species id="cpd00504_c" name="LL-2,6-Diaminopimelate" compartment="c" charge="0"/>
	<species id="cpd00525_c" name="UDP-N-acetylmuramoyl-L-alanyl-D-glutamate" compartment="c" charge="-4"/>
	<species id="cpd02964_c" name="UDP-N-acetylmuramoyl-L-alanyl-D-gamma-glutamyl-meso-2-6-diaminopimelate" compartment="c" charge="-4"/>
	<species id="cpd02465_c" name="tetrahydrodipicolinate" compartment="c" charge="-2"/>
	<species id="cpd02968_c" name="UDP-N-acetylmuramoyl-L-alanyl-D-glutamyl-6-carboxy-L-lysyl-D-alanyl- D-alanine" compartment="c" charge="-4"/>
	<species id="cpd00355_c" name="Nicotinamide ribonucleotide" compartment="c" charge="0"/>
	<species id="cpd03470_c" name="Iminoaspartate" compartment="c" charge="-2"/>
	<species id="cpd02016_c" name="N-Ribosylnicotinamide" compartment="c" charge="1"/>
	<species id="cpd00105_c" name="D-Ribose" compartment="c" charge="0"/>
	<species id="cpd00133_c" name="Nicotinamide" compartment="c" charge="0"/>
	<species id="cpd00873_c" name="Nicotinate ribonucleotide" compartment="c" charge="-1"/>
	<species id="cpd00218_c" name="Nicotinate" compartment="c" charge="-1"/>
	<species id="cpd02333_c" name="Quinolinate" compartment="c" charge="-2"/>
	<species id="cpd00067_p" name="H+" compartment="p" charge="1"/>
	<species id="cpd00418_c" name="NO" compartment="c" charge="0"/>
	<species id="cpd00209_c" name="Nitrate" compartment="c" charge="-1"/>
	<species id="cpd00075_c" name="Nitrite" compartment="c" charge="-1"/>
	<species id="cpd00528_c" name="Nitrogen" compartment="c" charge="0"/>
	<species id="cpd2e3hs_c" name="2-Ethyl-3-hydroxysuccinate" compartment="c" charge="-2"/>
	<species id="cpd03737_c" name="2-Oxopentanoate" compartment="c" charge="-1"/>
	<species id="cpd01636_c" name="(R)-2-Ethylmalate" compartment="c" charge="-2"/>
	<species id="cpd00371_c" name="Propanal" compartment="c" charge="0"/>
	<species id="cpd03559_c" name="n-Propanol" compartment="c" charge="0"/>
	<species id="cpd01700_c" name="D-Citramalate" compartment="c" charge="-2"/>
	<species id="cpd01502_c" name="Citraconate" compartment="c" charge="-2"/>
	<species id="cpd2e2hs_c" name="2-Ethyl-2-hydroxysuccinate" compartment="c" charge="-2"/>
	<species id="cpd2e2be_c" name="(2E)-2-Ethyl-2-butenedioate" compartment="c" charge="-2"/>
	<species id="cpd00532_c" name="Superoxide anion" compartment="c" charge="0"/>
	<species id="cpd00523_c" name="Trehalose 6-phosphate" compartment="c" charge="-1"/>
	<species id="cpd00521_c" name="dTDP-4-oxo-6-deoxy-D-glucose" compartment="c" charge="-2"/>
	<species id="cpd00522_c" name="dTDP-4-oxo-L-rhamnose" compartment="c" charge="-2"/>
	<species id="cpd01679_c" name="N-Methylhydantoin" compartment="c" charge="0"/>
	<species id="cpd00768_c" name="N-Carbamoylsarcosine" compartment="c" charge="-1"/>
	<species id="cpd01923_c" name="N-Acetyl-D-muramoyl-L-alanine" compartment="c" charge="-1"/>
	<species id="cpd03485_c" name="N-Acetyl-D-muramoate" compartment="c" charge="-1"/>
	<species id="cpd11420_c" name="Oxidized thioredoxin" compartment="c" charge="0"/>
	<species id="cpd11421_c" name="Reduced thioredoxin" compartment="c" charge="0"/>
	<species id="cpd01048_c" name="Arsenate" compartment="c" charge="-2"/>
	<species id="cpd04098_c" name="Arsenite" compartment="c" charge="0"/>
	<species id="cpd17001_c" name="(6R)-6-(L-erythro-1,2-Dihydroxypropyl)-5,6,7,8-tetrahydro-4a-hydroypterin" compartment="c" charge="0"/>
	<species id="cpd00231_c" name="Dihydrobiopterin" compartment="c" charge="0"/>
	<species id="cpd00067_l" name="H+" compartment="l" charge="1"/>
	<species id="focytc_6_p" name="Ferrocytochrome c6" compartment="p" charge="2"/>
	<species id="cpd00007_p" name="O2" compartment="p" charge="0"/>
	<species id="ficytc_6_p" name="Ferricytochrome c6" compartment="p" charge="3"/>
	<species id="cpd00001_p" name="H2O" compartment="p" charge="0"/>
	<species id="focytc_6_l" name="Ferrocytochrome c6" compartment="l" charge="2"/>
	<species id="cpd00007_l" name="O2" compartment="l" charge="0"/>
	<species id="ficytc_6_l" name="Ferricytochrome c6" compartment="l" charge="3"/>
	<species id="cpd00001_l" name="H2O" compartment="l" charge="0"/>
	<species id="cpd12239_p" name="Reduced plastocyanin" compartment="p" charge="1"/>
	<species id="cpd12265_p" name="Oxidized plastocyanin" compartment="p" charge="2"/>
	<species id="cpd12239_l" name="Reduced plastocyanin" compartment="l" charge="1"/>
	<species id="cpd12265_l" name="Oxidized plastocyanin" compartment="l" charge="2"/>
	<species id="cpd16503_p" name="Plastoquinol-9" compartment="p" charge="0"/>
	<species id="cpd07274_p" name="Plastoquinone 9" compartment="p" charge="0"/>
	<species id="cpd00655_c" name="Dephospho-CoA" compartment="c" charge="-2"/>
	<species id="cpd00123_c" name="3-Methyl-2-oxobutanoate" compartment="c" charge="-1"/>
	<species id="cpd00712_c" name="2-Dehydropantoate" compartment="c" charge="-1"/>
	<species id="cpd00408_c" name="Pantoate" compartment="c" charge="-1"/>
	<species id="cpd00644_c" name="Pantothenate" compartment="c" charge="-1"/>
	<species id="cpd00834_c" name="Phosphopantetheine" compartment="c" charge="-1"/>
	<species id="cpd02666_c" name="(R)-4'-Phosphopantothenoyl-L-cysteine" compartment="c" charge="-2"/>
	<species id="cpd12370_c" name="Apo-[acyl-carrier-protein]" compartment="c" charge="0"/>
	<species id="cpd02201_c" name="4-phosphopantothenate" compartment="c" charge="-2"/>
	<species id="cis11hdl_c" name="cis-11-Hexdecenal" compartment="c" charge="0"/>
	<species id="cpd05300_c" name="n-Pentadecane" compartment="c" charge="0"/>
	<species id="cpd00911_c" name="6-phospho-D-glucono-1-5-lactone" compartment="c" charge="-1"/>
	<species id="cpd00101_c" name="ribose-5-phosphate" compartment="c" charge="-1"/>
	<species id="cpd00475_c" name="Ribose 1-phosphate" compartment="c" charge="-1"/>
	<species id="cpd00510_c" name="deoxyribose-5-phosphate" compartment="c" charge="-1"/>
	<species id="cpd00198_c" name="D-Xylulose5-phosphate" compartment="c" charge="-1"/>
	<species id="cpd00284_c" name="6-Phospho-D-gluconate" compartment="c" charge="-2"/>
	<species id="cpd00222_c" name="D-Gluconic acid" compartment="c" charge="-1"/>
	<species id="cpd01242_c" name="Deoxyribose" compartment="c" charge="0"/>
	<species id="cpd02711_c" name="2-keto-3-deoxy-6-phospho-gluconate" compartment="c" charge="-2"/>
	<species id="cpd00890_c" name="UDP-N-acetylmuramoyl-L-alanine" compartment="c" charge="-3"/>
	<species id="cpd03494_c" name="Undecaprenyl-diphospho-N-acetylmuramoyl-L-alanyl-D-glutamyl-meso-2-6-diaminopimeloyl-D-alanyl-D-alanine" compartment="c" charge="-4"/>
	<species id="cpd03495_c" name="Undecaprenyl-diphospho-N-acetylmuramoyl--N-acetylglucosamine-L-ala-D-glu-meso-2-6-diaminopimeloyl-D-ala-D-ala" compartment="c" charge="-4"/>
	<species id="cpd02229t_c" name="Undecaprenyl diphosphate" compartment="c" charge="-3"/>
	<species id="cpd00286_c" name="Undecaprenyl phosphate" compartment="c" charge="-1"/>
	<species id="hvphoton1_p" name="Photosystem 1 photon" compartment="p" charge="0"/>
	<species id="hvphoton2_p" name="Photosystem 2 photon" compartment="p" charge="0"/>
	<species id="hvphoton1_c" name="Photosystem 1 photon" compartment="c" charge="0"/>
	<species id="hvphoton2_c" name="Photosystem 2 photon" compartment="c" charge="0"/>
	<species id="cpd12265_c" name="Oxidized plastocyanin" compartment="c" charge="2"/>
	<species id="cpd16503_c" name="Plastoquinol-9" compartment="c" charge="0"/>
	<species id="cpd07274_c" name="Plastoquinone 9" compartment="c" charge="0"/>
	<species id="cpd12239_c" name="Reduced plastocyanin" compartment="c" charge="1"/>
	<species id="cpd00658_c" name="Isochorismate" compartment="c" charge="-2"/>
	<species id="cpd01772_c" name="Succinylbenzoate" compartment="c" charge="-2"/>
	<species id="cpd02021_c" name="Succinylbenzoyl-CoA" compartment="c" charge="-4"/>
	<species id="cpd03451_c" name="SHCHC" compartment="c" charge="-2"/>
	<species id="cpd02295_c" name="1-4-Dihydroxy-2-naphthoate" compartment="c" charge="-1"/>
	<species id="cpd03214_c" name="Phytyl diphosphate" compartment="c" charge="-2"/>
	<species id="cpd09410_c" name="Demethylphylloquinone" compartment="c" charge="0"/>
	<species id="cpd01401_c" name="Phylloquinone" compartment="c" charge="0"/>
	<species id="cpd16335_c" name="2-Succinyl-5-enolpyruvyl-6-hydroxy-3-cyclohexene-1-carboxylate" compartment="c" charge="-3"/>
	<species id="cpd00426_c" name="Homogentisate" compartment="c" charge="-1"/>
	<species id="cpd02172_c" name="Solanesyl diphosphate" compartment="c" charge="-2"/>
	<species id="cpd_msbq_c" name="2-methyl-6-solanyl-1,4-benzoquinone" compartment="c" charge="0"/>
	<species id="cpd00868_c" name="p-hydroxyphenylpyruvate" compartment="c" charge="-1"/>
	<species id="cpd00283_c" name="Geranyl diphosphate" compartment="c" charge="-2"/>
	<species id="cpd00113_c" name="Isopentenyldiphosphate" compartment="c" charge="-2"/>
	<species id="cpd03420_c" name="Precorrin 3A" compartment="c" charge="-6"/>
	<species id="cpd03833_c" name="Precorrin 3B" compartment="c" charge="-6"/>
	<species id="cpd03839_c" name="Precorrin 5" compartment="c" charge="-7"/>
	<species id="cpd03761_c" name="Precorrin 6A" compartment="c" charge="-7"/>
	<species id="cpd00338_c" name="5-Aminolevulinate" compartment="c" charge="0"/>
	<species id="cpd00689_c" name="Porphobilinogen" compartment="c" charge="-1"/>
	<species id="cpd00755_c" name="Hydroxymethylbilane" compartment="c" charge="-8"/>
	<species id="cpd10515_c" name="Fe2+" compartment="c" charge="2"/>
	<species id="cpd10516_c" name="Fe3+" compartment="c" charge="3"/>
	<species id="cpd01476_c" name="Protoporphyrin" compartment="c" charge="-2"/>
	<species id="cpd00028_c" name="Heme" compartment="c" charge="-2"/>
	<species id="cpd02345_c" name="L-Glutamate1-semialdehyde" compartment="c" charge="0"/>
	<species id="cpd00774_c" name="UroporphyrinogenIII" compartment="c" charge="-8"/>
	<species id="cpd01620_c" name="Precorrin 2" compartment="c" charge="-8"/>
	<species id="cpd02083_c" name="Coproporphyrinogen III" compartment="c" charge="-4"/>
	<species id="cpd00791_c" name="ProtoporphyrinogenIX" compartment="c" charge="-2"/>
	<species id="cpd01845_c" name="Protochlorophyllide" compartment="c" charge="-1"/>
	<species id="cpd01449_c" name="Chlorophyllide" compartment="c" charge="0"/>
	<species id="cpd00254_c" name="Mg2+" compartment="c" charge="2"/>
	<species id="cpd02216_c" name="Mg-protoporphyrin IX" compartment="c" charge="-1"/>
	<species id="cpd03426_c" name="Sirohydrochlorin" compartment="c" charge="-8"/>
	<species id="cpd02762_c" name="Mg-Protoporphyrin IX 13-monomethyl ester" compartment="c" charge="0"/>
	<species id="cpd03760_c" name="Precorrin 6B" compartment="c" charge="-7"/>
	<species id="cpd03835_c" name="Precorrin 8" compartment="c" charge="-7"/>
	<species id="cpd03832_c" name="Hydrogenobyrinate" compartment="c" charge="-6"/>
	<species id="cpd03834_c" name="Precorrin 4" compartment="c" charge="-7"/>
	<species id="cpd03915_c" name="Cob(I)yrinate diamide" compartment="c" charge="-4"/>
	<species id="cpd03916_c" name="Adenosyl cobyrinate diamide" compartment="c" charge="-3"/>
	<species id="cpd03918_c" name="Adenosyl cobinamide" compartment="c" charge="2"/>
	<species id="cpd03919_c" name="Adenosyl cobinamide phosphate" compartment="c" charge="0"/>
	<species id="cpd03920_c" name="Adenosylcobinamide-GDP" compartment="c" charge="0"/>
	<species id="cpd03423_c" name="alpha-Ribazole" compartment="c" charge="0"/>
	<species id="cpd00126_c" name="GMP" compartment="c" charge="-1"/>
	<species id="cpd00166_c" name="Calomide" compartment="c" charge="1"/>
	<species id="cpd03917_c" name="Adenosylcobyric acid" compartment="c" charge="1"/>
	<species id="cpd02039_c" name="(R)-1-Amino-2-propanol" compartment="c" charge="1"/>
	<species id="cpd00149_c" name="Co2+" compartment="c" charge="2"/>
	<species id="cpd03913_c" name="Hydrogenobyrinate diamide" compartment="c" charge="-4"/>
	<species id="cpd03914_c" name="Cob(II)yrinate diamide" compartment="c" charge="-3"/>
	<species id="cpd08370_c" name="Cobalt-precorrin 4" compartment="c" charge="-6"/>
	<species id="cpd08371_c" name="Cobalt-precorrin 5A" compartment="c" charge="-5"/>
	<species id="cpd08372_c" name="Cobalt-precorrin 6A" compartment="c" charge="-6"/>
	<species id="cpd08373_c" name="Cobalt-precorrin 6B" compartment="c" charge="-6"/>
	<species id="cpd08375_c" name="Cobalt-precorrin 8" compartment="c" charge="-5"/>
	<species id="cpd03421_c" name="Cobyrinate" compartment="c" charge="-5"/>
	<species id="cpd08629_c" name="13(1)-Hydroxy-Mg-protoporphyrin IX 13-monomethyl ester" compartment="c" charge="0"/>
	<species id="cpd08630_c" name="13(1)-Oxo-Mg-protoporphyrin IX 13-monomethyl ester" compartment="c" charge="0"/>
	<species id="cpd08631_c" name="Divinylprotochlorophyllide" compartment="c" charge="-1"/>
	<species id="cpd02547_c" name="(R)-1-Aminopropan-2-yl phosphate" compartment="c" charge="0"/>
	<species id="cpd00350_c" name="Farnesyldiphosphate" compartment="c" charge="-2"/>
	<species id="cpd11313_c" name="hemeO" compartment="c" charge="-2"/>
	<species id="cpd11940_c" name="Hemoglobin" compartment="c" charge="0"/>
	<species id="cpd00204_c" name="CO" compartment="c" charge="1"/>
	<species id="cpd00389_c" name="Biliverdin" compartment="c" charge="-2"/>
	<species id="cpd12850_c" name="Globin" compartment="c" charge="-2"/>
	<species id="cpd11312_c" name="Heme A" compartment="c" charge="-2"/>
	<species id="cpd03091_c" name="5'-Deoxyadenosine" compartment="c" charge="0"/>
	<species id="cpd08928_c" name="L-Threonine phosphate" compartment="c" charge="-1"/>
	<species id="cpd00086_c" name="Propionyl-CoA" compartment="c" charge="-3"/>
	<species id="cpd01844_c" name="Propionyl phosphate" compartment="c" charge="-1"/>
	<species id="cpd00141_c" name="Propionate" compartment="c" charge="-1"/>
	<species id="cpd03561_c" name="2-Hydroxybutyrate" compartment="c" charge="-1"/>
	<species id="cpd00282_c" name="S-Dihydroorotate" compartment="c" charge="-1"/>
	<species id="cpd00247_c" name="Orotate" compartment="c" charge="-1"/>
	<species id="cpd00246_c" name="Inosine" compartment="c" charge="0"/>
	<species id="cpd00226_c" name="Hypoxanthine" compartment="c" charge="0"/>
	<species id="cpd00905_c" name="Guanosine 5'-diphosphate,3'-diphosphate" compartment="c" charge="-4"/>
	<species id="cpd02740_c" name="Guanosine 5'-diphosphate,3'-diphosphate" compartment="c" charge="-5"/>
	<species id="cpd00367_c" name="Cytidine" compartment="c" charge="0"/>
	<species id="cpd00096_c" name="CDP" compartment="c" charge="-2"/>
	<species id="cpd00146_c" name="Carbamoylphosphate" compartment="c" charge="-1"/>
	<species id="cpd00249_c" name="Uridine" compartment="c" charge="0"/>
	<species id="cpd00810_c" name="Orotidylic acid" compartment="c" charge="-2"/>
	<species id="cpd00092_c" name="Uracil" compartment="c" charge="0"/>
	<species id="cpd00251_c" name="ADP-ribose" compartment="c" charge="-2"/>
	<species id="cpd00859_c" name="Pseudouridine 5'-phosphate" compartment="c" charge="-1"/>
	<species id="cpd01982_c" name="5-Phosphoribosylamine" compartment="c" charge="0"/>
	<species id="cpd02375_c" name="Adenylosuccinate" compartment="c" charge="-3"/>
	<species id="cpd00114_c" name="IMP" compartment="c" charge="-1"/>
	<species id="cpd02884_c" name="FAICAR" compartment="c" charge="-1"/>
	<species id="cpd00497_c" name="XMP" compartment="c" charge="-1"/>
	<species id="cpd00177_c" name="dADP" compartment="c" charge="-2"/>
	<species id="cpd00311_c" name="Guanosine" compartment="c" charge="0"/>
	<species id="cpd00207_c" name="Guanine" compartment="c" charge="0"/>
	<species id="cpd00343_c" name="N-Carbamoyl-L-aspartate" compartment="c" charge="-2"/>
	<species id="cpd00151_c" name="Thymine" compartment="c" charge="0"/>
	<species id="cpd00294_c" name="dAMP" compartment="c" charge="-1"/>
	<species id="cpd00298_c" name="dTMP" compartment="c" charge="-1"/>
	<species id="cpd00184_c" name="Thymidine" compartment="c" charge="0"/>
	<species id="cpd00206_c" name="dCMP" compartment="c" charge="-1"/>
	<species id="cpd00299_c" name="dUMP" compartment="c" charge="-1"/>
	<species id="cpd00654_c" name="Deoxycytidine" compartment="c" charge="0"/>
	<species id="cpd00533_c" name="dCDP" compartment="c" charge="-2"/>
	<species id="cpd00309_c" name="Xanthine" compartment="c" charge="0"/>
	<species id="cpd00296_c" name="dGMP" compartment="c" charge="-1"/>
	<species id="cpd00295_c" name="dGDP" compartment="c" charge="-2"/>
	<species id="cpd00277_c" name="Deoxyguanosine" compartment="c" charge="0"/>
	<species id="cpd00438_c" name="Deoxyadenosine" compartment="c" charge="0"/>
	<species id="cpd00297_c" name="dTDP" compartment="c" charge="-2"/>
	<species id="cpd00978_c" name="dUDP" compartment="c" charge="-2"/>
	<species id="cpd00358_c" name="dUTP" compartment="c" charge="-3"/>
	<species id="cpd00412_c" name="Deoxyuridine" compartment="c" charge="0"/>
	<species id="cpd00300_c" name="Uric acid" compartment="c" charge="0"/>
	<species id="cpd01217_c" name="Xanthosine" compartment="c" charge="0"/>
	<species id="cpd03279_c" name="Deoxyinosine" compartment="c" charge="0"/>
	<species id="cpd00976_c" name="dIDP" compartment="c" charge="-2"/>
	<species id="cpd00977_c" name="dITP" compartment="c" charge="-3"/>
	<species id="cpd02394_c" name="GAR" compartment="c" charge="0"/>
	<species id="cpd02826_c" name="5'-Phosphoribosylformylglycinamidine" compartment="c" charge="0"/>
	<species id="cpd02140_c" name="Aminoimidazole ribotide" compartment="c" charge="0"/>
	<species id="cpd02678_c" name="N-Formyl-GAR" compartment="c" charge="-1"/>
	<species id="cpd02921_c" name="SAICAR" compartment="c" charge="-3"/>
	<species id="cpd02893_c" name="5'-Phosphoribosyl-4-carboxy-5-aminoimidazole" compartment="c" charge="-1"/>
	<species id="cpd03049_c" name="2-Hydroxyethyl-ThPP" compartment="c" charge="-1"/>
	<species id="cpd00056_c" name="TPP" compartment="c" charge="-1"/>
	<species id="cpd00919_c" name="Homocitrate" compartment="c" charge="-3"/>
	<species id="cpd00159_c" name="L-Lactate" compartment="c" charge="-1"/>
	<species id="cpd00221_c" name="D-Lactate" compartment="c" charge="-1"/>
	<species id="cpd02182_c" name="(R)-S-Lactoylglutathione" compartment="c" charge="-1"/>
	<species id="cpd00428_c" name="2-Oxopropanal" compartment="c" charge="0"/>
	<species id="cpd00836_c" name="S-Acetyldihydrolipoamide" compartment="c" charge="0"/>
	<species id="cpd02656_c" name="6-7-Dimethyl-8--1-D-ribityllumazine" compartment="c" charge="0"/>
	<species id="cpd00220_c" name="Riboflavin" compartment="c" charge="0"/>
	<species id="cpd02882_c" name="4--1-D-Ribitylamino-5-aminouracil" compartment="c" charge="0"/>
	<species id="cpd00050_c" name="FMN" compartment="c" charge="-1"/>
	<species id="cpd00957_c" name="2,5-Diamino-6-(5'-phosphoribosylamino)-4-pyrimidineone" compartment="c" charge="-1"/>
	<species id="cpd02720_c" name="5-Amino-6--5-phosphoribitylaminouracil" compartment="c" charge="-1"/>
	<species id="cpd00931_c" name="5-Amino-6--5-phosphoribosylaminouracil" compartment="c" charge="-1"/>
	<species id="cpd11225_c" name="3-4-dihydroxy-2-butanone4-phosphate" compartment="c" charge="-1"/>
	<species id="cpd11746_c" name="Cellulose" compartment="c" charge="0"/>
	<species id="cpd00144_c" name="UDP-alpha-D-glucuronate" compartment="c" charge="-3"/>
	<species id="cpd00387_c" name="ADP-glucose" compartment="c" charge="-2"/>
	<species id="cpd11735_c" name="Amylose" compartment="c" charge="0"/>
	<species id="cpd00924_c" name="AppppA" compartment="c" charge="-4"/>
	<species id="cpd00045_c" name="Adenosine 3-5-bisphosphate" compartment="c" charge="-2"/>
	<species id="cpd00044_c" name="3-phosphoadenylylsulfate" compartment="c" charge="-3"/>
	<species id="cpd00193_c" name="APS" compartment="c" charge="-2"/>
	<species id="cpd00048_c" name="Sulfate" compartment="c" charge="-2"/>
	<species id="cpd00722_c" name="O-Acetyl-L-serine" compartment="c" charge="0"/>
	<species id="cpd08301_c" name="2-C-methyl-D-erythritol2-4-cyclodiphosphate" compartment="c" charge="-2"/>
	<species id="cpd08615_c" name="1-Hydroxy-2-methyl-2-butenyl 4-diphosphate" compartment="c" charge="-2"/>
	<species id="cpd00202_c" name="DMAPP" compartment="c" charge="-2"/>
	<species id="cpd08211_c" name="trans,trans,cis-Geranylgeranyl diphosphate" compartment="c" charge="-2"/>
	<species id="cpd08286_c" name="2-C-methyl-D-erythritol4-phosphate" compartment="c" charge="-1"/>
	<species id="cpd08287_c" name="4--cytidine5-diphospho-2-C-methyl-D-erythritol" compartment="c" charge="-2"/>
	<species id="cpd08288_c" name="2-phospho-4--cytidine5-diphospho-2-C-methyl-D-erythritol" compartment="c" charge="-3"/>
	<species id="cpd08289_c" name="1-deoxy-D-xylulose5-phosphate" compartment="c" charge="-1"/>
	<species id="cpd00559_c" name="Supraene" compartment="c" charge="0"/>
	<species id="cpd02229_c" name="Bactoprenyl diphosphate" compartment="c" charge="-2"/>
	<species id="cpd03751_c" name="Diploptene" compartment="c" charge="0"/>
	<species id="cpd03750_c" name="22-Hopanol" compartment="c" charge="0"/>
	<species id="cpd00793_c" name="Thiamine phosphate" compartment="c" charge="0"/>
	<species id="cpd02654_c" name="4-Methyl-5--2-phosphoethyl-thiazole" compartment="c" charge="-1"/>
	<species id="cpd02894_c" name="4-Amino-2-methyl-5-diphosphomethylpyrimidine" compartment="c" charge="-2"/>
	<species id="cpd00939_c" name="Toxopyrimidine" compartment="c" charge="0"/>
	<species id="cpd02775_c" name="4-Amino-5-phosphomethyl-2-methylpyrimidine" compartment="c" charge="-1"/>
	<species id="cpd00069_c" name="L-Tyrosine" compartment="c" charge="0"/>
	<species id="cpd15378_c" name="4-Hydroxy-benzylalcohol" compartment="c" charge="0"/>
	<species id="cpd00204_p" name="CO" compartment="p" charge="1"/>
	<species id="cpd00186_p" name="D-Glutamate" compartment="p" charge="-1"/>
	<species id="cpd00528_p" name="Nitrogen" compartment="p" charge="0"/>
	<species id="cpd00492_p" name="N-Acetyl-D-mannosamine" compartment="p" charge="0"/>
	<species id="cpd00035_p" name="L-Alanine" compartment="p" charge="0"/>
	<species id="cpd00051_e" name="L-Arginine" compartment="e" charge="1"/>
	<species id="cpd00051_p" name="L-Arginine" compartment="p" charge="1"/>
	<species id="cpd00132_p" name="L-Asparagine" compartment="p" charge="0"/>
	<species id="cpd04098_p" name="Arsenite" compartment="p" charge="0"/>
	<species id="cpd00041_p" name="L-Aspartate" compartment="p" charge="-1"/>
	<species id="cpd00063_p" name="Ca2+" compartment="p" charge="2"/>
	<species id="cpd00011_p" name="CO2" compartment="p" charge="0"/>
	<species id="cpd00149_p" name="Co2+" compartment="p" charge="2"/>
	<species id="cpd00058_p" name="Cu2+" compartment="p" charge="2"/>
	<species id="cpd00117_p" name="D-Alanine" compartment="p" charge="0"/>
	<species id="cpd00221_p" name="D-Lactate" compartment="p" charge="-1"/>
	<species id="cpd00363_p" name="Ethanol" compartment="p" charge="0"/>
	<species id="cpd10515_p" name="Fe2+" compartment="p" charge="2"/>
	<species id="cpd10516_p" name="Fe3+" compartment="p" charge="3"/>
	<species id="cpd00047_p" name="Formate" compartment="p" charge="-1"/>
	<species id="cpd01112_e" name="Galactose" compartment="e" charge="0"/>
	<species id="cpd01112_p" name="Galactose" compartment="p" charge="0"/>
	<species id="cpd00053_p" name="L-Glutamine" compartment="p" charge="0"/>
	<species id="cpd00023_p" name="L-Glutamate" compartment="p" charge="-1"/>
	<species id="cpd00139_p" name="Glycolate" compartment="p" charge="-1"/>
	<species id="cpd00100_p" name="Glycerol" compartment="p" charge="0"/>
	<species id="cpd00033_p" name="Glycine" compartment="p" charge="0"/>
	<species id="cpd00239_p" name="Hydrogen Sulfide" compartment="p" charge="0"/>
	<species id="cpd11640_p" name="H2" compartment="p" charge="0"/>
	<species id="cpd00322_p" name="L-Isoleucine" compartment="p" charge="0"/>
	<species id="cpd00205_p" name="K+" compartment="p" charge="1"/>
	<species id="cpd00107_p" name="L-Leucine" compartment="p" charge="0"/>
	<species id="cpd00159_p" name="L-Lactate" compartment="p" charge="-1"/>
	<species id="cpd00637_p" name="D-Methionine" compartment="p" charge="0"/>
	<species id="cpd00060_p" name="L-Methionine" compartment="p" charge="0"/>
	<species id="cpd00254_p" name="Mg2+" compartment="p" charge="2"/>
	<species id="cpd00030_p" name="Mn2+" compartment="p" charge="2"/>
	<species id="cpd11574_p" name="Molybdate" compartment="p" charge="0"/>
	<species id="cpd00971_p" name="Na+" compartment="p" charge="1"/>
	<species id="cpd00013_p" name="NH3" compartment="p" charge="1"/>
	<species id="cpd00244_p" name="Ni2+" compartment="p" charge="2"/>
	<species id="cpd00075_p" name="Nitrite" compartment="p" charge="-1"/>
	<species id="cpd00209_p" name="Nitrate" compartment="p" charge="-1"/>
	<species id="cpd00009_p" name="Phosphate" compartment="p" charge="-2"/>
	<species id="cpd00129_p" name="L-Proline" compartment="p" charge="-1"/>
	<species id="cpd00048_p" name="Sulfate" compartment="p" charge="-2"/>
	<species id="cpd15574_p" name="tungstate" compartment="p" charge="-2"/>
	<species id="cpd00156_p" name="L-Valine" compartment="p" charge="0"/>
	<species id="cpd00034_p" name="Zn2+" compartment="p" charge="2"/>
	<species id="cpd00971_c" name="Na+" compartment="c" charge="1"/>
	<species id="cpd00242_p" name="Bicarbonate" compartment="p" charge="-1"/>
	<species id="cpd00205_c" name="K+" compartment="c" charge="1"/>
	<species id="cpd00107_c" name="L-Leucine" compartment="c" charge="0"/>
	<species id="cpd00637_c" name="D-Methionine" compartment="c" charge="0"/>
	<species id="cpd00030_c" name="Mn2+" compartment="c" charge="2"/>
	<species id="cpd11574_c" name="Molybdate" compartment="c" charge="0"/>
	<species id="cpd00244_c" name="Ni2+" compartment="c" charge="2"/>
	<species id="cpd00108_p" name="D-Galactose" compartment="p" charge="0"/>
	<species id="cpd00108_c" name="D-Galactose" compartment="c" charge="0"/>
	<species id="cpd00322_c" name="L-Isoleucine" compartment="c" charge="0"/>
	<species id="cpd00063_c" name="Ca2+" compartment="c" charge="2"/>
	<species id="cpd00034_c" name="Zn2+" compartment="c" charge="2"/>
	<species id="cpd00017_p" name="S-Adenosyl-L-methionine" compartment="p" charge="1"/>
	<species id="cpd00058_c" name="Cu2+" compartment="c" charge="2"/>
	<species id="cpd00156_c" name="L-Valine" compartment="c" charge="0"/>
	<species id="cpd15574_c" name="tungstate" compartment="c" charge="-2"/>
	<species id="cpd00359_c" name="Indole" compartment="c" charge="0"/>
	<species id="cpd00065_c" name="L-Tryptophan" compartment="c" charge="0"/>
	<species id="cpd00066_c" name="L-Phenylalanine" compartment="c" charge="0"/>
	<species id="cpd00143_c" name="Phenylpyruvate" compartment="c" charge="-1"/>
	<species id="cpd00093_c" name="Anthranilate" compartment="c" charge="-1"/>
	<species id="cpd02642_c" name="N-5-phosphoribosyl-anthranilate" compartment="c" charge="-2"/>
	<species id="cpd00219_c" name="Prephenate" compartment="c" charge="-2"/>
	<species id="cpd00932_c" name="5-O--1-Carboxyvinyl-3-phosphoshikimate" compartment="c" charge="-3"/>
	<species id="cpd02857_c" name="DAHP" compartment="c" charge="-2"/>
	<species id="cpd02210_c" name="Indoleglycerol phosphate" compartment="c" charge="-1"/>
	<species id="cpd00383_c" name="Shikimate" compartment="c" charge="-1"/>
	<species id="cpd02030_c" name="Shikimate 3-phosphate" compartment="c" charge="-2"/>
	<species id="cpd01716_c" name="3-Dehydroshikimate" compartment="c" charge="-1"/>
	<species id="cpd00699_c" name="5-Dehydroquinate" compartment="c" charge="-1"/>
	<species id="cpd00956_c" name="1-(2-carboxyphenylamino)-1-deoxyribulose 5-phosphate" compartment="c" charge="-2"/>
	<species id="cpd00477_c" name="N-Acetyl-L-glutamate" compartment="c" charge="-2"/>
	<species id="cpd00064_c" name="Ornithine" compartment="c" charge="1"/>
	<species id="cpd00342_c" name="N-Acetylornithine" compartment="c" charge="0"/>
	<species id="cpd00918_c" name="2-Acetamido-5-oxopentanoate" compartment="c" charge="-1"/>
	<species id="cpd02552_c" name="n-acetylglutamyl-phosphate" compartment="c" charge="-2"/>
	<species id="cpd00607_c" name="Citramalate" compartment="c" charge="-2"/>
	<species id="cpd03593_c" name="D-erythro-3-Methylmalate" compartment="c" charge="-2"/>
	<species id="cpd00200_c" name="4MOP" compartment="c" charge="-1"/>
	<species id="cpd02498_c" name="2,3-Dihydroxy-isovalerate" compartment="c" charge="-1"/>
	<species id="cpd01646_c" name="2-Isopropylmalate" compartment="c" charge="-2"/>
	<species id="cpd02605_c" name="2-isopropyl-3-oxosuccinate" compartment="c" charge="-2"/>
	<species id="cpd00508_c" name="2-keto-3-methyl-valerate" compartment="c" charge="-1"/>
	<species id="cpd02569_c" name="2-Oxo-3-hydroxyisovalerate" compartment="c" charge="-1"/>
	<species id="cpd01710_c" name="2-Isopropylmaleate" compartment="c" charge="-2"/>
	<species id="cpd02693_c" name="3-Isopropylmalate" compartment="c" charge="-2"/>
	<species id="cpd02535_c" name="2,3-Dihydroxy-3-methylvalerate" compartment="c" charge="-1"/>
	<species id="cpd10162_c" name="(R)-3-Hydroxy-3-methyl-2-oxopentanoate" compartment="c" charge="-1"/>
	<species id="cpd00493_c" name="Pyridoxamine phosphate" compartment="c" charge="0"/>
	<species id="cpd00016_c" name="Pyridoxal phosphate" compartment="c" charge="-1"/>
	<species id="cpd00478_c" name="Pyridoxine phosphate" compartment="c" charge="-1"/>
	<species id="cpd02147_c" name="4-Phospho-D-erythronate" compartment="c" charge="-2"/>
	<species id="cpd03606_c" name="2-Oxo-3-hydroxy-4-phosphobutanoate" compartment="c" charge="-2"/>
	<species id="cpd03607_c" name="4-(Phosphonooxy)-threonine" compartment="c" charge="-1"/>
	<species id="cpd04539_c" name="(2S)-2-Amino-3-oxo-4-phosphonooxybutanoate" compartment="c" charge="-1"/>
	<species id="cpd08449_c" name="3-Amino-2-oxopropyl phosphate" compartment="c" charge="0"/>
	<species id="cpd01242_e" name="Deoxyribose" compartment="e" charge="0"/>
	<species id="cpd00027_e" name="D-Glucose" compartment="e" charge="0"/>
	<species id="cpd00027_p" name="D-Glucose" compartment="p" charge="0"/>
</listOfSpecies>
<listOfReactions>
	<reaction id="rxn00260" name="L-Aspartate_2-oxoglutarate aminotransferase" reversible="true">
		<notes>
			<body xmlns="http://www.w3.org/1999/xhtml">
			<p>GENE_ASSOCIATION:"(cce_1121 or cce_2693)"</p>
			<p>Protein_ASSOCIATION:"2.6.1.1"</p>
			<p/>
			</body>
		</notes>
		<listOfReactants>
			<speciesReference species="cpd00024_c" stoichiometry="1"/>
			<speciesReference species="cpd00041_c" stoichiometry="1"/>
		</listOfReactants>
		<listOfProducts>
			<speciesReference species="cpd00023_c" stoichiometry="1"/>
			<speciesReference species="cpd00032_c" stoichiometry="1"/>
		</listOfProducts>
	</reaction>
	<reaction id="rxn00262" name="L-Aspartic acid_oxygen oxidoreductase (deaminating)" reversible="false">
		<notes>
			<body xmlns="http://www.w3.org/1999/xhtml">
			<p>GENE_ASSOCIATION:"cce_2927"</p>
			<p>Protein_ASSOCIATION:"1.4.3.16"</p>
			<p/>
			</body>
		</notes>
		<listOfReactants>
			<speciesReference species="cpd00001_c" stoichiometry="1"/>
			<speciesReference species="cpd00007_c" stoichiometry="1"/>
			<speciesReference species="cpd00041_c" stoichiometry="1"/>
		</listOfReactants>
		<listOfProducts>
			<speciesReference species="cpd00013_c" stoichiometry="1"/>
			<speciesReference species="cpd00025_c" stoichiometry="1"/>
			<speciesReference species="cpd00032_c" stoichiometry="1"/>
		</listOfProducts>
	</reaction>
	<reaction id="rxn00278" name="L-Alanine_NAD+ oxidoreductase (deaminating)" reversible="true">
		<notes>
			<body xmlns="http://www.w3.org/1999/xhtml">
			<p>GENE_ASSOCIATION:"cce_0036"</p>
			<p>Protein_ASSOCIATION:"1.4.1.1"</p>
			<p/>
			</body>
		</notes>
		<listOfReactants>
			<speciesReference species="cpd00001_c" stoichiometry="1"/>
			<speciesReference species="cpd00003_c" stoichiometry="1"/>
			<speciesReference species="cpd00035_c" stoichiometry="1"/>
		</listOfReactants>
		<listOfProducts>
			<speciesReference species="cpd00004_c" stoichiometry="1"/>
			<speciesReference species="cpd00013_c" stoichiometry="1"/>
			<speciesReference species="cpd00020_c" stoichiometry="1"/>
			<speciesReference species="cpd00067_c" stoichiometry="1"/>
		</listOfProducts>
	</reaction>
	<reaction id="rxn00283" name="L-Alanine racemase" reversible="true">
		<notes>
			<body xmlns="http://www.w3.org/1999/xhtml">
			<p>GENE_ASSOCIATION:"cce_3719"</p>
			<p>Protein_ASSOCIATION:"5.1.1.1"</p>
			<p/>
			</body>
		</notes>
		<listOfReactants>
			<speciesReference species="cpd00035_c" stoichiometry="1"/>
		</listOfReactants>
		<listOfProducts>
			<speciesReference species="cpd00117_c" stoichiometry="1"/>
		</listOfProducts>
	</reaction>
	<reaction id="rxn00337" name="ATP_L-aspartate 4-phosphotransferase" reversible="true">
		<notes>
			<body xmlns="http://www.w3.org/1999/xhtml">
			<p>GENE_ASSOCIATION:"cce_4512"</p>
			<p>Protein_ASSOCIATION:"2.7.2.4"</p>
			<p/>
			</body>
		</notes>
		<listOfReactants>
			<speciesReference species="cpd00002_c" stoichiometry="1"/>
			<speciesReference species="cpd00041_c" stoichiometry="1"/>
		</listOfReactants>
		<listOfProducts>
			<speciesReference species="cpd00008_c" stoichiometry="1"/>
			<speciesReference species="cpd01977_c" stoichiometry="1"/>
		</listOfProducts>
	</reaction>
	<reaction id="rxn00346" name="L-Aspartate 1-carboxy-lyase" reversible="false">
		<notes>
			<body xmlns="http://www.w3.org/1999/xhtml">
			<p>GENE_ASSOCIATION:"cce_0940"</p>
			<p>Protein_ASSOCIATION:"4.1.1.11"</p>
			<p/>
			</body>
		</notes>
		<listOfReactants>
			<speciesReference species="cpd00041_c" stoichiometry="1"/>
			<speciesReference species="cpd00067_c" stoichiometry="1"/>
		</listOfReactants>
		<listOfProducts>
			<speciesReference species="cpd00011_c" stoichiometry="1"/>
			<speciesReference species="cpd00085_c" stoichiometry="1"/>
		</listOfProducts>
	</reaction>
	<reaction id="rxn00416" name="L-aspartate_L-glutamine amido-ligase (AMP-forming)" reversible="false">
		<notes>
			<body xmlns="http://www.w3.org/1999/xhtml">
			<p>GENE_ASSOCIATION:"cce_4003"</p>
			<p>Protein_ASSOCIATION:"6.3.5.4"</p>
			<p/>
			</body>
		</notes>
		<listOfReactants>
			<speciesReference species="cpd00001_c" stoichiometry="1"/>
			<speciesReference species="cpd00002_c" stoichiometry="1"/>
			<speciesReference species="cpd00041_c" stoichiometry="1"/>
			<speciesReference species="cpd00053_c" stoichiometry="1"/>
		</listOfReactants>
		<listOfProducts>
			<speciesReference species="cpd00012_c" stoichiometry="1"/>
			<speciesReference species="cpd00018_c" stoichiometry="1"/>
			<speciesReference species="cpd00023_c" stoichiometry="1"/>
			<speciesReference species="cpd00132_c" stoichiometry="1"/>
			<speciesReference species="cpd00067_c" stoichiometry="1"/>
		</listOfProducts>
	</reaction>
	<reaction id="rxn00851" name="D-AlanineD-Alanine ligase (ADP-forming)" reversible="true">
		<notes>
			<body xmlns="http://www.w3.org/1999/xhtml">
			<p>GENE_ASSOCIATION:"(cce_3118 or cce_4735)"</p>
			<p>Protein_ASSOCIATION:"6.3.2.4"</p>
			<p/>
			</body>
		</notes>
		<listOfReactants>
			<speciesReference species="cpd00002_c" stoichiometry="1"/>
			<speciesReference species="cpd00117_c" stoichiometry="2"/>
		</listOfReactants>
		<listOfProducts>
			<speciesReference species="cpd00008_c" stoichiometry="1"/>
			<speciesReference species="cpd00009_c" stoichiometry="1"/>
			<speciesReference species="cpd00067_c" stoichiometry="1"/>
			<speciesReference species="cpd00731_c" stoichiometry="1"/>
		</listOfProducts>
	</reaction>
	<reaction id="rxn01434" name="L-Citrulline_L-aspartate ligase (AMP-forming)" reversible="false">
		<notes>
			<body xmlns="http://www.w3.org/1999/xhtml">
			<p>GENE_ASSOCIATION:"cce_4370"</p>
			<p>Protein_ASSOCIATION:"6.3.4.5"</p>
			<p/>
			</body>
		</notes>
		<listOfReactants>
			<speciesReference species="cpd00002_c" stoichiometry="1"/>
			<speciesReference species="cpd00041_c" stoichiometry="1"/>
			<speciesReference species="cpd00274_c" stoichiometry="1"/>
		</listOfReactants>
		<listOfProducts>
			<speciesReference species="cpd00012_c" stoichiometry="1"/>
			<speciesReference species="cpd00018_c" stoichiometry="1"/>
			<speciesReference species="cpd02152_c" stoichiometry="1"/>
			<speciesReference species="cpd00067_c" stoichiometry="1"/>
		</listOfProducts>
	</reaction>
	<reaction id="rxn01643" name="L-Aspartate-4-semialdehyde_NADP+ oxidoreductase (phosphorylating)" reversible="true">
		<notes>
			<body xmlns="http://www.w3.org/1999/xhtml">
			<p>GENE_ASSOCIATION:"cce_0293"</p>
			<p>Protein_ASSOCIATION:"1.2.1.11"</p>
			<p/>
			</body>
		</notes>
		<listOfReactants>
			<speciesReference species="cpd00006_c" stoichiometry="1"/>
			<speciesReference species="cpd00009_c" stoichiometry="1"/>
			<speciesReference species="cpd00346_c" stoichiometry="1"/>
		</listOfReactants>
		<listOfProducts>
			<speciesReference species="cpd00005_c" stoichiometry="1"/>
			<speciesReference species="cpd01977_c" stoichiometry="1"/>
			<speciesReference species="cpd00067_c" stoichiometry="1"/>
		</listOfProducts>
	</reaction>
	<reaction id="rxn06300" name="L-Alanine_tRNA(Ala) ligase (AMP-forming)" reversible="false">
		<notes>
			<body xmlns="http://www.w3.org/1999/xhtml">
			<p>GENE_ASSOCIATION:"cce_1722"</p>
			<p>Protein_ASSOCIATION:"6.1.1.7"</p>
			<p/>
			</body>
		</notes>
		<listOfReactants>
			<speciesReference species="cpd00002_c" stoichiometry="1"/>
			<speciesReference species="cpd00035_c" stoichiometry="1"/>
			<speciesReference species="cpd11906_c" stoichiometry="1"/>
		</listOfReactants>
		<listOfProducts>
			<speciesReference species="cpd00012_c" stoichiometry="1"/>
			<speciesReference species="cpd00018_c" stoichiometry="1"/>
			<speciesReference species="cpd11770_c" stoichiometry="1"/>
		</listOfProducts>
	</reaction>
	<reaction id="rxn06434" name="L-Asparagine_tRNA(Asn) ligase (AMP-forming)" reversible="false">
		<notes>
			<body xmlns="http://www.w3.org/1999/xhtml">
			<p>GENE_ASSOCIATION:"cce_2282"</p>
			<p>Protein_ASSOCIATION:"6.1.1.22"</p>
			<p/>
			</body>
		</notes>
		<listOfReactants>
			<speciesReference species="cpd00002_c" stoichiometry="1"/>
			<speciesReference species="cpd00132_c" stoichiometry="1"/>
			<speciesReference species="cpd11908_c" stoichiometry="1"/>
		</listOfReactants>
		<listOfProducts>
			<speciesReference species="cpd00012_c" stoichiometry="1"/>
			<speciesReference species="cpd00018_c" stoichiometry="1"/>
			<speciesReference species="cpd12313_c" stoichiometry="1"/>
		</listOfProducts>
	</reaction>
	<reaction id="rxn06936" name="L-Aspartate_tRNA(Asp) ligase (AMP-forming)" reversible="false">
		<notes>
			<body xmlns="http://www.w3.org/1999/xhtml">
			<p>GENE_ASSOCIATION:"cce_4152"</p>
			<p>Protein_ASSOCIATION:"6.1.1.12"</p>
			<p/>
			</body>
		</notes>
		<listOfReactants>
			<speciesReference species="cpd00002_c" stoichiometry="1"/>
			<speciesReference species="cpd00041_c" stoichiometry="1"/>
			<speciesReference species="cpd11909_c" stoichiometry="1"/>
		</listOfReactants>
		<listOfProducts>
			<speciesReference species="cpd00012_c" stoichiometry="1"/>
			<speciesReference species="cpd00018_c" stoichiometry="1"/>
			<speciesReference species="cpd12226_c" stoichiometry="1"/>
		</listOfProducts>
	</reaction>
	<reaction id="rxn11595" name="Asp-tRNA(Asn)_L-glutamine amido-ligase (ADP-forming)" reversible="true">
		<notes>
			<body xmlns="http://www.w3.org/1999/xhtml">
			<p>GENE_ASSOCIATION:"(cce_1674 and cce_0284 and cce_1710)"</p>
			<p>Protein_ASSOCIATION:"6.3.5.6"</p>
			<p/>
			</body>
		</notes>
		<listOfReactants>
			<speciesReference species="cpd00008_c" stoichiometry="1"/>
			<speciesReference species="cpd00067_c" stoichiometry="1"/>
			<speciesReference species="cpd00009_c" stoichiometry="1"/>
			<speciesReference species="cpd00023_c" stoichiometry="1"/>
			<speciesReference species="cpd12313_c" stoichiometry="1"/>
		</listOfReactants>
		<listOfProducts>
			<speciesReference species="cpd00001_c" stoichiometry="1"/>
			<speciesReference species="cpd00002_c" stoichiometry="1"/>
			<speciesReference species="cpd00053_c" stoichiometry="1"/>
			<speciesReference species="cpd12829_c" stoichiometry="1"/>
		</listOfProducts>
	</reaction>
	<reaction id="rxn00213" name="UTP_alpha-D-glucose-1-phosphate uridylyltransferase" reversible="true">
		<notes>
			<body xmlns="http://www.w3.org/1999/xhtml">
			<p>GENE_ASSOCIATION:"nf"</p>
			<p>Protein_ASSOCIATION:"2.7.7.9"</p>
			<p/>
			</body>
		</notes>
		<listOfReactants>
			<speciesReference species="cpd00062_c" stoichiometry="1"/>
			<speciesReference species="cpd00067_c" stoichiometry="1"/>
			<speciesReference species="cpd00089_c" stoichiometry="1"/>
		</listOfReactants>
		<listOfProducts>
			<speciesReference species="cpd00012_c" stoichiometry="1"/>
			<speciesReference species="cpd00026_c" stoichiometry="1"/>
		</listOfProducts>
	</reaction>
	<reaction id="rxn00214" name="UDPglucose 4-epimerase" reversible="true">
		<notes>
			<body xmlns="http://www.w3.org/1999/xhtml">
			<p>GENE_ASSOCIATION:"(cce_2361 or cce_2970)"</p>
			<p>Protein_ASSOCIATION:"5.1.3.2"</p>
			<p/>
			</body>
		</notes>
		<listOfReactants>
			<speciesReference species="cpd00026_c" stoichiometry="1"/>
		</listOfReactants>
		<listOfProducts>
			<speciesReference species="cpd00043_c" stoichiometry="1"/>
		</listOfProducts>
	</reaction>
	<reaction id="rxn00292" name="UDP-N-acetyl-D-glucosamine 2-epimerase" reversible="true">
		<notes>
			<body xmlns="http://www.w3.org/1999/xhtml">
			<p>GENE_ASSOCIATION:"cce_3663"</p>
			<p>Protein_ASSOCIATION:"5.1.3.14"</p>
			<p/>
			</body>
		</notes>
		<listOfReactants>
			<speciesReference species="cpd00001_c" stoichiometry="1"/>
			<speciesReference species="cpd00037_c" stoichiometry="1"/>
		</listOfReactants>
		<listOfProducts>
			<speciesReference species="cpd00014_c" stoichiometry="1"/>
			<speciesReference species="cpd00492_c" stoichiometry="1"/>
			<speciesReference species="cpd00067_c" stoichiometry="1"/>
		</listOfProducts>
	</reaction>
	<reaction id="rxn00293" name="UTP_N-acetyl-alpha-D-glucosamine-1-phosphate uridylyltransferase" reversible="false">
		<notes>
			<body xmlns="http://www.w3.org/1999/xhtml">
			<p>GENE_ASSOCIATION:"cce_2076"</p>
			<p>Protein_ASSOCIATION:"2.7.7.23"</p>
			<p/>
			</body>
		</notes>
		<listOfReactants>
			<speciesReference species="cpd00062_c" stoichiometry="1"/>
			<speciesReference species="cpd00067_c" stoichiometry="1"/>
			<speciesReference species="cpd02611_c" stoichiometry="1"/>
		</listOfReactants>
		<listOfProducts>
			<speciesReference species="cpd00012_c" stoichiometry="1"/>
			<speciesReference species="cpd00037_c" stoichiometry="1"/>
		</listOfProducts>
	</reaction>
	<reaction id="rxn00297" name="UDP-N-acetyl-D-glucosamine 2-epimerase" reversible="true">
		<notes>
			<body xmlns="http://www.w3.org/1999/xhtml">
			<p>GENE_ASSOCIATION:"cce_3663"</p>
			<p>Protein_ASSOCIATION:"5.1.3.14"</p>
			<p/>
			</body>
		</notes>
		<listOfReactants>
			<speciesReference species="cpd00037_c" stoichiometry="1"/>
		</listOfReactants>
		<listOfProducts>
			<speciesReference species="cpd00861_c" stoichiometry="1"/>
		</listOfProducts>
	</reaction>
	<reaction id="rxn00461" name="Phosphoenolpyruvate_UDP-N-acetyl-D-glucosamine" reversible="false">
		<notes>
			<body xmlns="http://www.w3.org/1999/xhtml">
			<p>GENE_ASSOCIATION:"cce_0401"</p>
			<p>Protein_ASSOCIATION:"2.5.1.7"</p>
			<p/>
			</body>
		</notes>
		<listOfReactants>
			<speciesReference species="cpd00037_c" stoichiometry="1"/>
			<speciesReference species="cpd00061_c" stoichiometry="1"/>
		</listOfReactants>
		<listOfProducts>
			<speciesReference species="cpd00009_c" stoichiometry="1"/>
			<speciesReference species="cpd02820_c" stoichiometry="1"/>
		</listOfProducts>
	</reaction>
	<reaction id="rxn00552" name="D-Glucosamine-6-phosphate ketol-isomerase(deaminating)" reversible="false">
		<notes>
			<body xmlns="http://www.w3.org/1999/xhtml">
			<p>GENE_ASSOCIATION:"cce_1331"</p>
			<p>Protein_ASSOCIATION:"3.5.99.6"</p>
			<p/>
			</body>
		</notes>
		<listOfReactants>
			<speciesReference species="cpd00001_c" stoichiometry="1"/>
			<speciesReference species="cpd00288_c" stoichiometry="1"/>
		</listOfReactants>
		<listOfProducts>
			<speciesReference species="cpd00013_c" stoichiometry="1"/>
			<speciesReference species="cpd00072_c" stoichiometry="1"/>
		</listOfProducts>
	</reaction>
	<reaction id="rxn00701" name="UDPglucose_alpha-D-galactose-1-phosphate uridylyltransferase" reversible="true">
		<notes>
			<body xmlns="http://www.w3.org/1999/xhtml">
			<p>GENE_ASSOCIATION:"cce_2932"</p>
			<p>Protein_ASSOCIATION:"2.7.7.12"</p>
			<p/>
			</body>
		</notes>
		<listOfReactants>
			<speciesReference species="cpd00026_c" stoichiometry="1"/>
			<speciesReference species="cpd00348_c" stoichiometry="1"/>
		</listOfReactants>
		<listOfProducts>
			<speciesReference species="cpd00043_c" stoichiometry="1"/>
			<speciesReference species="cpd00089_c" stoichiometry="1"/>
		</listOfProducts>
	</reaction>
	<reaction id="rxn00827" name="CTP_N-acylneuraminate cytidylyltransferase" reversible="false">
		<notes>
			<body xmlns="http://www.w3.org/1999/xhtml">
			<p>GENE_ASSOCIATION:"cce_0338"</p>
			<p>Protein_ASSOCIATION:"2.7.7.43"</p>
			<p/>
			</body>
		</notes>
		<listOfReactants>
			<speciesReference species="cpd00052_c" stoichiometry="1"/>
			<speciesReference species="cpd00232_c" stoichiometry="1"/>
		</listOfReactants>
		<listOfProducts>
			<speciesReference species="cpd00012_c" stoichiometry="1"/>
			<speciesReference species="cpd00112_c" stoichiometry="1"/>
		</listOfProducts>
	</reaction>
	<reaction id="rxn01316" name="N-Acetylneuraminate pyruvate-lyase (pyruvate-phosphorylating)" reversible="false">
		<notes>
			<body xmlns="http://www.w3.org/1999/xhtml">
			<p>GENE_ASSOCIATION:"cce_4481"</p>
			<p>Protein_ASSOCIATION:"4.1.3.19"</p>
			<p/>
			</body>
		</notes>
		<listOfReactants>
			<speciesReference species="cpd00001_c" stoichiometry="1"/>
			<speciesReference species="cpd00061_c" stoichiometry="1"/>
			<speciesReference species="cpd00492_c" stoichiometry="1"/>
		</listOfReactants>
		<listOfProducts>
			<speciesReference species="cpd00009_c" stoichiometry="1"/>
			<speciesReference species="cpd00067_c" stoichiometry="1"/>
			<speciesReference species="cpd00232_c" stoichiometry="1"/>
		</listOfProducts>
	</reaction>
	<reaction id="rxn01484" name="N-Acetyl-D-glucosamine-6-phosphate amidohydrolase" reversible="false">
		<notes>
			<body xmlns="http://www.w3.org/1999/xhtml">
			<p>GENE_ASSOCIATION:"cce_4637"</p>
			<p>Protein_ASSOCIATION:"3.5.1.25"</p>
			<p/>
			</body>
		</notes>
		<listOfReactants>
			<speciesReference species="cpd00001_c" stoichiometry="1"/>
			<speciesReference species="cpd00293_c" stoichiometry="1"/>
		</listOfReactants>
		<listOfProducts>
			<speciesReference species="cpd00029_c" stoichiometry="1"/>
			<speciesReference species="cpd00288_c" stoichiometry="1"/>
		</listOfProducts>
	</reaction>
	<reaction id="rxn01485" name="D-Glucosamine 1-phosphate 1,6-phosphomutase" reversible="true">
		<notes>
			<body xmlns="http://www.w3.org/1999/xhtml">
			<p>GENE_ASSOCIATION:"cce_0707"</p>
			<p>Protein_ASSOCIATION:"5.4.2.10"</p>
			<p/>
			</body>
		</notes>
		<listOfReactants>
			<speciesReference species="cpd03671_c" stoichiometry="1"/>
		</listOfReactants>
		<listOfProducts>
			<speciesReference species="cpd00288_c" stoichiometry="1"/>
		</listOfProducts>
	</reaction>
	<reaction id="rxn01506" name="N-Acetyl-D-glucosamine 6-phosphate 2-epimerase" reversible="false">
		<notes>
			<body xmlns="http://www.w3.org/1999/xhtml">
			<p>GENE_ASSOCIATION:"cce_4750"</p>
			<p>Protein_ASSOCIATION:"5.1.3.9"</p>
			<p/>
			</body>
		</notes>
		<listOfReactants>
			<speciesReference species="cpd02612_c" stoichiometry="1"/>
		</listOfReactants>
		<listOfProducts>
			<speciesReference species="cpd00293_c" stoichiometry="1"/>
		</listOfProducts>
	</reaction>
	<reaction id="rxn01675" name="dTTP_alpha-D-glucose-1-phosphate thymidylyltransferase" reversible="false">
		<notes>
			<body xmlns="http://www.w3.org/1999/xhtml">
			<p>GENE_ASSOCIATION:"cce_2549"</p>
			<p>Protein_ASSOCIATION:"2.7.7.24"</p>
			<p/>
			</body>
		</notes>
		<listOfReactants>
			<speciesReference species="cpd00089_c" stoichiometry="1"/>
			<speciesReference species="cpd00067_c" stoichiometry="1"/>
			<speciesReference species="cpd00357_c" stoichiometry="1"/>
		</listOfReactants>
		<listOfProducts>
			<speciesReference species="cpd00012_c" stoichiometry="1"/>
			<speciesReference species="cpd00626_c" stoichiometry="1"/>
		</listOfProducts>
	</reaction>
	<reaction id="rxn01951" name="ATP_N-acyl-D-mannosamine 6-phosphotransferase" reversible="false">
		<notes>
			<body xmlns="http://www.w3.org/1999/xhtml">
			<p>GENE_ASSOCIATION:"cce_2522"</p>
			<p>Protein_ASSOCIATION:"2.7.1.60"</p>
			<p/>
			</body>
		</notes>
		<listOfReactants>
			<speciesReference species="cpd00002_c" stoichiometry="1"/>
			<speciesReference species="cpd00492_c" stoichiometry="1"/>
		</listOfReactants>
		<listOfProducts>
			<speciesReference species="cpd00008_c" stoichiometry="1"/>
			<speciesReference species="cpd02612_c" stoichiometry="1"/>
		</listOfProducts>
	</reaction>
	<reaction id="rxn01952" name="N-Acetyl-D-mannosamine 6-phosphate Phosphatase" reversible="false">
		<notes>
			<body xmlns="http://www.w3.org/1999/xhtml">
			<p>GENE_ASSOCIATION:"cce_0042  and  cce_1479"</p>
			<p>Protein_ASSOCIATION:"3.1.3.-"</p>
			<p/>
			</body>
		</notes>
		<listOfReactants>
			<speciesReference species="cpd00001_c" stoichiometry="1"/>
			<speciesReference species="cpd02612_c" stoichiometry="1"/>
		</listOfReactants>
		<listOfProducts>
			<speciesReference species="cpd00009_c" stoichiometry="1"/>
			<speciesReference species="cpd00067_c" stoichiometry="1"/>
			<speciesReference species="cpd00492_c" stoichiometry="1"/>
		</listOfProducts>
	</reaction>
	<reaction id="rxn01953" name="N-acetyl-D-mannosamine N-acetylmannosaminohydrolase" reversible="false">
		<notes>
			<body xmlns="http://www.w3.org/1999/xhtml">
			<p>GENE_ASSOCIATION:"cce_3663"</p>
			<p>Protein_ASSOCIATION:"5.1.3.14"</p>
			<p/>
			</body>
		</notes>
		<listOfReactants>
			<speciesReference species="cpd00001_c" stoichiometry="1"/>
			<speciesReference species="cpd00861_c" stoichiometry="1"/>
		</listOfReactants>
		<listOfProducts>
			<speciesReference species="cpd00014_c" stoichiometry="1"/>
			<speciesReference species="cpd00492_c" stoichiometry="1"/>
		</listOfProducts>
	</reaction>
	<reaction id="rxn02284" name="UDP-N-acetylmuramate_NADP+ oxidoreductase" reversible="false">
		<notes>
			<body xmlns="http://www.w3.org/1999/xhtml">
			<p>GENE_ASSOCIATION:"cce_2372"</p>
			<p>Protein_ASSOCIATION:"1.1.1.158"</p>
			<p/>
			</body>
		</notes>
		<listOfReactants>
			<speciesReference species="cpd00004_c" stoichiometry="1"/>
			<speciesReference species="cpd00067_c" stoichiometry="1"/>
			<speciesReference species="cpd02820_c" stoichiometry="1"/>
		</listOfReactants>
		<listOfProducts>
			<speciesReference species="cpd00003_c" stoichiometry="1"/>
			<speciesReference species="cpd00773_c" stoichiometry="1"/>
		</listOfProducts>
	</reaction>
	<reaction id="rxn02285" name="UDP-N-acetylmuramate_NADP+ oxidoreductase" reversible="false">
		<notes>
			<body xmlns="http://www.w3.org/1999/xhtml">
			<p>GENE_ASSOCIATION:"cce_2372"</p>
			<p>Protein_ASSOCIATION:"1.1.1.158"</p>
			<p/>
			</body>
		</notes>
		<listOfReactants>
			<speciesReference species="cpd00005_c" stoichiometry="1"/>
			<speciesReference species="cpd00067_c" stoichiometry="1"/>
			<speciesReference species="cpd02820_c" stoichiometry="1"/>
		</listOfReactants>
		<listOfProducts>
			<speciesReference species="cpd00006_c" stoichiometry="1"/>
			<speciesReference species="cpd00773_c" stoichiometry="1"/>
		</listOfProducts>
	</reaction>
	<reaction id="rxn03638" name="Acetyl-CoA_D-glucosamine-1-phosphate N-acetyltransferase" reversible="false">
		<notes>
			<body xmlns="http://www.w3.org/1999/xhtml">
			<p>GENE_ASSOCIATION:"cce_2076"</p>
			<p>Protein_ASSOCIATION:"2.3.1.157"</p>
			<p/>
			</body>
		</notes>
		<listOfReactants>
			<speciesReference species="cpd00022_c" stoichiometry="1"/>
			<speciesReference species="cpd03671_c" stoichiometry="1"/>
		</listOfReactants>
		<listOfProducts>
			<speciesReference species="cpd00010_c" stoichiometry="1"/>
			<speciesReference species="cpd00067_c" stoichiometry="1"/>
			<speciesReference species="cpd02611_c" stoichiometry="1"/>
		</listOfProducts>
	</reaction>
	<reaction id="rxn04027" name="UDP-6-sulfo-6-deoxyglucose sulfohydrolase" reversible="true">
		<notes>
			<body xmlns="http://www.w3.org/1999/xhtml">
			<p>GENE_ASSOCIATION:"cce_4571"</p>
			<p>Protein_ASSOCIATION:"3.13.1.1"</p>
			<p/>
			</body>
		</notes>
		<listOfReactants>
			<speciesReference species="cpd00026_c" stoichiometry="1"/>
			<speciesReference species="cpd00067_c" stoichiometry="1"/>
			<speciesReference species="cpd00081_c" stoichiometry="1"/>
		</listOfReactants>
		<listOfProducts>
			<speciesReference species="cpd00001_c" stoichiometry="1"/>
			<speciesReference species="cpd08358_c" stoichiometry="1"/>
		</listOfProducts>
	</reaction>
	<reaction id="rxn00179" name="ATP_L-glutamate 5-phosphotransferase" reversible="false">
		<notes>
			<body xmlns="http://www.w3.org/1999/xhtml">
			<p>GENE_ASSOCIATION:"cce_0594"</p>
			<p>Protein_ASSOCIATION:"2.7.2.11"</p>
			<p/>
			</body>
		</notes>
		<listOfReactants>
			<speciesReference species="cpd00002_c" stoichiometry="1"/>
			<speciesReference species="cpd00023_c" stoichiometry="1"/>
		</listOfReactants>
		<listOfProducts>
			<speciesReference species="cpd00008_c" stoichiometry="1"/>
			<speciesReference species="cpd02097_c" stoichiometry="1"/>
		</listOfProducts>
	</reaction>
	<reaction id="rxn00503" name="1-pyrroline-5-carboxylate dehydrogenase" reversible="false">
		<notes>
			<body xmlns="http://www.w3.org/1999/xhtml">
			<p>GENE_ASSOCIATION:"cce_1595"</p>
			<p>Protein_ASSOCIATION:"1.5.1.12"</p>
			<p/>
			</body>
		</notes>
		<listOfReactants>
			<speciesReference species="cpd00001_c" stoichiometry="2"/>
			<speciesReference species="cpd00003_c" stoichiometry="1"/>
			<speciesReference species="cpd02431_c" stoichiometry="1"/>
		</listOfReactants>
		<listOfProducts>
			<speciesReference species="cpd00004_c" stoichiometry="1"/>
			<speciesReference species="cpd00023_c" stoichiometry="1"/>
			<speciesReference species="cpd00067_c" stoichiometry="1"/>
		</listOfProducts>
	</reaction>
	<reaction id="rxn00504" name="1-pyrroline-5-carboxylate dehydrogenase (NADP)" reversible="false">
		<notes>
			<body xmlns="http://www.w3.org/1999/xhtml">
			<p>GENE_ASSOCIATION:"cce_1595"</p>
			<p>Protein_ASSOCIATION:"1.5.1.12"</p>
			<p/>
			</body>
		</notes>
		<listOfReactants>
			<speciesReference species="cpd00001_c" stoichiometry="2"/>
			<speciesReference species="cpd00006_c" stoichiometry="1"/>
			<speciesReference species="cpd02431_c" stoichiometry="1"/>
		</listOfReactants>
		<listOfProducts>
			<speciesReference species="cpd00005_c" stoichiometry="1"/>
			<speciesReference species="cpd00023_c" stoichiometry="1"/>
			<speciesReference species="cpd00067_c" stoichiometry="1"/>
		</listOfProducts>
	</reaction>
	<reaction id="rxn00929" name="L-Proline_NAD+ 5-oxidoreductase" reversible="false">
		<notes>
			<body xmlns="http://www.w3.org/1999/xhtml">
			<p>GENE_ASSOCIATION:"cce_2615"</p>
			<p>Protein_ASSOCIATION:"1.5.1.2"</p>
			<p/>
			</body>
		</notes>
		<listOfReactants>
			<speciesReference species="cpd00004_c" stoichiometry="1"/>
			<speciesReference species="cpd00067_c" stoichiometry="2"/>
			<speciesReference species="cpd02431_c" stoichiometry="1"/>
		</listOfReactants>
		<listOfProducts>
			<speciesReference species="cpd00003_c" stoichiometry="1"/>
			<speciesReference species="cpd00129_c" stoichiometry="1"/>
		</listOfProducts>
	</reaction>
	<reaction id="rxn00931" name="L-Proline_NADP+ 5-oxidoreductase" reversible="false">
		<notes>
			<body xmlns="http://www.w3.org/1999/xhtml">
			<p>GENE_ASSOCIATION:"cce_2615"</p>
			<p>Protein_ASSOCIATION:"1.5.1.2"</p>
			<p/>
			</body>
		</notes>
		<listOfReactants>
			<speciesReference species="cpd00005_c" stoichiometry="1"/>
			<speciesReference species="cpd00067_c" stoichiometry="2"/>
			<speciesReference species="cpd02431_c" stoichiometry="1"/>
		</listOfReactants>
		<listOfProducts>
			<speciesReference species="cpd00006_c" stoichiometry="1"/>
			<speciesReference species="cpd00129_c" stoichiometry="1"/>
		</listOfProducts>
	</reaction>
	<reaction id="rxn01374" name="Creatinine amidohydrolase" reversible="false">
		<notes>
			<body xmlns="http://www.w3.org/1999/xhtml">
			<p>GENE_ASSOCIATION:"cce_1359"</p>
			<p>Protein_ASSOCIATION:"3.5.2.10"</p>
			<p/>
			</body>
		</notes>
		<listOfReactants>
			<speciesReference species="cpd00001_c" stoichiometry="1"/>
			<speciesReference species="cpd00585_c" stoichiometry="1"/>
		</listOfReactants>
		<listOfProducts>
			<speciesReference species="cpd00250_c" stoichiometry="1"/>
		</listOfProducts>
	</reaction>
	<reaction id="rxn02339" name="L-erythro-4-Hydroxyglutamate_2-oxoglutarate aminotransferase" reversible="false">
		<notes>
			<body xmlns="http://www.w3.org/1999/xhtml">
			<p>GENE_ASSOCIATION:"(cce_1121 or cce_2693)"</p>
			<p>Protein_ASSOCIATION:"2.6.1.1"</p>
			<p/>
			</body>
		</notes>
		<listOfReactants>
			<speciesReference species="cpd00024_c" stoichiometry="1"/>
			<speciesReference species="cpd01974_c" stoichiometry="1"/>
		</listOfReactants>
		<listOfProducts>
			<speciesReference species="cpd00830_c" stoichiometry="1"/>
			<speciesReference species="cpd00023_c" stoichiometry="1"/>
		</listOfProducts>
	</reaction>
	<reaction id="rxn02356" name="trans-4-Hydroxy-L-proline_NAD+ 5-oxidoreductase" reversible="false">
		<notes>
			<body xmlns="http://www.w3.org/1999/xhtml">
			<p>GENE_ASSOCIATION:"cce_2615"</p>
			<p>Protein_ASSOCIATION:"1.5.1.2"</p>
			<p/>
			</body>
		</notes>
		<listOfReactants>
			<speciesReference species="cpd00004_c" stoichiometry="1"/>
			<speciesReference species="cpd00067_c" stoichiometry="1"/>
			<speciesReference species="cpd02625_c" stoichiometry="1"/>
		</listOfReactants>
		<listOfProducts>
			<speciesReference species="cpd00003_c" stoichiometry="1"/>
			<speciesReference species="cpd00851_c" stoichiometry="1"/>
		</listOfProducts>
	</reaction>
	<reaction id="rxn02358" name="trans-4-Hydroxy-L-proline_NADP+ 5-oxidoreductase" reversible="false">
		<notes>
			<body xmlns="http://www.w3.org/1999/xhtml">
			<p>GENE_ASSOCIATION:"cce_2615"</p>
			<p>Protein_ASSOCIATION:"1.5.1.2"</p>
			<p/>
			</body>
		</notes>
		<listOfReactants>
			<speciesReference species="cpd00005_c" stoichiometry="1"/>
			<speciesReference species="cpd00067_c" stoichiometry="1"/>
			<speciesReference species="cpd02625_c" stoichiometry="1"/>
		</listOfReactants>
		<listOfProducts>
			<speciesReference species="cpd00006_c" stoichiometry="1"/>
			<speciesReference species="cpd00851_c" stoichiometry="1"/>
		</listOfProducts>
	</reaction>
	<reaction id="rxn02373" name="L-Glutamate-5-semialdehyde_NADP+ 5-oxidoreductase (phosphorylationg)" reversible="false">
		<notes>
			<body xmlns="http://www.w3.org/1999/xhtml">
			<p>GENE_ASSOCIATION:"(cce_0897) or (cce_2383)"</p>
			<p>Protein_ASSOCIATION:"1.2.1.41"</p>
			<p/>
			</body>
		</notes>
		<listOfReactants>
			<speciesReference species="cpd00005_c" stoichiometry="1"/>
			<speciesReference species="cpd02097_c" stoichiometry="1"/>
		</listOfReactants>
		<listOfProducts>
			<speciesReference species="cpd00006_c" stoichiometry="1"/>
			<speciesReference species="cpd00009_c" stoichiometry="1"/>
			<speciesReference species="cpd00858_c" stoichiometry="1"/>
		</listOfProducts>
	</reaction>
	<reaction id="rxn02374" name="L-glutamate 5-semialdehyde dehydratase (spontaneous)" reversible="true">
		<notes>
			<body xmlns="http://www.w3.org/1999/xhtml">
			<p>GENE_ASSOCIATION:"nf"</p>
			<p>Protein_ASSOCIATION:"Undetermined"</p>
			<p/>
			</body>
		</notes>
		<listOfReactants>
			<speciesReference species="cpd00858_c" stoichiometry="1"/>
		</listOfReactants>
		<listOfProducts>
			<speciesReference species="cpd00001_c" stoichiometry="1"/>
			<speciesReference species="cpd00067_c" stoichiometry="1"/>
			<speciesReference species="cpd02431_c" stoichiometry="1"/>
		</listOfProducts>
	</reaction>
	<reaction id="rxn03071" name="L-1-Pyrroline-3-hydroxy-5-carboxylate_NAD+ oxidoreductase" reversible="false">
		<notes>
			<body xmlns="http://www.w3.org/1999/xhtml">
			<p>GENE_ASSOCIATION:"cce_1595"</p>
			<p>Protein_ASSOCIATION:"1.5.1.12"</p>
			<p/>
			</body>
		</notes>
		<listOfReactants>
			<speciesReference species="cpd00001_c" stoichiometry="2"/>
			<speciesReference species="cpd00003_c" stoichiometry="1"/>
			<speciesReference species="cpd02625_c" stoichiometry="1"/>
		</listOfReactants>
		<listOfProducts>
			<speciesReference species="cpd00004_c" stoichiometry="1"/>
			<speciesReference species="cpd00067_c" stoichiometry="1"/>
			<speciesReference species="cpd01974_c" stoichiometry="1"/>
		</listOfProducts>
	</reaction>
	<reaction id="rxn03072" name="L-1-Pyrroline-3-hydroxy-5-carboxylate_NADP+ oxidoreductase" reversible="false">
		<notes>
			<body xmlns="http://www.w3.org/1999/xhtml">
			<p>GENE_ASSOCIATION:"cce_1595"</p>
			<p>Protein_ASSOCIATION:"1.5.1.12"</p>
			<p/>
			</body>
		</notes>
		<listOfReactants>
			<speciesReference species="cpd00001_c" stoichiometry="2"/>
			<speciesReference species="cpd00006_c" stoichiometry="1"/>
			<speciesReference species="cpd02625_c" stoichiometry="1"/>
		</listOfReactants>
		<listOfProducts>
			<speciesReference species="cpd00005_c" stoichiometry="1"/>
			<speciesReference species="cpd00067_c" stoichiometry="1"/>
			<speciesReference species="cpd01974_c" stoichiometry="1"/>
		</listOfProducts>
	</reaction>
	<reaction id="rxn06432" name="L-Arginine_tRNA(Arg) ligase (AMP-forming)" reversible="false">
		<notes>
			<body xmlns="http://www.w3.org/1999/xhtml">
			<p>GENE_ASSOCIATION:"cce_3576"</p>
			<p>Protein_ASSOCIATION:"6.1.1.19"</p>
			<p/>
			</body>
		</notes>
		<listOfReactants>
			<speciesReference species="cpd00002_c" stoichiometry="1"/>
			<speciesReference species="cpd00051_c" stoichiometry="1"/>
			<speciesReference species="cpd11907_c" stoichiometry="1"/>
		</listOfReactants>
		<listOfProducts>
			<speciesReference species="cpd00012_c" stoichiometry="1"/>
			<speciesReference species="cpd00018_c" stoichiometry="1"/>
			<speciesReference species="cpd12036_c" stoichiometry="1"/>
		</listOfProducts>
	</reaction>
	<reaction id="rxn06445" name="L-Proline_tRNA(Pro) ligase (AMP-forming)" reversible="false">
		<notes>
			<body xmlns="http://www.w3.org/1999/xhtml">
			<p>GENE_ASSOCIATION:"cce_4460"</p>
			<p>Protein_ASSOCIATION:"6.1.1.15"</p>
			<p/>
			</body>
		</notes>
		<listOfReactants>
			<speciesReference species="cpd00002_c" stoichiometry="1"/>
			<speciesReference species="cpd00129_c" stoichiometry="1"/>
			<speciesReference species="cpd11920_c" stoichiometry="1"/>
		</listOfReactants>
		<listOfProducts>
			<speciesReference species="cpd00012_c" stoichiometry="1"/>
			<speciesReference species="cpd00018_c" stoichiometry="1"/>
			<speciesReference species="cpd12164_c" stoichiometry="1"/>
		</listOfProducts>
	</reaction>
	<reaction id="rxn09188" name="proline oxidase" reversible="false">
		<notes>
			<body xmlns="http://www.w3.org/1999/xhtml">
			<p>GENE_ASSOCIATION:"cce_1595"</p>
			<p>Protein_ASSOCIATION:"1.5.1.2"</p>
			<p/>
			</body>
		</notes>
		<listOfReactants>
			<speciesReference species="cpd00015_c" stoichiometry="1"/>
			<speciesReference species="cpd00129_c" stoichiometry="1"/>
		</listOfReactants>
		<listOfProducts>
			<speciesReference species="cpd02431_c" stoichiometry="1"/>
			<speciesReference species="cpd00982_c" stoichiometry="1"/>
			<speciesReference species="cpd00067_c" stoichiometry="1"/>
		</listOfProducts>
	</reaction>
	<reaction id="rxn09412" name="glutamate-5-semialdehyde dehydrogenase" reversible="false">
		<notes>
			<body xmlns="http://www.w3.org/1999/xhtml">
			<p>GENE_ASSOCIATION:"(cce_0897) or (cce_2383)"</p>
			<p>Protein_ASSOCIATION:"1.2.1.41"</p>
			<p/>
			</body>
		</notes>
		<listOfReactants>
			<speciesReference species="cpd00004_c" stoichiometry="1"/>
			<speciesReference species="cpd02097_c" stoichiometry="1"/>
		</listOfReactants>
		<listOfProducts>
			<speciesReference species="cpd00003_c" stoichiometry="1"/>
			<speciesReference species="cpd00009_c" stoichiometry="1"/>
			<speciesReference species="cpd00858_c" stoichiometry="1"/>
		</listOfProducts>
	</reaction>
	<reaction id="rxn09487" name="D1-pyrroline-5-carboxylate dehydrogenase, mitochondrial" reversible="false">
		<notes>
			<body xmlns="http://www.w3.org/1999/xhtml">
			<p>GENE_ASSOCIATION:"cce_1595"</p>
			<p>Protein_ASSOCIATION:"1.5.1.12"</p>
			<p/>
			</body>
		</notes>
		<listOfReactants>
			<speciesReference species="cpd00001_c" stoichiometry="1"/>
			<speciesReference species="cpd00006_c" stoichiometry="1"/>
			<speciesReference species="cpd00858_c" stoichiometry="1"/>
		</listOfReactants>
		<listOfProducts>
			<speciesReference species="cpd00005_c" stoichiometry="1"/>
			<speciesReference species="cpd00023_c" stoichiometry="1"/>
			<speciesReference species="cpd00067_c" stoichiometry="2"/>
		</listOfProducts>
	</reaction>
	<reaction id="Biomass_Dark" name="Biomass Formation Dark Phase" reversible="false">
		<notes>
			<body xmlns="http://www.w3.org/1999/xhtml">
			<p>GENE_ASSOCIATION:"nf"</p>
			<p>Protein_ASSOCIATION:"Undetermined"</p>
			<p/>
			</body>
		</notes>
		<listOfReactants>
			<speciesReference species="cpd00115_c" stoichiometry="0.033728"/>
			<speciesReference species="cpd00356_c" stoichiometry="0.020672"/>
			<speciesReference species="cpd00241_c" stoichiometry="0.020672"/>
			<speciesReference species="cpd00357_c" stoichiometry="0.033728"/>
			<speciesReference species="cpd00052_c" stoichiometry="0.074024"/>
			<speciesReference species="cpd00038_c" stoichiometry="0.074024"/>
			<speciesReference species="cpd00062_c" stoichiometry="0.120776"/>
			<speciesReference species="cpd00002_c" stoichiometry="30.120776"/>
			<speciesReference species="cpd00001_c" stoichiometry="30"/>
			<speciesReference species="cyanophy_c" stoichiometry="0.08798"/>
			<speciesReference species="cpd00155_c" stoichiometry="0.4114"/>
			<speciesReference species="cpd00026_c" stoichiometry="0.01531"/>
			<speciesReference species="cpd02113_c" stoichiometry="0.292671412"/>
			<speciesReference species="cpd00125_c" stoichiometry="0.001076"/>
			<speciesReference species="cpd00201_c" stoichiometry="0.001076"/>
			<speciesReference species="cpd00022_c" stoichiometry="0.003736"/>
			<speciesReference species="cpd00018_c" stoichiometry="0.001715"/>
			<speciesReference species="cpd00010_c" stoichiometry="0.008573"/>
			<speciesReference species="cpd00015_c" stoichiometry="0.001041"/>
			<speciesReference species="cpd00003_c" stoichiometry="0.01592"/>
			<speciesReference species="cpd00004_c" stoichiometry="0.0005083"/>
			<speciesReference species="cpd00006_c" stoichiometry="0.00001286"/>
			<speciesReference species="cpd00005_c" stoichiometry="0.0007349"/>
			<speciesReference species="cpd00078_c" stoichiometry="0.001408"/>
			<speciesReference species="cpd03148_c" stoichiometry="0.000580869"/>
			<speciesReference species="cpd01420_c" stoichiometry="0.000657139"/>
			<speciesReference species="cpd05499_c" stoichiometry="0.000320229"/>
			<speciesReference species="cpd03637_c" stoichiometry="0.000310088"/>
			<speciesReference species="cpd14665_c" stoichiometry="0.000232391"/>
			<speciesReference species="cpd03427_c" stoichiometry="0.000308517"/>
			<speciesReference species="cSQDG140_c" stoichiometry="1.84708E-05"/>
			<speciesReference species="cSQDG160_c" stoichiometry="0.000169931"/>
			<speciesReference species="cSQDG161_c" stoichiometry="2.58591E-05"/>
			<speciesReference species="cSQDG180_c" stoichiometry="3.69415E-06"/>
			<speciesReference species="cSQDG181_c" stoichiometry="1.47766E-05"/>
			<speciesReference species="cSQDG182_c" stoichiometry="1.84708E-05"/>
			<speciesReference species="cSQDG183_c" stoichiometry="0.000118213"/>
			<speciesReference species="cpdMG140_c" stoichiometry="0.000108673"/>
			<speciesReference species="cpdMG160_c" stoichiometry="0.000999789"/>
			<speciesReference species="cpdMG161_c" stoichiometry="0.000152142"/>
			<speciesReference species="cpdMG180_c" stoichiometry="2.17345E-05"/>
			<speciesReference species="cpdMG181_c" stoichiometry="8.69382E-05"/>
			<speciesReference species="cpdMG182_c" stoichiometry="0.000108673"/>
			<speciesReference species="cpdMG183_c" stoichiometry="0.000695505"/>
			<speciesReference species="cpdDG140_c" stoichiometry="2.2416E-05"/>
			<speciesReference species="cpdDG160_c" stoichiometry="0.000206227"/>
			<speciesReference species="cpdDG161_c" stoichiometry="3.13824E-05"/>
			<speciesReference species="cpdDG180_c" stoichiometry="4.4832E-06"/>
			<speciesReference species="cpdDG181_c" stoichiometry="1.79328E-05"/>
			<speciesReference species="cpdDG182_c" stoichiometry="2.2416E-05"/>
			<speciesReference species="cpdDG183_c" stoichiometry="0.000143462"/>
			<speciesReference species="cpd15536_c" stoichiometry="2.97684E-05"/>
			<speciesReference species="cpd15538_c" stoichiometry="0.00027387"/>
			<speciesReference species="cpd15539_c" stoichiometry="4.16758E-05"/>
			<speciesReference species="cpd15540_c" stoichiometry="5.95369E-06"/>
			<speciesReference species="cpd15541_c" stoichiometry="2.38147E-05"/>
			<speciesReference species="cpdPG182_c" stoichiometry="2.97684E-05"/>
			<speciesReference species="cpdPG183_c" stoichiometry="0.000190518"/>
			<speciesReference species="cpd11770_c" stoichiometry="0.143579981"/>
			<speciesReference species="cpd12036_c" stoichiometry="0.050484785"/>
			<speciesReference species="cpd12313_c" stoichiometry="0.072764553"/>
			<speciesReference species="cpd12226_c" stoichiometry="0.074277231"/>
			<speciesReference species="cpd12255_c" stoichiometry="0.01609466"/>
			<speciesReference species="cpd12060_c" stoichiometry="0.069516814"/>
			<speciesReference species="cpd12227_c" stoichiometry="0.087871688"/>
			<speciesReference species="cpd12100_c" stoichiometry="0.166771907"/>
			<speciesReference species="cpd12228_c" stoichiometry="0.023879408"/>
			<speciesReference species="cpd12256_c" stoichiometry="0.111642725"/>
			<speciesReference species="cpd12003_c" stoichiometry="0.164565242"/>
			<speciesReference species="cpd01326_c" stoichiometry="0.074698538"/>
			<speciesReference species="cpd12105_c" stoichiometry="0.026006743"/>
			<speciesReference species="cpd12335_c" stoichiometry="0.048871263"/>
			<speciesReference species="cpd12164_c" stoichiometry="0.076556603"/>
			<speciesReference species="cpd12132_c" stoichiometry="0.118381313"/>
			<speciesReference species="cpd12229_c" stoichiometry="0.094292104"/>
			<speciesReference species="cpd12336_c" stoichiometry="0.013654045"/>
			<speciesReference species="cpd12194_c" stoichiometry="0.035407876"/>
			<speciesReference species="cpd12133_c" stoichiometry="0.101206782"/>
		</listOfReactants>
		<listOfProducts>
			<speciesReference species="cpd00008_c" stoichiometry="30"/>
			<speciesReference species="cpd00009_c" stoichiometry="30"/>
			<speciesReference species="cpd11906_c" stoichiometry="0.143579981"/>
			<speciesReference species="cpd11907_c" stoichiometry="0.050484785"/>
			<speciesReference species="cpd11908_c" stoichiometry="0.072764553"/>
			<speciesReference species="cpd11909_c" stoichiometry="0.074277231"/>
			<speciesReference species="cpd11910_c" stoichiometry="0.01609466"/>
			<speciesReference species="cpd11911_c" stoichiometry="0.069516814"/>
			<speciesReference species="cpd11912_c" stoichiometry="0.087871688"/>
			<speciesReference species="cpd11913_c" stoichiometry="0.166771907"/>
			<speciesReference species="cpd11914_c" stoichiometry="0.023879408"/>
			<speciesReference species="cpd11915_c" stoichiometry="0.111642725"/>
			<speciesReference species="cpd11916_c" stoichiometry="0.164565242"/>
			<speciesReference species="cpd11917_c" stoichiometry="0.074698538"/>
			<speciesReference species="cpd11918_c" stoichiometry="0.026006743"/>
			<speciesReference species="cpd11919_c" stoichiometry="0.048871263"/>
			<speciesReference species="cpd11920_c" stoichiometry="0.076556603"/>
			<speciesReference species="cpd11921_c" stoichiometry="0.118381313"/>
			<speciesReference species="cpd11922_c" stoichiometry="0.094292104"/>
			<speciesReference species="cpd11923_c" stoichiometry="0.013654045"/>
			<speciesReference species="cpd11751_c" stoichiometry="0.035407876"/>
			<speciesReference species="cpd11924_c" stoichiometry="0.101206782"/>
		</listOfProducts>
	</reaction>
	<reaction id="Biomass_Dark_N" name="Biomass Formation Dark Phase" reversible="false">
		<notes>
			<body xmlns="http://www.w3.org/1999/xhtml">
			<p>GENE_ASSOCIATION:"nf"</p>
			<p>Protein_ASSOCIATION:"Undetermined"</p>
			<p/>
			</body>
		</notes>
		<listOfReactants>
			<speciesReference species="cpd00115_c" stoichiometry="0.033728"/>
			<speciesReference species="cpd00356_c" stoichiometry="0.020672"/>
			<speciesReference species="cpd00241_c" stoichiometry="0.020672"/>
			<speciesReference species="cpd00357_c" stoichiometry="0.033728"/>
			<speciesReference species="cpd00052_c" stoichiometry="0.074024"/>
			<speciesReference species="cpd00038_c" stoichiometry="0.074024"/>
			<speciesReference species="cpd00062_c" stoichiometry="0.120776"/>
			<speciesReference species="cpd00002_c" stoichiometry="30.120776"/>
			<speciesReference species="cpd00001_c" stoichiometry="30"/>
			<speciesReference species="cyanophy_c" stoichiometry="0.08798"/>
			<speciesReference species="cpd00155_c" stoichiometry="0.4114"/>
			<speciesReference species="cpd00026_c" stoichiometry="0.01531"/>
			<speciesReference species="cpd02113_c" stoichiometry="0.292671412"/>
			<speciesReference species="cpd00125_c" stoichiometry="0.001076"/>
			<speciesReference species="cpd00201_c" stoichiometry="0.001076"/>
			<speciesReference species="cpd00022_c" stoichiometry="0.003736"/>
			<speciesReference species="cpd00018_c" stoichiometry="0.001715"/>
			<speciesReference species="cpd00010_c" stoichiometry="0.008573"/>
			<speciesReference species="cpd00015_c" stoichiometry="0.001041"/>
			<speciesReference species="cpd00003_c" stoichiometry="0.01592"/>
			<speciesReference species="cpd00004_c" stoichiometry="0.0005083"/>
			<speciesReference species="cpd00006_c" stoichiometry="0.00001286"/>
			<speciesReference species="cpd00005_c" stoichiometry="0.0007349"/>
			<speciesReference species="cpd00078_c" stoichiometry="0.001408"/>
			<speciesReference species="cpd03148_c" stoichiometry="0.001197553"/>
			<speciesReference species="cpd01420_c" stoichiometry="0.000864265"/>
			<speciesReference species="cpd05499_c" stoichiometry="0.000421163"/>
			<speciesReference species="cpd03637_c" stoichiometry="0.000407825"/>
			<speciesReference species="cpd14665_c" stoichiometry="0.000305639"/>
			<speciesReference species="cpd03427_c" stoichiometry="0.000911914"/>
			<speciesReference species="cSQDG140_c" stoichiometry="1.84708E-05"/>
			<speciesReference species="cSQDG160_c" stoichiometry="0.000169931"/>
			<speciesReference species="cSQDG161_c" stoichiometry="2.58591E-05"/>
			<speciesReference species="cSQDG180_c" stoichiometry="3.69415E-06"/>
			<speciesReference species="cSQDG181_c" stoichiometry="1.47766E-05"/>
			<speciesReference species="cSQDG182_c" stoichiometry="1.84708E-05"/>
			<speciesReference species="cSQDG183_c" stoichiometry="0.000118213"/>
			<speciesReference species="cpdMG140_c" stoichiometry="0.000108673"/>
			<speciesReference species="cpdMG160_c" stoichiometry="0.000999789"/>
			<speciesReference species="cpdMG161_c" stoichiometry="0.000152142"/>
			<speciesReference species="cpdMG180_c" stoichiometry="2.17345E-05"/>
			<speciesReference species="cpdMG181_c" stoichiometry="8.69382E-05"/>
			<speciesReference species="cpdMG182_c" stoichiometry="0.000108673"/>
			<speciesReference species="cpdMG183_c" stoichiometry="0.000695505"/>
			<speciesReference species="cpdDG140_c" stoichiometry="2.2416E-05"/>
			<speciesReference species="cpdDG160_c" stoichiometry="0.000206227"/>
			<speciesReference species="cpdDG161_c" stoichiometry="3.13824E-05"/>
			<speciesReference species="cpdDG180_c" stoichiometry="4.4832E-06"/>
			<speciesReference species="cpdDG181_c" stoichiometry="1.79328E-05"/>
			<speciesReference species="cpdDG182_c" stoichiometry="2.2416E-05"/>
			<speciesReference species="cpdDG183_c" stoichiometry="0.000143462"/>
			<speciesReference species="cpd15536_c" stoichiometry="2.97684E-05"/>
			<speciesReference species="cpd15538_c" stoichiometry="0.00027387"/>
			<speciesReference species="cpd15539_c" stoichiometry="4.16758E-05"/>
			<speciesReference species="cpd15540_c" stoichiometry="5.95369E-06"/>
			<speciesReference species="cpd15541_c" stoichiometry="2.38147E-05"/>
			<speciesReference species="cpdPG182_c" stoichiometry="2.97684E-05"/>
			<speciesReference species="cpdPG183_c" stoichiometry="0.000190518"/>
			<speciesReference species="cpd11770_c" stoichiometry="0.273906426"/>
			<speciesReference species="cpd12036_c" stoichiometry="0.096309436"/>
			<speciesReference species="cpd12313_c" stoichiometry="0.138812379"/>
			<speciesReference species="cpd12226_c" stoichiometry="0.141698102"/>
			<speciesReference species="cpd12255_c" stoichiometry="0.030703659"/>
			<speciesReference species="cpd12060_c" stoichiometry="0.132616691"/>
			<speciesReference species="cpd12227_c" stoichiometry="0.167632144"/>
			<speciesReference species="cpd12100_c" stoichiometry="0.318149483"/>
			<speciesReference species="cpd12228_c" stoichiometry="0.045554563"/>
			<speciesReference species="cpd12256_c" stoichiometry="0.212979968"/>
			<speciesReference species="cpd12003_c" stoichiometry="0.313939846"/>
			<speciesReference species="cpd01326_c" stoichiometry="0.142501826"/>
			<speciesReference species="cpd12105_c" stoichiometry="0.049612864"/>
			<speciesReference species="cpd12335_c" stoichiometry="0.093231333"/>
			<speciesReference species="cpd12164_c" stoichiometry="0.146046443"/>
			<speciesReference species="cpd12132_c" stoichiometry="0.225835121"/>
			<speciesReference species="cpd12229_c" stoichiometry="0.179880322"/>
			<speciesReference species="cpd12336_c" stoichiometry="0.026047716"/>
			<speciesReference species="cpd12194_c" stoichiometry="0.067547333"/>
			<speciesReference species="cpd12133_c" stoichiometry="0.193071399"/>
		</listOfReactants>
		<listOfProducts>
			<speciesReference species="cpd00008_c" stoichiometry="30"/>
			<speciesReference species="cpd00009_c" stoichiometry="30"/>
			<speciesReference species="cpd11906_c" stoichiometry="0.273906426"/>
			<speciesReference species="cpd11907_c" stoichiometry="0.096309436"/>
			<speciesReference species="cpd11908_c" stoichiometry="0.138812379"/>
			<speciesReference species="cpd11909_c" stoichiometry="0.141698102"/>
			<speciesReference species="cpd11910_c" stoichiometry="0.030703659"/>
			<speciesReference species="cpd11911_c" stoichiometry="0.132616691"/>
			<speciesReference species="cpd11912_c" stoichiometry="0.167632144"/>
			<speciesReference species="cpd11913_c" stoichiometry="0.318149483"/>
			<speciesReference species="cpd11914_c" stoichiometry="0.045554563"/>
			<speciesReference species="cpd11915_c" stoichiometry="0.212979968"/>
			<speciesReference species="cpd11916_c" stoichiometry="0.313939846"/>
			<speciesReference species="cpd11917_c" stoichiometry="0.142501826"/>
			<speciesReference species="cpd11918_c" stoichiometry="0.049612864"/>
			<speciesReference species="cpd11919_c" stoichiometry="0.093231333"/>
			<speciesReference species="cpd11920_c" stoichiometry="0.146046443"/>
			<speciesReference species="cpd11921_c" stoichiometry="0.225835121"/>
			<speciesReference species="cpd11922_c" stoichiometry="0.179880322"/>
			<speciesReference species="cpd11923_c" stoichiometry="0.026047716"/>
			<speciesReference species="cpd11751_c" stoichiometry="0.067547333"/>
			<speciesReference species="cpd11924_c" stoichiometry="0.193071399"/>
		</listOfProducts>
	</reaction>
	<reaction id="Biomass_Light" name="Biomass Formation Light Phase" reversible="false">
		<notes>
			<body xmlns="http://www.w3.org/1999/xhtml">
			<p>GENE_ASSOCIATION:"nf"</p>
			<p>Protein_ASSOCIATION:"Undetermined"</p>
			<p/>
			</body>
		</notes>
		<listOfReactants>
			<speciesReference species="cpd00115_c" stoichiometry="0.033728"/>
			<speciesReference species="cpd00356_c" stoichiometry="0.020672"/>
			<speciesReference species="cpd00241_c" stoichiometry="0.020672"/>
			<speciesReference species="cpd00357_c" stoichiometry="0.033728"/>
			<speciesReference species="cpd00052_c" stoichiometry="0.074024"/>
			<speciesReference species="cpd00038_c" stoichiometry="0.074024"/>
			<speciesReference species="cpd00062_c" stoichiometry="0.120776"/>
			<speciesReference species="cpd00002_c" stoichiometry="30.120776"/>
			<speciesReference species="cpd00001_c" stoichiometry="30"/>
			<speciesReference species="cyanophy_c" stoichiometry="0.08798"/>
			<speciesReference species="cpd00155_c" stoichiometry="0.4114"/>
			<speciesReference species="cpd00026_c" stoichiometry="0.01531"/>
			<speciesReference species="cpd02113_c" stoichiometry="0.292671412"/>
			<speciesReference species="cpd00125_c" stoichiometry="0.001076"/>
			<speciesReference species="cpd00201_c" stoichiometry="0.001076"/>
			<speciesReference species="cpd00022_c" stoichiometry="0.003736"/>
			<speciesReference species="cpd00018_c" stoichiometry="0.001715"/>
			<speciesReference species="cpd00010_c" stoichiometry="0.008573"/>
			<speciesReference species="cpd00015_c" stoichiometry="0.001041"/>
			<speciesReference species="cpd00003_c" stoichiometry="0.01592"/>
			<speciesReference species="cpd00004_c" stoichiometry="0.0005083"/>
			<speciesReference species="cpd00006_c" stoichiometry="0.00001286"/>
			<speciesReference species="cpd00005_c" stoichiometry="0.0007349"/>
			<speciesReference species="cpd00078_c" stoichiometry="0.001408"/>
			<speciesReference species="cpd03148_c" stoichiometry="0.001028552"/>
			<speciesReference species="cpd01420_c" stoichiometry="0.000722704"/>
			<speciesReference species="cpd05499_c" stoichiometry="0.000352179"/>
			<speciesReference species="cpd03637_c" stoichiometry="0.000341026"/>
			<speciesReference species="cpd14665_c" stoichiometry="0.000255578"/>
			<speciesReference species="cpd03427_c" stoichiometry="0.000806234"/>
			<speciesReference species="cSQDG140_c" stoichiometry="1.84708E-05"/>
			<speciesReference species="cSQDG160_c" stoichiometry="0.000169931"/>
			<speciesReference species="cSQDG161_c" stoichiometry="2.58591E-05"/>
			<speciesReference species="cSQDG180_c" stoichiometry="3.69415E-06"/>
			<speciesReference species="cSQDG181_c" stoichiometry="1.47766E-05"/>
			<speciesReference species="cSQDG182_c" stoichiometry="1.84708E-05"/>
			<speciesReference species="cSQDG183_c" stoichiometry="0.000118213"/>
			<speciesReference species="cpdMG140_c" stoichiometry="0.000108673"/>
			<speciesReference species="cpdMG160_c" stoichiometry="0.000999789"/>
			<speciesReference species="cpdMG161_c" stoichiometry="0.000152142"/>
			<speciesReference species="cpdMG180_c" stoichiometry="2.17345E-05"/>
			<speciesReference species="cpdMG181_c" stoichiometry="8.69382E-05"/>
			<speciesReference species="cpdMG182_c" stoichiometry="0.000108673"/>
			<speciesReference species="cpdMG183_c" stoichiometry="0.000695505"/>
			<speciesReference species="cpdDG140_c" stoichiometry="2.2416E-05"/>
			<speciesReference species="cpdDG160_c" stoichiometry="0.000206227"/>
			<speciesReference species="cpdDG161_c" stoichiometry="3.13824E-05"/>
			<speciesReference species="cpdDG180_c" stoichiometry="4.4832E-06"/>
			<speciesReference species="cpdDG181_c" stoichiometry="1.79328E-05"/>
			<speciesReference species="cpdDG182_c" stoichiometry="2.2416E-05"/>
			<speciesReference species="cpdDG183_c" stoichiometry="0.000143462"/>
			<speciesReference species="cpd15536_c" stoichiometry="2.97684E-05"/>
			<speciesReference species="cpd15538_c" stoichiometry="0.00027387"/>
			<speciesReference species="cpd15539_c" stoichiometry="4.16758E-05"/>
			<speciesReference species="cpd15540_c" stoichiometry="5.95369E-06"/>
			<speciesReference species="cpd15541_c" stoichiometry="2.38147E-05"/>
			<speciesReference species="cpdPG182_c" stoichiometry="2.97684E-05"/>
			<speciesReference species="cpdPG183_c" stoichiometry="0.000190518"/>
			<speciesReference species="cpd11770_c" stoichiometry="0.143579981"/>
			<speciesReference species="cpd12036_c" stoichiometry="0.050484785"/>
			<speciesReference species="cpd12313_c" stoichiometry="0.072764553"/>
			<speciesReference species="cpd12226_c" stoichiometry="0.074277231"/>
			<speciesReference species="cpd12255_c" stoichiometry="0.01609466"/>
			<speciesReference species="cpd12060_c" stoichiometry="0.069516814"/>
			<speciesReference species="cpd12227_c" stoichiometry="0.087871688"/>
			<speciesReference species="cpd12100_c" stoichiometry="0.166771907"/>
			<speciesReference species="cpd12228_c" stoichiometry="0.023879408"/>
			<speciesReference species="cpd12256_c" stoichiometry="0.111642725"/>
			<speciesReference species="cpd12003_c" stoichiometry="0.164565242"/>
			<speciesReference species="cpd01326_c" stoichiometry="0.074698538"/>
			<speciesReference species="cpd12105_c" stoichiometry="0.026006743"/>
			<speciesReference species="cpd12335_c" stoichiometry="0.048871263"/>
			<speciesReference species="cpd12164_c" stoichiometry="0.076556603"/>
			<speciesReference species="cpd12132_c" stoichiometry="0.118381313"/>
			<speciesReference species="cpd12229_c" stoichiometry="0.094292104"/>
			<speciesReference species="cpd12336_c" stoichiometry="0.013654045"/>
			<speciesReference species="cpd12194_c" stoichiometry="0.035407876"/>
			<speciesReference species="cpd12133_c" stoichiometry="0.101206782"/>
		</listOfReactants>
		<listOfProducts>
			<speciesReference species="cpd00008_c" stoichiometry="30"/>
			<speciesReference species="cpd00009_c" stoichiometry="30"/>
			<speciesReference species="cpd11906_c" stoichiometry="0.143579981"/>
			<speciesReference species="cpd11907_c" stoichiometry="0.050484785"/>
			<speciesReference species="cpd11908_c" stoichiometry="0.072764553"/>
			<speciesReference species="cpd11909_c" stoichiometry="0.074277231"/>
			<speciesReference species="cpd11910_c" stoichiometry="0.01609466"/>
			<speciesReference species="cpd11911_c" stoichiometry="0.069516814"/>
			<speciesReference species="cpd11912_c" stoichiometry="0.087871688"/>
			<speciesReference species="cpd11913_c" stoichiometry="0.166771907"/>
			<speciesReference species="cpd11914_c" stoichiometry="0.023879408"/>
			<speciesReference species="cpd11915_c" stoichiometry="0.111642725"/>
			<speciesReference species="cpd11916_c" stoichiometry="0.164565242"/>
			<speciesReference species="cpd11917_c" stoichiometry="0.074698538"/>
			<speciesReference species="cpd11918_c" stoichiometry="0.026006743"/>
			<speciesReference species="cpd11919_c" stoichiometry="0.048871263"/>
			<speciesReference species="cpd11920_c" stoichiometry="0.076556603"/>
			<speciesReference species="cpd11921_c" stoichiometry="0.118381313"/>
			<speciesReference species="cpd11922_c" stoichiometry="0.094292104"/>
			<speciesReference species="cpd11923_c" stoichiometry="0.013654045"/>
			<speciesReference species="cpd11751_c" stoichiometry="0.035407876"/>
			<speciesReference species="cpd11924_c" stoichiometry="0.101206782"/>
		</listOfProducts>
	</reaction>
	<reaction id="Biomass_Light_N" name="Biomass Formation Light Phase" reversible="false">
		<notes>
			<body xmlns="http://www.w3.org/1999/xhtml">
			<p>GENE_ASSOCIATION:"nf"</p>
			<p>Protein_ASSOCIATION:"Undetermined"</p>
			<p/>
			</body>
		</notes>
		<listOfReactants>
			<speciesReference species="cpd00115_c" stoichiometry="0.033728"/>
			<speciesReference species="cpd00356_c" stoichiometry="0.020672"/>
			<speciesReference species="cpd00241_c" stoichiometry="0.020672"/>
			<speciesReference species="cpd00357_c" stoichiometry="0.033728"/>
			<speciesReference species="cpd00052_c" stoichiometry="0.074024"/>
			<speciesReference species="cpd00038_c" stoichiometry="0.074024"/>
			<speciesReference species="cpd00062_c" stoichiometry="0.120776"/>
			<speciesReference species="cpd00002_c" stoichiometry="30.120776"/>
			<speciesReference species="cpd00001_c" stoichiometry="30"/>
			<speciesReference species="cyanophy_c" stoichiometry="0.08798"/>
			<speciesReference species="cpd00155_c" stoichiometry="0.4114"/>
			<speciesReference species="cpd00026_c" stoichiometry="0.01531"/>
			<speciesReference species="cpd02113_c" stoichiometry="0.292671412"/>
			<speciesReference species="cpd00125_c" stoichiometry="0.001076"/>
			<speciesReference species="cpd00201_c" stoichiometry="0.001076"/>
			<speciesReference species="cpd00022_c" stoichiometry="0.003736"/>
			<speciesReference species="cpd00018_c" stoichiometry="0.001715"/>
			<speciesReference species="cpd00010_c" stoichiometry="0.008573"/>
			<speciesReference species="cpd00015_c" stoichiometry="0.001041"/>
			<speciesReference species="cpd00003_c" stoichiometry="0.01592"/>
			<speciesReference species="cpd00004_c" stoichiometry="0.0005083"/>
			<speciesReference species="cpd00006_c" stoichiometry="0.00001286"/>
			<speciesReference species="cpd00005_c" stoichiometry="0.0007349"/>
			<speciesReference species="cpd00078_c" stoichiometry="0.001408"/>
			<speciesReference species="cpd03148_c" stoichiometry="0.001969806"/>
			<speciesReference species="cpd01420_c" stoichiometry="0.000961122"/>
			<speciesReference species="cpd05499_c" stoichiometry="0.000468362"/>
			<speciesReference species="cpd03637_c" stoichiometry="0.00045353"/>
			<speciesReference species="cpd14665_c" stoichiometry="0.000339892"/>
			<speciesReference species="cpd03427_c" stoichiometry="0.001443722"/>
			<speciesReference species="cSQDG140_c" stoichiometry="1.84708E-05"/>
			<speciesReference species="cSQDG160_c" stoichiometry="0.000169931"/>
			<speciesReference species="cSQDG161_c" stoichiometry="2.58591E-05"/>
			<speciesReference species="cSQDG180_c" stoichiometry="3.69415E-06"/>
			<speciesReference species="cSQDG181_c" stoichiometry="1.47766E-05"/>
			<speciesReference species="cSQDG182_c" stoichiometry="1.84708E-05"/>
			<speciesReference species="cSQDG183_c" stoichiometry="0.000118213"/>
			<speciesReference species="cpdMG140_c" stoichiometry="0.000108673"/>
			<speciesReference species="cpdMG160_c" stoichiometry="0.000999789"/>
			<speciesReference species="cpdMG161_c" stoichiometry="0.000152142"/>
			<speciesReference species="cpdMG180_c" stoichiometry="2.17345E-05"/>
			<speciesReference species="cpdMG181_c" stoichiometry="8.69382E-05"/>
			<speciesReference species="cpdMG182_c" stoichiometry="0.000108673"/>
			<speciesReference species="cpdMG183_c" stoichiometry="0.000695505"/>
			<speciesReference species="cpdDG140_c" stoichiometry="2.2416E-05"/>
			<speciesReference species="cpdDG160_c" stoichiometry="0.000206227"/>
			<speciesReference species="cpdDG161_c" stoichiometry="3.13824E-05"/>
			<speciesReference species="cpdDG180_c" stoichiometry="4.4832E-06"/>
			<speciesReference species="cpdDG181_c" stoichiometry="1.79328E-05"/>
			<speciesReference species="cpdDG182_c" stoichiometry="2.2416E-05"/>
			<speciesReference species="cpdDG183_c" stoichiometry="0.000143462"/>
			<speciesReference species="cpd15536_c" stoichiometry="2.97684E-05"/>
			<speciesReference species="cpd15538_c" stoichiometry="0.00027387"/>
			<speciesReference species="cpd15539_c" stoichiometry="4.16758E-05"/>
			<speciesReference species="cpd15540_c" stoichiometry="5.95369E-06"/>
			<speciesReference species="cpd15541_c" stoichiometry="2.38147E-05"/>
			<speciesReference species="cpdPG182_c" stoichiometry="2.97684E-05"/>
			<speciesReference species="cpdPG183_c" stoichiometry="0.000190518"/>
			<speciesReference species="cpd11770_c" stoichiometry="0.273906426"/>
			<speciesReference species="cpd12036_c" stoichiometry="0.096309436"/>
			<speciesReference species="cpd12313_c" stoichiometry="0.138812379"/>
			<speciesReference species="cpd12226_c" stoichiometry="0.141698102"/>
			<speciesReference species="cpd12255_c" stoichiometry="0.030703659"/>
			<speciesReference species="cpd12060_c" stoichiometry="0.132616691"/>
			<speciesReference species="cpd12227_c" stoichiometry="0.167632144"/>
			<speciesReference species="cpd12100_c" stoichiometry="0.318149483"/>
			<speciesReference species="cpd12228_c" stoichiometry="0.045554563"/>
			<speciesReference species="cpd12256_c" stoichiometry="0.212979968"/>
			<speciesReference species="cpd12003_c" stoichiometry="0.313939846"/>
			<speciesReference species="cpd01326_c" stoichiometry="0.142501826"/>
			<speciesReference species="cpd12105_c" stoichiometry="0.049612864"/>
			<speciesReference species="cpd12335_c" stoichiometry="0.093231333"/>
			<speciesReference species="cpd12164_c" stoichiometry="0.146046443"/>
			<speciesReference species="cpd12132_c" stoichiometry="0.225835121"/>
			<speciesReference species="cpd12229_c" stoichiometry="0.179880322"/>
			<speciesReference species="cpd12336_c" stoichiometry="0.026047716"/>
			<speciesReference species="cpd12194_c" stoichiometry="0.067547333"/>
			<speciesReference species="cpd12133_c" stoichiometry="0.193071399"/>
		</listOfReactants>
		<listOfProducts>
			<speciesReference species="cpd00008_c" stoichiometry="30"/>
			<speciesReference species="cpd00009_c" stoichiometry="30"/>
			<speciesReference species="cpd11906_c" stoichiometry="0.273906426"/>
			<speciesReference species="cpd11907_c" stoichiometry="0.096309436"/>
			<speciesReference species="cpd11908_c" stoichiometry="0.138812379"/>
			<speciesReference species="cpd11909_c" stoichiometry="0.141698102"/>
			<speciesReference species="cpd11910_c" stoichiometry="0.030703659"/>
			<speciesReference species="cpd11911_c" stoichiometry="0.132616691"/>
			<speciesReference species="cpd11912_c" stoichiometry="0.167632144"/>
			<speciesReference species="cpd11913_c" stoichiometry="0.318149483"/>
			<speciesReference species="cpd11914_c" stoichiometry="0.045554563"/>
			<speciesReference species="cpd11915_c" stoichiometry="0.212979968"/>
			<speciesReference species="cpd11916_c" stoichiometry="0.313939846"/>
			<speciesReference species="cpd11917_c" stoichiometry="0.142501826"/>
			<speciesReference species="cpd11918_c" stoichiometry="0.049612864"/>
			<speciesReference species="cpd11919_c" stoichiometry="0.093231333"/>
			<speciesReference species="cpd11920_c" stoichiometry="0.146046443"/>
			<speciesReference species="cpd11921_c" stoichiometry="0.225835121"/>
			<speciesReference species="cpd11922_c" stoichiometry="0.179880322"/>
			<speciesReference species="cpd11923_c" stoichiometry="0.026047716"/>
			<speciesReference species="cpd11751_c" stoichiometry="0.067547333"/>
			<speciesReference species="cpd11924_c" stoichiometry="0.193071399"/>
		</listOfProducts>
	</reaction>
	<reaction id="rxn00792" name="Biotin_CoA ligase (AMP-forming)" reversible="false">
		<notes>
			<body xmlns="http://www.w3.org/1999/xhtml">
			<p>GENE_ASSOCIATION:"cce_1774"</p>
			<p>Protein_ASSOCIATION:"6.3.4.15"</p>
			<p/>
			</body>
		</notes>
		<listOfReactants>
			<speciesReference species="cpd00002_c" stoichiometry="1"/>
			<speciesReference species="cpd00067_c" stoichiometry="1"/>
			<speciesReference species="cpd00104_c" stoichiometry="1"/>
		</listOfReactants>
		<listOfProducts>
			<speciesReference species="cpd00012_c" stoichiometry="1"/>
			<speciesReference species="cpd03517_c" stoichiometry="1"/>
		</listOfProducts>
	</reaction>
	<reaction id="rxn02277" name="7,8-Diaminononanoate_carbon-dioxide cyclo-ligase" reversible="false">
		<notes>
			<body xmlns="http://www.w3.org/1999/xhtml">
			<p>GENE_ASSOCIATION:"cce_3516"</p>
			<p>Protein_ASSOCIATION:"6.3.3.3"</p>
			<p/>
			</body>
		</notes>
		<listOfReactants>
			<speciesReference species="cpd00002_c" stoichiometry="1"/>
			<speciesReference species="cpd00011_c" stoichiometry="1"/>
			<speciesReference species="cpd00764_c" stoichiometry="1"/>
		</listOfReactants>
		<listOfProducts>
			<speciesReference species="cpd00008_c" stoichiometry="1"/>
			<speciesReference species="cpd00009_c" stoichiometry="1"/>
			<speciesReference species="cpd00067_c" stoichiometry="3"/>
			<speciesReference species="cpd01311_c" stoichiometry="1"/>
		</listOfProducts>
	</reaction>
	<reaction id="rxn02297" name="6-Carboxyhexanoyl-CoA_L-alanine C-carboxyhexanoyltransferase" reversible="true">
		<notes>
			<body xmlns="http://www.w3.org/1999/xhtml">
			<p>GENE_ASSOCIATION:"cce_4151"</p>
			<p>Protein_ASSOCIATION:"2.3.1.47"</p>
			<p/>
			</body>
		</notes>
		<listOfReactants>
			<speciesReference species="cpd00035_c" stoichiometry="1"/>
			<speciesReference species="cpd00067_c" stoichiometry="1"/>
			<speciesReference species="cpd00782_c" stoichiometry="1"/>
		</listOfReactants>
		<listOfProducts>
			<speciesReference species="cpd00010_c" stoichiometry="1"/>
			<speciesReference species="cpd00011_c" stoichiometry="1"/>
			<speciesReference species="cpd00800_c" stoichiometry="1"/>
		</listOfProducts>
	</reaction>
	<reaction id="rxn02312" name="S-Adenosyl-L-methionine_8-amino-7-oxononanoate aminotransferase" reversible="true">
		<notes>
			<body xmlns="http://www.w3.org/1999/xhtml">
			<p>GENE_ASSOCIATION:"nf"</p>
			<p>Protein_ASSOCIATION:"2.6.1.62"</p>
			<p/>
			</body>
		</notes>
		<listOfReactants>
			<speciesReference species="cpd00017_c" stoichiometry="1"/>
			<speciesReference species="cpd00800_c" stoichiometry="1"/>
		</listOfReactants>
		<listOfProducts>
			<speciesReference species="cpd00764_c" stoichiometry="1"/>
			<speciesReference species="cpd02701_c" stoichiometry="1"/>
		</listOfProducts>
	</reaction>
	<reaction id="rxn10089" name="biotin synthase (ala-L producing)" reversible="true">
		<notes>
			<body xmlns="http://www.w3.org/1999/xhtml">
			<p>GENE_ASSOCIATION:"cce_4350 and (cce_0279 or cce_0557 or cce_1004 or cce_0202 or cce_5234)"</p>
			<p>Protein_ASSOCIATION:"Undetermined"</p>
			<p/>
			</body>
		</notes>
		<listOfReactants>
			<speciesReference species="cpd00084_c" stoichiometry="1"/>
			<speciesReference species="cpd01311_c" stoichiometry="1"/>
		</listOfReactants>
		<listOfProducts>
			<speciesReference species="cpd00035_c" stoichiometry="1"/>
			<speciesReference species="cpd00067_c" stoichiometry="2"/>
			<speciesReference species="cpd00104_c" stoichiometry="1"/>
		</listOfProducts>
	</reaction>
	<reaction id="rxn00003" name="2-Acetolactate pyruvate-lyase (carboxylating)" reversible="true">
		<notes>
			<body xmlns="http://www.w3.org/1999/xhtml">
			<p>GENE_ASSOCIATION:"(cce_4227 and cce_4478 and cce_0628)"</p>
			<p>Protein_ASSOCIATION:"4.1.3.18"</p>
			<p/>
			</body>
		</notes>
		<listOfReactants>
			<speciesReference species="cpd00011_c" stoichiometry="1"/>
			<speciesReference species="cpd00668_c" stoichiometry="1"/>
		</listOfReactants>
		<listOfProducts>
			<speciesReference species="cpd00020_c" stoichiometry="2"/>
			<speciesReference species="cpd00067_c" stoichiometry="1"/>
		</listOfProducts>
	</reaction>
	<reaction id="rxn00509" name="Succinate-semialdehyde_NADP+ oxidoreductase" reversible="false">
		<notes>
			<body xmlns="http://www.w3.org/1999/xhtml">
			<p>GENE_ASSOCIATION:"cce_4228"</p>
			<p>Protein_ASSOCIATION:"1.2.1.16"</p>
			<p/>
			</body>
		</notes>
		<listOfReactants>
			<speciesReference species="cpd00001_c" stoichiometry="1"/>
			<speciesReference species="cpd00006_c" stoichiometry="1"/>
			<speciesReference species="cpd00199_c" stoichiometry="1"/>
		</listOfReactants>
		<listOfProducts>
			<speciesReference species="cpd00005_c" stoichiometry="1"/>
			<speciesReference species="cpd00036_c" stoichiometry="1"/>
			<speciesReference species="cpd00067_c" stoichiometry="2"/>
		</listOfProducts>
	</reaction>
	<reaction id="rxn08043" name="2-aceto-2-hydroxybutanoate synthase" reversible="false">
		<notes>
			<body xmlns="http://www.w3.org/1999/xhtml">
			<p>GENE_ASSOCIATION:"(cce_4227 and cce_4478 and cce_0628)"</p>
			<p>Protein_ASSOCIATION:"Undetermined"</p>
			<p/>
			</body>
		</notes>
		<listOfReactants>
			<speciesReference species="cpd00020_c" stoichiometry="1"/>
			<speciesReference species="cpd00067_c" stoichiometry="1"/>
			<speciesReference species="cpd00094_c" stoichiometry="1"/>
		</listOfReactants>
		<listOfProducts>
			<speciesReference species="cpd00011_c" stoichiometry="1"/>
			<speciesReference species="cpd00498_c" stoichiometry="1"/>
		</listOfProducts>
	</reaction>
	<reaction id="CA" name="Carbonic acid hydro-lyase" reversible="true">
		<notes>
			<body xmlns="http://www.w3.org/1999/xhtml">
			<p>GENE_ASSOCIATION:"(cce_2257 or cce_4328 or cce_0871)"</p>
			<p>Protein_ASSOCIATION:"4.2.1.1"</p>
			<p/>
			</body>
		</notes>
		<listOfReactants>
			<speciesReference species="cpd00067_ca" stoichiometry="1"/>
			<speciesReference species="cpd00242_ca" stoichiometry="1"/>
		</listOfReactants>
		<listOfProducts>
			<speciesReference species="cpd00001_ca" stoichiometry="1"/>
			<speciesReference species="cpd00011_ca" stoichiometry="1"/>
		</listOfProducts>
	</reaction>
	<reaction id="rxn00018" name="D-Ribulose 1,5-bisphosphate carboxy-lyase" reversible="true">
		<notes>
			<body xmlns="http://www.w3.org/1999/xhtml">
			<p>GENE_ASSOCIATION:"(cce_3166) and (cce_3164)"</p>
			<p>Protein_ASSOCIATION:"4.1.1.39"</p>
			<p/>
			</body>
		</notes>
		<listOfReactants>
			<speciesReference species="cpd00001_ca" stoichiometry="1"/>
			<speciesReference species="cpd00011_ca" stoichiometry="1"/>
			<speciesReference species="cpd00871_ca" stoichiometry="1"/>
		</listOfReactants>
		<listOfProducts>
			<speciesReference species="cpd00067_ca" stoichiometry="2"/>
			<speciesReference species="cpd00169_ca" stoichiometry="2"/>
		</listOfProducts>
	</reaction>
	<reaction id="rxn01111" name="ATP_D-ribulose-5-phosphate 1-phosphotransferase" reversible="false">
		<notes>
			<body xmlns="http://www.w3.org/1999/xhtml">
			<p>GENE_ASSOCIATION:"cce_0995"</p>
			<p>Protein_ASSOCIATION:"2.7.1.19"</p>
			<p/>
			</body>
		</notes>
		<listOfReactants>
			<speciesReference species="cpd00002_c" stoichiometry="1"/>
			<speciesReference species="cpd00171_c" stoichiometry="1"/>
		</listOfReactants>
		<listOfProducts>
			<speciesReference species="cpd00008_c" stoichiometry="1"/>
			<speciesReference species="cpd00871_c" stoichiometry="1"/>
			<speciesReference species="cpd00067_c" stoichiometry="1"/>
		</listOfProducts>
	</reaction>
	<reaction id="rxn01334" name="Sedoheptulose 1,7-bisphosphate D-glyceraldehyde-3-phosphate-lyase" reversible="true">
		<notes>
			<body xmlns="http://www.w3.org/1999/xhtml">
			<p>GENE_ASSOCIATION:"(cce_1357 or cce_4254)"</p>
			<p>Protein_ASSOCIATION:"4.1.2.13"</p>
			<p/>
			</body>
		</notes>
		<listOfReactants>
			<speciesReference species="cpd00349_c" stoichiometry="1"/>
		</listOfReactants>
		<listOfProducts>
			<speciesReference species="cpd00095_c" stoichiometry="1"/>
			<speciesReference species="cpd00236_c" stoichiometry="1"/>
		</listOfProducts>
	</reaction>
	<reaction id="rxn01345" name="Sedoheptulose 1,7-bisphosphate 1-phosphohydrolase" reversible="false">
		<notes>
			<body xmlns="http://www.w3.org/1999/xhtml">
			<p>GENE_ASSOCIATION:"(cce_4758) or (cce_3974)"</p>
			<p>Protein_ASSOCIATION:"3.1.3.37"</p>
			<p/>
			</body>
		</notes>
		<listOfReactants>
			<speciesReference species="cpd00001_c" stoichiometry="1"/>
			<speciesReference species="cpd00349_c" stoichiometry="1"/>
		</listOfReactants>
		<listOfProducts>
			<speciesReference species="cpd00009_c" stoichiometry="1"/>
			<speciesReference species="cpd00238_c" stoichiometry="1"/>
		</listOfProducts>
	</reaction>
	<reaction id="rxn02251" name="D-Ribulose 1,5-bisphosphate carboxy-lyase" reversible="false">
		<notes>
			<body xmlns="http://www.w3.org/1999/xhtml">
			<p>GENE_ASSOCIATION:"(cce_3166) and (cce_3164)"</p>
			<p>Protein_ASSOCIATION:"4.1.1.39"</p>
			<p/>
			</body>
		</notes>
		<listOfReactants>
			<speciesReference species="cpd00007_ca" stoichiometry="1"/>
			<speciesReference species="cpd00871_ca" stoichiometry="1"/>
		</listOfReactants>
		<listOfProducts>
			<speciesReference species="cpd00067_ca" stoichiometry="2"/>
			<speciesReference species="cpd00169_ca" stoichiometry="1"/>
			<speciesReference species="cpd00727_ca" stoichiometry="1"/>
		</listOfProducts>
	</reaction>
	<reaction id="BCAROHX" name="beta-carotene hydroxylase" reversible="false">
		<notes>
			<body xmlns="http://www.w3.org/1999/xhtml">
			<p>GENE_ASSOCIATION:"cce_4622"</p>
			<p>Protein_ASSOCIATION:"1.14.13.-"</p>
			<p/>
			</body>
		</notes>
		<listOfReactants>
			<speciesReference species="cpd00067_c" stoichiometry="1"/>
			<speciesReference species="cpd00007_c" stoichiometry="1"/>
			<speciesReference species="cpd00005_c" stoichiometry="1"/>
			<speciesReference species="cpd01420_c" stoichiometry="1"/>
		</listOfReactants>
		<listOfProducts>
			<speciesReference species="cpd00001_c" stoichiometry="1"/>
			<speciesReference species="cpd00006_c" stoichiometry="1"/>
			<speciesReference species="cpd05498_c" stoichiometry="1"/>
		</listOfProducts>
	</reaction>
	<reaction id="BCAROHX2" name="beta-carotene hydroxylase" reversible="false">
		<notes>
			<body xmlns="http://www.w3.org/1999/xhtml">
			<p>GENE_ASSOCIATION:"cce_4622"</p>
			<p>Protein_ASSOCIATION:"1.14.13.-"</p>
			<p/>
			</body>
		</notes>
		<listOfReactants>
			<speciesReference species="cpd00067_c" stoichiometry="1"/>
			<speciesReference species="cpd00007_c" stoichiometry="1"/>
			<speciesReference species="cpd00005_c" stoichiometry="1"/>
			<speciesReference species="cpd05498_c" stoichiometry="1"/>
		</listOfReactants>
		<listOfProducts>
			<speciesReference species="cpd00001_c" stoichiometry="1"/>
			<speciesReference species="cpd00006_c" stoichiometry="1"/>
			<speciesReference species="cpd03637_c" stoichiometry="1"/>
		</listOfProducts>
	</reaction>
	<reaction id="PHYTEDH1" name="phytoene desaturase" reversible="false">
		<notes>
			<body xmlns="http://www.w3.org/1999/xhtml">
			<p>GENE_ASSOCIATION:"cce_3754"</p>
			<p>Protein_ASSOCIATION:"Undetermined"</p>
			<p/>
			</body>
		</notes>
		<listOfReactants>
			<speciesReference species="cpd00003_c" stoichiometry="1"/>
			<speciesReference species="cpd03205_c" stoichiometry="1"/>
		</listOfReactants>
		<listOfProducts>
			<speciesReference species="cpd00067_c" stoichiometry="1"/>
			<speciesReference species="cpd00004_c" stoichiometry="1"/>
			<speciesReference species="cpd03206_c" stoichiometry="1"/>
		</listOfProducts>
	</reaction>
	<reaction id="PHYTEDH2" name="phytoene desaturase (nadp depedent)" reversible="false">
		<notes>
			<body xmlns="http://www.w3.org/1999/xhtml">
			<p>GENE_ASSOCIATION:"cce_3754"</p>
			<p>Protein_ASSOCIATION:"Undetermined"</p>
			<p/>
			</body>
		</notes>
		<listOfReactants>
			<speciesReference species="cpd00006_c" stoichiometry="1"/>
			<speciesReference species="cpd03205_c" stoichiometry="1"/>
		</listOfReactants>
		<listOfProducts>
			<speciesReference species="cpd00067_c" stoichiometry="1"/>
			<speciesReference species="cpd00005_c" stoichiometry="1"/>
			<speciesReference species="cpd03206_c" stoichiometry="1"/>
		</listOfProducts>
	</reaction>
	<reaction id="PHYTFDH1" name="phytofluene desaturase" reversible="false">
		<notes>
			<body xmlns="http://www.w3.org/1999/xhtml">
			<p>GENE_ASSOCIATION:"cce_3754"</p>
			<p>Protein_ASSOCIATION:"Undetermined"</p>
			<p/>
			</body>
		</notes>
		<listOfReactants>
			<speciesReference species="cpd00003_c" stoichiometry="1"/>
			<speciesReference species="cpd03206_c" stoichiometry="1"/>
		</listOfReactants>
		<listOfProducts>
			<speciesReference species="cpd00067_c" stoichiometry="1"/>
			<speciesReference species="cpd00004_c" stoichiometry="1"/>
			<speciesReference species="cpd03215_c" stoichiometry="1"/>
		</listOfProducts>
	</reaction>
	<reaction id="PHYTFDH2" name="phytofluene desaturase (nadp dependent)" reversible="false">
		<notes>
			<body xmlns="http://www.w3.org/1999/xhtml">
			<p>GENE_ASSOCIATION:"cce_3754"</p>
			<p>Protein_ASSOCIATION:"Undetermined"</p>
			<p/>
			</body>
		</notes>
		<listOfReactants>
			<speciesReference species="cpd00006_c" stoichiometry="1"/>
			<speciesReference species="cpd03206_c" stoichiometry="1"/>
		</listOfReactants>
		<listOfProducts>
			<speciesReference species="cpd00067_c" stoichiometry="1"/>
			<speciesReference species="cpd00005_c" stoichiometry="1"/>
			<speciesReference species="cpd03215_c" stoichiometry="1"/>
		</listOfProducts>
	</reaction>
	<reaction id="rxn01489" name="Geranylgeranyl-diphosphate_geranylgeranyl-diphosphate" reversible="false">
		<notes>
			<body xmlns="http://www.w3.org/1999/xhtml">
			<p>GENE_ASSOCIATION:"cce_3755"</p>
			<p>Protein_ASSOCIATION:"2.5.1.32"</p>
			<p/>
			</body>
		</notes>
		<listOfReactants>
			<speciesReference species="cpd00289_c" stoichiometry="2"/>
		</listOfReactants>
		<listOfProducts>
			<speciesReference species="cpd00012_c" stoichiometry="1"/>
			<speciesReference species="cpd02168_c" stoichiometry="1"/>
		</listOfProducts>
	</reaction>
	<reaction id="rxn03646" name="rxn03646" reversible="false">
		<notes>
			<body xmlns="http://www.w3.org/1999/xhtml">
			<p>GENE_ASSOCIATION:"cce_3426 and cue_1173"</p>
			<p>Protein_ASSOCIATION:"5.5.1.19"</p>
			<p/>
			</body>
		</notes>
		<listOfReactants>
			<speciesReference species="cpd03217_c" stoichiometry="1"/>
		</listOfReactants>
		<listOfProducts>
			<speciesReference species="cpd03220_c" stoichiometry="1"/>
		</listOfProducts>
	</reaction>
	<reaction id="rxn03648" name="rxn03648" reversible="false">
		<notes>
			<body xmlns="http://www.w3.org/1999/xhtml">
			<p>GENE_ASSOCIATION:"nf"</p>
			<p>Protein_ASSOCIATION:"Undetermined"</p>
			<p/>
			</body>
		</notes>
		<listOfReactants>
			<speciesReference species="cpd01420_c" stoichiometry="1"/>
		</listOfReactants>
		<listOfProducts>
			<speciesReference species="cpd05499_c" stoichiometry="1"/>
		</listOfProducts>
	</reaction>
	<reaction id="rxn05031" name="prephytoene diphosphate_geranylgeranyl-diphosphate" reversible="false">
		<notes>
			<body xmlns="http://www.w3.org/1999/xhtml">
			<p>GENE_ASSOCIATION:"cce_3755"</p>
			<p>Protein_ASSOCIATION:"2.5.1.32"</p>
			<p/>
			</body>
		</notes>
		<listOfReactants>
			<speciesReference species="cpd02168_c" stoichiometry="1"/>
		</listOfReactants>
		<listOfProducts>
			<speciesReference species="cpd00012_c" stoichiometry="1"/>
			<speciesReference species="cpd03205_c" stoichiometry="1"/>
		</listOfProducts>
	</reaction>
	<reaction id="rxn06790" name="carotene desaturase (NADP+ dependent)" reversible="false">
		<notes>
			<body xmlns="http://www.w3.org/1999/xhtml">
			<p>GENE_ASSOCIATION:"(cce_4634 or cce_2779)"</p>
			<p>Protein_ASSOCIATION:"Undetermined"</p>
			<p/>
			</body>
		</notes>
		<listOfReactants>
			<speciesReference species="cpd00067_c" stoichiometry="1"/>
			<speciesReference species="cpd00005_c" stoichiometry="1"/>
			<speciesReference species="cpd00007_c" stoichiometry="1"/>
			<speciesReference species="cpd03215_c" stoichiometry="1"/>
		</listOfReactants>
		<listOfProducts>
			<speciesReference species="cpd00001_c" stoichiometry="2"/>
			<speciesReference species="cpd00006_c" stoichiometry="1"/>
			<speciesReference species="cpd03216_c" stoichiometry="1"/>
		</listOfProducts>
	</reaction>
	<reaction id="rxn06790b" name="carotene desaturase" reversible="false">
		<notes>
			<body xmlns="http://www.w3.org/1999/xhtml">
			<p>GENE_ASSOCIATION:"(cce_2779 or cce_4634)"</p>
			<p>Protein_ASSOCIATION:"Undetermined"</p>
			<p/>
			</body>
		</notes>
		<listOfReactants>
			<speciesReference species="cpd00067_c" stoichiometry="1"/>
			<speciesReference species="cpd00004_c" stoichiometry="1"/>
			<speciesReference species="cpd00007_c" stoichiometry="1"/>
			<speciesReference species="cpd03215_c" stoichiometry="1"/>
		</listOfReactants>
		<listOfProducts>
			<speciesReference species="cpd00001_c" stoichiometry="2"/>
			<speciesReference species="cpd00003_c" stoichiometry="1"/>
			<speciesReference species="cpd03216_c" stoichiometry="1"/>
		</listOfProducts>
	</reaction>
	<reaction id="rxn06792" name="neurosporene desaturase (nadp dependent)" reversible="false">
		<notes>
			<body xmlns="http://www.w3.org/1999/xhtml">
			<p>GENE_ASSOCIATION:"(cce_4634 or cce_2779)"</p>
			<p>Protein_ASSOCIATION:"Undetermined"</p>
			<p/>
			</body>
		</notes>
		<listOfReactants>
			<speciesReference species="cpd00067_c" stoichiometry="1"/>
			<speciesReference species="cpd00005_c" stoichiometry="1"/>
			<speciesReference species="cpd03216_c" stoichiometry="1"/>
			<speciesReference species="cpd00007_c" stoichiometry="1"/>
		</listOfReactants>
		<listOfProducts>
			<speciesReference species="cpd00001_c" stoichiometry="2"/>
			<speciesReference species="cpd03217_c" stoichiometry="1"/>
			<speciesReference species="cpd00006_c" stoichiometry="1"/>
		</listOfProducts>
	</reaction>
	<reaction id="rxn06792b" name="neurosporene desaturase" reversible="false">
		<notes>
			<body xmlns="http://www.w3.org/1999/xhtml">
			<p>GENE_ASSOCIATION:"(cce_4634 or cce_2779)"</p>
			<p>Protein_ASSOCIATION:"Undetermined"</p>
			<p/>
			</body>
		</notes>
		<listOfReactants>
			<speciesReference species="cpd00067_c" stoichiometry="1"/>
			<speciesReference species="cpd00004_c" stoichiometry="1"/>
			<speciesReference species="cpd03216_c" stoichiometry="1"/>
			<speciesReference species="cpd00007_c" stoichiometry="1"/>
		</listOfReactants>
		<listOfProducts>
			<speciesReference species="cpd00001_c" stoichiometry="2"/>
			<speciesReference species="cpd03217_c" stoichiometry="1"/>
			<speciesReference species="cpd00003_c" stoichiometry="1"/>
		</listOfProducts>
	</reaction>
	<reaction id="rxn07385" name="rxn07385" reversible="false">
		<notes>
			<body xmlns="http://www.w3.org/1999/xhtml">
			<p>GENE_ASSOCIATION:"cce_4622"</p>
			<p>Protein_ASSOCIATION:"1.14.13.-"</p>
			<p/>
			</body>
		</notes>
		<listOfReactants>
			<speciesReference species="cpd14663_c" stoichiometry="1"/>
			<speciesReference species="cpd00007_c" stoichiometry="0.5"/>
		</listOfReactants>
		<listOfProducts>
			<speciesReference species="cpd14665_c" stoichiometry="1"/>
		</listOfProducts>
	</reaction>
	<reaction id="rxn07643" name="rxn07643" reversible="false">
		<notes>
			<body xmlns="http://www.w3.org/1999/xhtml">
			<p>GENE_ASSOCIATION:"nf"</p>
			<p>Protein_ASSOCIATION:"Undetermined"</p>
			<p/>
			</body>
		</notes>
		<listOfReactants>
			<speciesReference species="cpd03220_c" stoichiometry="1"/>
			<speciesReference species="cpd00272_c" stoichiometry="1"/>
			<speciesReference species="cpd00242_c" stoichiometry="2"/>
			<speciesReference species="cpd00067_c" stoichiometry="2"/>
		</listOfReactants>
		<listOfProducts>
			<speciesReference species="cpd14663_c" stoichiometry="1"/>
			<speciesReference species="cpd00001_c" stoichiometry="1"/>
			<speciesReference species="cpd00007_c" stoichiometry="1.5"/>
			<speciesReference species="cpd00031_c" stoichiometry="1"/>
		</listOfProducts>
	</reaction>
	<reaction id="rxn11573" name="rxn11573" reversible="false">
		<notes>
			<body xmlns="http://www.w3.org/1999/xhtml">
			<p>GENE_ASSOCIATION:"nf"</p>
			<p>Protein_ASSOCIATION:"Undetermined"</p>
			<p/>
			</body>
		</notes>
		<listOfReactants>
			<speciesReference species="cpd03217_c" stoichiometry="1"/>
		</listOfReactants>
		<listOfProducts>
			<speciesReference species="cpd01420_c" stoichiometry="1"/>
		</listOfProducts>
	</reaction>
	<reaction id="rxn00198" name="Isocitrate_NADP+ oxidoreductase (decarboxylating)" reversible="true">
		<notes>
			<body xmlns="http://www.w3.org/1999/xhtml">
			<p>GENE_ASSOCIATION:"cce_3202"</p>
			<p>Protein_ASSOCIATION:"1.1.1.42"</p>
			<p/>
			</body>
		</notes>
		<listOfReactants>
			<speciesReference species="cpd00006_c" stoichiometry="1"/>
			<speciesReference species="cpd00260_c" stoichiometry="1"/>
		</listOfReactants>
		<listOfProducts>
			<speciesReference species="cpd00005_c" stoichiometry="1"/>
			<speciesReference species="cpd00011_c" stoichiometry="1"/>
			<speciesReference species="cpd00024_c" stoichiometry="1"/>
		</listOfProducts>
	</reaction>
	<reaction id="rxn00248" name="(S)-malate_NAD+ oxidoreductase" reversible="true">
		<notes>
			<body xmlns="http://www.w3.org/1999/xhtml">
			<p>GENE_ASSOCIATION:"cce_1850"</p>
			<p>Protein_ASSOCIATION:"1.1.1.37"</p>
			<p/>
			</body>
		</notes>
		<listOfReactants>
			<speciesReference species="cpd00003_c" stoichiometry="1"/>
			<speciesReference species="cpd00130_c" stoichiometry="1"/>
		</listOfReactants>
		<listOfProducts>
			<speciesReference species="cpd00004_c" stoichiometry="1"/>
			<speciesReference species="cpd00032_c" stoichiometry="1"/>
			<speciesReference species="cpd00067_c" stoichiometry="1"/>
		</listOfProducts>
	</reaction>
	<reaction id="rxn00256" name="Citrate synthase" reversible="false">
		<notes>
			<body xmlns="http://www.w3.org/1999/xhtml">
			<p>GENE_ASSOCIATION:"cce_1900"</p>
			<p>Protein_ASSOCIATION:"2.3.3.1"</p>
			<p/>
			</body>
		</notes>
		<listOfReactants>
			<speciesReference species="cpd00001_c" stoichiometry="1"/>
			<speciesReference species="cpd00022_c" stoichiometry="1"/>
			<speciesReference species="cpd00032_c" stoichiometry="1"/>
		</listOfReactants>
		<listOfProducts>
			<speciesReference species="cpd00010_c" stoichiometry="1"/>
			<speciesReference species="cpd00067_c" stoichiometry="1"/>
			<speciesReference species="cpd00137_c" stoichiometry="1"/>
		</listOfProducts>
	</reaction>
	<reaction id="rxn00285" name="Succinate_CoA ligase (ADP-forming)" reversible="true">
		<notes>
			<body xmlns="http://www.w3.org/1999/xhtml">
			<p>GENE_ASSOCIATION:"(cce_2357 and cce_2358)"</p>
			<p>Protein_ASSOCIATION:"6.2.1.5"</p>
			<p/>
			</body>
		</notes>
		<listOfReactants>
			<speciesReference species="cpd00002_c" stoichiometry="1"/>
			<speciesReference species="cpd00010_c" stoichiometry="1"/>
			<speciesReference species="cpd00036_c" stoichiometry="1"/>
		</listOfReactants>
		<listOfProducts>
			<speciesReference species="cpd00008_c" stoichiometry="1"/>
			<speciesReference species="cpd00009_c" stoichiometry="1"/>
			<speciesReference species="cpd00078_c" stoichiometry="1"/>
		</listOfProducts>
	</reaction>
	<reaction id="rxn00288" name="Succinate_(acceptor) oxidoreductase" reversible="false">
		<notes>
			<body xmlns="http://www.w3.org/1999/xhtml">
			<p>GENE_ASSOCIATION:"(cce_3244 and cce_0663)"</p>
			<p>Protein_ASSOCIATION:"1.3.99.1"</p>
			<p/>
			</body>
		</notes>
		<listOfReactants>
			<speciesReference species="cpd00015_c" stoichiometry="1"/>
			<speciesReference species="cpd00036_c" stoichiometry="1"/>
		</listOfReactants>
		<listOfProducts>
			<speciesReference species="cpd00106_c" stoichiometry="1"/>
			<speciesReference species="cpd00982_c" stoichiometry="1"/>
		</listOfProducts>
	</reaction>
	<reaction id="rxn00799" name="(S)-Malate hydro-lyase" reversible="true">
		<notes>
			<body xmlns="http://www.w3.org/1999/xhtml">
			<p>GENE_ASSOCIATION:"cce_0396"</p>
			<p>Protein_ASSOCIATION:"4.2.1.2"</p>
			<p/>
			</body>
		</notes>
		<listOfReactants>
			<speciesReference species="cpd00130_c" stoichiometry="1"/>
		</listOfReactants>
		<listOfProducts>
			<speciesReference species="cpd00001_c" stoichiometry="1"/>
			<speciesReference species="cpd00106_c" stoichiometry="1"/>
		</listOfProducts>
	</reaction>
	<reaction id="rxn00973" name="citrate hydro-lyase" reversible="true">
		<notes>
			<body xmlns="http://www.w3.org/1999/xhtml">
			<p>GENE_ASSOCIATION:"cce_3280"</p>
			<p>Protein_ASSOCIATION:"4.2.1.3"</p>
			<p/>
			</body>
		</notes>
		<listOfReactants>
			<speciesReference species="cpd00137_c" stoichiometry="1"/>
		</listOfReactants>
		<listOfProducts>
			<speciesReference species="cpd00260_c" stoichiometry="1"/>
		</listOfProducts>
	</reaction>
	<reaction id="SUC_PQ" name="Succinate dehydrogenase (plastoquinone)" reversible="false">
		<notes>
			<body xmlns="http://www.w3.org/1999/xhtml">
			<p>GENE_ASSOCIATION:"nf"</p>
			<p>Protein_ASSOCIATION:"Undetermined"</p>
			<p/>
			</body>
		</notes>
		<listOfReactants>
			<speciesReference species="cpd00982_c" stoichiometry="1"/>
			<speciesReference species="cpd07274_l" stoichiometry="1"/>
		</listOfReactants>
		<listOfProducts>
			<speciesReference species="cpd00015_c" stoichiometry="1"/>
			<speciesReference species="cpd16503_l" stoichiometry="1"/>
		</listOfProducts>
	</reaction>
	<reaction id="CGPase" name="Cyanophycinase" reversible="false">
		<notes>
			<body xmlns="http://www.w3.org/1999/xhtml">
			<p>GENE_ASSOCIATION:"cce_2236"</p>
			<p>Protein_ASSOCIATION:"Undetermined"</p>
			<p/>
			</body>
		</notes>
		<listOfReactants>
			<speciesReference species="cyanophy_c" stoichiometry="1"/>
			<speciesReference species="cpd00001_c" stoichiometry="1"/>
		</listOfReactants>
		<listOfProducts>
			<speciesReference species="argLaspL_c" stoichiometry="2"/>
		</listOfProducts>
	</reaction>
	<reaction id="CphSArg" name="Cyanophycin synthase (L-arginine adding)" reversible="false">
		<notes>
			<body xmlns="http://www.w3.org/1999/xhtml">
			<p>GENE_ASSOCIATION:"cce_2237"</p>
			<p>Protein_ASSOCIATION:"Undetermined"</p>
			<p/>
			</body>
		</notes>
		<listOfReactants>
			<speciesReference species="cpdR_D_D_c" stoichiometry="1"/>
			<speciesReference species="cpd00051_c" stoichiometry="1"/>
			<speciesReference species="cpd00002_c" stoichiometry="1"/>
		</listOfReactants>
		<listOfProducts>
			<speciesReference species="cyanophy_c" stoichiometry="1"/>
			<speciesReference species="cpd00008_c" stoichiometry="1"/>
			<speciesReference species="cpd00067_c" stoichiometry="1"/>
			<speciesReference species="cpd00009_c" stoichiometry="1"/>
		</listOfProducts>
	</reaction>
	<reaction id="CphSAsp" name="Cyanophycin synthase (L-aspartate adding)" reversible="false">
		<notes>
			<body xmlns="http://www.w3.org/1999/xhtml">
			<p>GENE_ASSOCIATION:"cce_2237"</p>
			<p>Protein_ASSOCIATION:"Undetermined"</p>
			<p/>
			</body>
		</notes>
		<listOfReactants>
			<speciesReference species="argLaspL_c" stoichiometry="1"/>
			<speciesReference species="cpd00041_c" stoichiometry="1"/>
			<speciesReference species="cpd00002_c" stoichiometry="1"/>
		</listOfReactants>
		<listOfProducts>
			<speciesReference species="cpdR_D_D_c" stoichiometry="1"/>
			<speciesReference species="cpd00008_c" stoichiometry="1"/>
			<speciesReference species="cpd00009_c" stoichiometry="1"/>
		</listOfProducts>
	</reaction>
	<reaction id="MonoCphS" name="Cyanophycin monomer synthesis" reversible="false">
		<notes>
			<body xmlns="http://www.w3.org/1999/xhtml">
			<p>GENE_ASSOCIATION:"cce_2237"</p>
			<p>Protein_ASSOCIATION:"Undetermined"</p>
			<p/>
			</body>
		</notes>
		<listOfReactants>
			<speciesReference species="cpd00051_c" stoichiometry="1"/>
			<speciesReference species="cpd00041_c" stoichiometry="1"/>
			<speciesReference species="cpd00002_c" stoichiometry="1"/>
		</listOfReactants>
		<listOfProducts>
			<speciesReference species="cpd00008_c" stoichiometry="1"/>
			<speciesReference species="argLaspL_c" stoichiometry="1"/>
			<speciesReference species="cpd00009_c" stoichiometry="1"/>
		</listOfProducts>
	</reaction>
	<reaction id="rxn00126" name="ATP_L-methione S-adenosyltransferase" reversible="false">
		<notes>
			<body xmlns="http://www.w3.org/1999/xhtml">
			<p>GENE_ASSOCIATION:"cce_1822"</p>
			<p>Protein_ASSOCIATION:"2.5.1.6"</p>
			<p/>
			</body>
		</notes>
		<listOfReactants>
			<speciesReference species="cpd00001_c" stoichiometry="1"/>
			<speciesReference species="cpd00002_c" stoichiometry="1"/>
			<speciesReference species="cpd00060_c" stoichiometry="1"/>
		</listOfReactants>
		<listOfProducts>
			<speciesReference species="cpd00009_c" stoichiometry="1"/>
			<speciesReference species="cpd00012_c" stoichiometry="1"/>
			<speciesReference species="cpd00017_c" stoichiometry="1"/>
		</listOfProducts>
	</reaction>
	<reaction id="rxn00141" name="S-Adenosyl-L-homocysteine hydrolase" reversible="false">
		<notes>
			<body xmlns="http://www.w3.org/1999/xhtml">
			<p>GENE_ASSOCIATION:"cce_0835"</p>
			<p>Protein_ASSOCIATION:"3.3.1.1"</p>
			<p/>
			</body>
		</notes>
		<listOfReactants>
			<speciesReference species="cpd00001_c" stoichiometry="1"/>
			<speciesReference species="cpd00019_c" stoichiometry="1"/>
		</listOfReactants>
		<listOfProducts>
			<speciesReference species="cpd00135_c" stoichiometry="1"/>
			<speciesReference species="cpd00182_c" stoichiometry="1"/>
		</listOfProducts>
	</reaction>
	<reaction id="rxn00455" name="N-Formyl-L-methionine amidohydrolase" reversible="false">
		<notes>
			<body xmlns="http://www.w3.org/1999/xhtml">
			<p>GENE_ASSOCIATION:"cce_4608"</p>
			<p>Protein_ASSOCIATION:"3.5.1.31"</p>
			<p/>
			</body>
		</notes>
		<listOfReactants>
			<speciesReference species="cpd00001_c" stoichiometry="1"/>
			<speciesReference species="cpd02012_c" stoichiometry="1"/>
		</listOfReactants>
		<listOfProducts>
			<speciesReference species="cpd00047_c" stoichiometry="1"/>
			<speciesReference species="cpd00060_c" stoichiometry="1"/>
		</listOfProducts>
	</reaction>
	<reaction id="rxn00693" name="5-Methyltetrahydrofolate_L-homocysteine S-methyltransferase" reversible="false">
		<notes>
			<body xmlns="http://www.w3.org/1999/xhtml">
			<p>GENE_ASSOCIATION:"cce_0077"</p>
			<p>Protein_ASSOCIATION:"2.1.1.13"</p>
			<p/>
			</body>
		</notes>
		<listOfReactants>
			<speciesReference species="cpd00135_c" stoichiometry="1"/>
			<speciesReference species="cpd00345_c" stoichiometry="1"/>
		</listOfReactants>
		<listOfProducts>
			<speciesReference species="cpd00060_c" stoichiometry="1"/>
			<speciesReference species="cpd00087_c" stoichiometry="1"/>
			<speciesReference species="cpd00067_c" stoichiometry="1"/>
		</listOfProducts>
	</reaction>
	<reaction id="rxn00952" name="O-Acetyl-L-homoserine acetate-lyase (adding methanethiol)" reversible="false">
		<notes>
			<body xmlns="http://www.w3.org/1999/xhtml">
			<p>GENE_ASSOCIATION:"(cce_1473 or cce_0210)"</p>
			<p>Protein_ASSOCIATION:"4.2.99.8"</p>
			<p/>
			</body>
		</notes>
		<listOfReactants>
			<speciesReference species="cpd00239_c" stoichiometry="1"/>
			<speciesReference species="cpd00790_c" stoichiometry="1"/>
		</listOfReactants>
		<listOfProducts>
			<speciesReference species="cpd00029_c" stoichiometry="1"/>
			<speciesReference species="cpd00067_c" stoichiometry="1"/>
			<speciesReference species="cpd00135_c" stoichiometry="1"/>
		</listOfProducts>
	</reaction>
	<reaction id="rxn01022" name="5'-Methylthioadenosine_orthophosphate" reversible="false">
		<notes>
			<body xmlns="http://www.w3.org/1999/xhtml">
			<p>GENE_ASSOCIATION:"cce_1181"</p>
			<p>Protein_ASSOCIATION:"2.4.2.28"</p>
			<p/>
			</body>
		</notes>
		<listOfReactants>
			<speciesReference species="cpd00009_c" stoichiometry="1"/>
			<speciesReference species="cpd00147_c" stoichiometry="1"/>
		</listOfReactants>
		<listOfProducts>
			<speciesReference species="cpd00128_c" stoichiometry="1"/>
			<speciesReference species="cpd02574_c" stoichiometry="1"/>
		</listOfProducts>
	</reaction>
	<reaction id="rxn01303" name="Acetyl-CoA_L-homoserine O-acetyltransferase" reversible="true">
		<notes>
			<body xmlns="http://www.w3.org/1999/xhtml">
			<p>GENE_ASSOCIATION:"nf"</p>
			<p>Protein_ASSOCIATION:"2.3.1.31"</p>
			<p/>
			</body>
		</notes>
		<listOfReactants>
			<speciesReference species="cpd00022_c" stoichiometry="1"/>
			<speciesReference species="cpd00227_c" stoichiometry="1"/>
		</listOfReactants>
		<listOfProducts>
			<speciesReference species="cpd00010_c" stoichiometry="1"/>
			<speciesReference species="cpd00790_c" stoichiometry="1"/>
		</listOfProducts>
	</reaction>
	<reaction id="rxn03052" name="5-Methyltetrahydropteroyltri-L-glutamate_L-homocysteine" reversible="false">
		<notes>
			<body xmlns="http://www.w3.org/1999/xhtml">
			<p>GENE_ASSOCIATION:"cce_4821"</p>
			<p>Protein_ASSOCIATION:"2.1.1.14"</p>
			<p/>
			</body>
		</notes>
		<listOfReactants>
			<speciesReference species="cpd00135_c" stoichiometry="1"/>
			<speciesReference species="cpd02738_c" stoichiometry="1"/>
		</listOfReactants>
		<listOfProducts>
			<speciesReference species="cpd00060_c" stoichiometry="1"/>
			<speciesReference species="cpd02555_c" stoichiometry="1"/>
		</listOfProducts>
	</reaction>
	<reaction id="rxn06435" name="L-Cysteine_tRNA(Cys) ligase (AMP-forming)" reversible="false">
		<notes>
			<body xmlns="http://www.w3.org/1999/xhtml">
			<p>GENE_ASSOCIATION:"(cce_4842 or cce_0509)"</p>
			<p>Protein_ASSOCIATION:"6.1.1.16"</p>
			<p/>
			</body>
		</notes>
		<listOfReactants>
			<speciesReference species="cpd00002_c" stoichiometry="1"/>
			<speciesReference species="cpd00084_c" stoichiometry="1"/>
			<speciesReference species="cpd11910_c" stoichiometry="1"/>
		</listOfReactants>
		<listOfProducts>
			<speciesReference species="cpd00012_c" stoichiometry="1"/>
			<speciesReference species="cpd00018_c" stoichiometry="1"/>
			<speciesReference species="cpd12255_c" stoichiometry="1"/>
		</listOfProducts>
	</reaction>
	<reaction id="rxn06443" name="L-Methionine_tRNAMet ligase (AMP-forming)" reversible="false">
		<notes>
			<body xmlns="http://www.w3.org/1999/xhtml">
			<p>GENE_ASSOCIATION:"cce_1946"</p>
			<p>Protein_ASSOCIATION:"6.1.1.10"</p>
			<p/>
			</body>
		</notes>
		<listOfReactants>
			<speciesReference species="cpd00002_c" stoichiometry="1"/>
			<speciesReference species="cpd00060_c" stoichiometry="1"/>
			<speciesReference species="cpd11918_c" stoichiometry="1"/>
		</listOfReactants>
		<listOfProducts>
			<speciesReference species="cpd00012_c" stoichiometry="1"/>
			<speciesReference species="cpd00018_c" stoichiometry="1"/>
			<speciesReference species="cpd12105_c" stoichiometry="1"/>
		</listOfProducts>
	</reaction>
	<reaction id="rxn06538" name="10-Formyltetrahydrofolate_L-methionyl-tRNA N-formyltransferase" reversible="false">
		<notes>
			<body xmlns="http://www.w3.org/1999/xhtml">
			<p>GENE_ASSOCIATION:"cce_0949"</p>
			<p>Protein_ASSOCIATION:"2.1.2.9"</p>
			<p/>
			</body>
		</notes>
		<listOfReactants>
			<speciesReference species="cpd00201_c" stoichiometry="1"/>
			<speciesReference species="cpd12105_c" stoichiometry="1"/>
		</listOfReactants>
		<listOfProducts>
			<speciesReference species="cpd00067_c" stoichiometry="1"/>
			<speciesReference species="cpd00087_c" stoichiometry="1"/>
			<speciesReference species="cpd12285_c" stoichiometry="1"/>
		</listOfProducts>
	</reaction>
	<reaction id="rxn09888" name="cytosine 5-methyltransferase" reversible="true">
		<notes>
			<body xmlns="http://www.w3.org/1999/xhtml">
			<p>GENE_ASSOCIATION:"(cce_4511 or cce_3196 or cce_1213 or cce_4745 or cce_3473 or cce_3993 or cce_2551)"</p>
			<p>Protein_ASSOCIATION:"2.1.1.37"</p>
			<p/>
			</body>
		</notes>
		<listOfReactants>
			<speciesReference species="cpd00017_c" stoichiometry="1"/>
			<speciesReference species="cpd00307_c" stoichiometry="1"/>
		</listOfReactants>
		<listOfProducts>
			<speciesReference species="cpd00019_c" stoichiometry="1"/>
			<speciesReference species="cpd00067_c" stoichiometry="1"/>
			<speciesReference species="cpd01587_c" stoichiometry="1"/>
		</listOfProducts>
	</reaction>
	<reaction id="rxn11944" name="Methyltransferase" reversible="false">
		<notes>
			<body xmlns="http://www.w3.org/1999/xhtml">
			<p>GENE_ASSOCIATION:"cce_2133 or cce_0719 or cce_1981 or cce_3918 or cce_2570"</p>
			<p>Protein_ASSOCIATION:"2.1.1.-"</p>
			<p/>
			</body>
		</notes>
		<listOfReactants>
			<speciesReference species="cpd00017_c" stoichiometry="1"/>
			<speciesReference species="cpd02555_c" stoichiometry="1"/>
		</listOfReactants>
		<listOfProducts>
			<speciesReference species="cpd00019_c" stoichiometry="1"/>
			<speciesReference species="cpd00067_c" stoichiometry="1"/>
			<speciesReference species="cpd02738_c" stoichiometry="1"/>
		</listOfProducts>
	</reaction>
	<reaction id="EX_acmana" name="N-Acetyl-D-mannosamine exchange" reversible="true">
		<notes>
			<body xmlns="http://www.w3.org/1999/xhtml">
			<p>GENE_ASSOCIATION:"nf"</p>
			<p>Protein_ASSOCIATION:"Undetermined"</p>
			<p/>
			</body>
		</notes>
		<listOfReactants>
			<speciesReference species="cpd00492_e" stoichiometry="1"/>
		</listOfReactants>
	</reaction>
	<reaction id="EX_ala_D" name="D-Alanine exchange" reversible="true">
		<notes>
			<body xmlns="http://www.w3.org/1999/xhtml">
			<p>GENE_ASSOCIATION:"nf"</p>
			<p>Protein_ASSOCIATION:"Undetermined"</p>
			<p/>
			</body>
		</notes>
		<listOfReactants>
			<speciesReference species="cpd00117_e" stoichiometry="1"/>
		</listOfReactants>
	</reaction>
	<reaction id="EX_amet" name="S-Adenosyl-L-methionine exchange" reversible="true">
		<notes>
			<body xmlns="http://www.w3.org/1999/xhtml">
			<p>GENE_ASSOCIATION:"nf"</p>
			<p>Protein_ASSOCIATION:"Undetermined"</p>
			<p/>
			</body>
		</notes>
		<listOfReactants>
			<speciesReference species="cpd00017_e" stoichiometry="1"/>
		</listOfReactants>
	</reaction>
	<reaction id="EX_arsni2" name="arsenite exchange" reversible="true">
		<notes>
			<body xmlns="http://www.w3.org/1999/xhtml">
			<p>GENE_ASSOCIATION:"nf"</p>
			<p>Protein_ASSOCIATION:"Undetermined"</p>
			<p/>
			</body>
		</notes>
		<listOfReactants>
			<speciesReference species="cpd04098_e" stoichiometry="1"/>
		</listOfReactants>
	</reaction>
	<reaction id="EX_asn_L" name="L-asparagine exchange" reversible="true">
		<notes>
			<body xmlns="http://www.w3.org/1999/xhtml">
			<p>GENE_ASSOCIATION:"nf"</p>
			<p>Protein_ASSOCIATION:"Undetermined"</p>
			<p/>
			</body>
		</notes>
		<listOfReactants>
			<speciesReference species="cpd00132_e" stoichiometry="1"/>
		</listOfReactants>
	</reaction>
	<reaction id="EX_asp_L" name="L-aspartate exchange" reversible="true">
		<notes>
			<body xmlns="http://www.w3.org/1999/xhtml">
			<p>GENE_ASSOCIATION:"nf"</p>
			<p>Protein_ASSOCIATION:"Undetermined"</p>
			<p/>
			</body>
		</notes>
		<listOfReactants>
			<speciesReference species="cpd00041_e" stoichiometry="1"/>
		</listOfReactants>
	</reaction>
	<reaction id="EX_Calcium" name="Calcium exchange" reversible="true">
		<notes>
			<body xmlns="http://www.w3.org/1999/xhtml">
			<p>GENE_ASSOCIATION:"nf"</p>
			<p>Protein_ASSOCIATION:"Undetermined"</p>
			<p/>
			</body>
		</notes>
		<listOfReactants>
			<speciesReference species="cpd00063_e" stoichiometry="1"/>
		</listOfReactants>
	</reaction>
	<reaction id="EX_CarbonMonoxide" name="CO exchange" reversible="true">
		<notes>
			<body xmlns="http://www.w3.org/1999/xhtml">
			<p>GENE_ASSOCIATION:"nf"</p>
			<p>Protein_ASSOCIATION:"Undetermined"</p>
			<p/>
			</body>
		</notes>
		<listOfReactants>
			<speciesReference species="cpd00204_e" stoichiometry="1"/>
		</listOfReactants>
	</reaction>
	<reaction id="EX_CO2" name="CO2 exchange" reversible="true">
		<notes>
			<body xmlns="http://www.w3.org/1999/xhtml">
			<p>GENE_ASSOCIATION:"nf"</p>
			<p>Protein_ASSOCIATION:"Undetermined"</p>
			<p/>
			</body>
		</notes>
		<listOfReactants>
			<speciesReference species="cpd00011_e" stoichiometry="1"/>
		</listOfReactants>
	</reaction>
	<reaction id="EX_Co2" name="Cobalt exchange" reversible="true">
		<notes>
			<body xmlns="http://www.w3.org/1999/xhtml">
			<p>GENE_ASSOCIATION:"nf"</p>
			<p>Protein_ASSOCIATION:"Undetermined"</p>
			<p/>
			</body>
		</notes>
		<listOfReactants>
			<speciesReference species="cpd00149_e" stoichiometry="1"/>
		</listOfReactants>
	</reaction>
	<reaction id="EX_Cu2" name="Copper exchange" reversible="true">
		<notes>
			<body xmlns="http://www.w3.org/1999/xhtml">
			<p>GENE_ASSOCIATION:"nf"</p>
			<p>Protein_ASSOCIATION:"Undetermined"</p>
			<p/>
			</body>
		</notes>
		<listOfReactants>
			<speciesReference species="cpd00058_e" stoichiometry="1"/>
		</listOfReactants>
	</reaction>
	<reaction id="EX_etoh" name="Ethanol exchange" reversible="true">
		<notes>
			<body xmlns="http://www.w3.org/1999/xhtml">
			<p>GENE_ASSOCIATION:"nf"</p>
			<p>Protein_ASSOCIATION:"Undetermined"</p>
			<p/>
			</body>
		</notes>
		<listOfReactants>
			<speciesReference species="cpd00363_e" stoichiometry="1"/>
		</listOfReactants>
	</reaction>
	<reaction id="EX_Fe2" name="Fe2+ exchange" reversible="true">
		<notes>
			<body xmlns="http://www.w3.org/1999/xhtml">
			<p>GENE_ASSOCIATION:"nf"</p>
			<p>Protein_ASSOCIATION:"Undetermined"</p>
			<p/>
			</body>
		</notes>
		<listOfReactants>
			<speciesReference species="cpd10515_e" stoichiometry="1"/>
		</listOfReactants>
	</reaction>
	<reaction id="EX_Fe3" name="Fe3+ exchange" reversible="true">
		<notes>
			<body xmlns="http://www.w3.org/1999/xhtml">
			<p>GENE_ASSOCIATION:"nf"</p>
			<p>Protein_ASSOCIATION:"Undetermined"</p>
			<p/>
			</body>
		</notes>
		<listOfReactants>
			<speciesReference species="cpd10516_e" stoichiometry="1"/>
		</listOfReactants>
	</reaction>
	<reaction id="EX_for" name="Formate exchange" reversible="true">
		<notes>
			<body xmlns="http://www.w3.org/1999/xhtml">
			<p>GENE_ASSOCIATION:"nf"</p>
			<p>Protein_ASSOCIATION:"Undetermined"</p>
			<p/>
			</body>
		</notes>
		<listOfReactants>
			<speciesReference species="cpd00047_e" stoichiometry="1"/>
		</listOfReactants>
	</reaction>
	<reaction id="EX_gal" name="D-Galactose exchange" reversible="true">
		<notes>
			<body xmlns="http://www.w3.org/1999/xhtml">
			<p>GENE_ASSOCIATION:"nf"</p>
			<p>Protein_ASSOCIATION:"Undetermined"</p>
			<p/>
			</body>
		</notes>
		<listOfReactants>
			<speciesReference species="cpd00108_e" stoichiometry="1"/>
		</listOfReactants>
	</reaction>
	<reaction id="EX_glu_D" name="D-Glutamate exchange" reversible="true">
		<notes>
			<body xmlns="http://www.w3.org/1999/xhtml">
			<p>GENE_ASSOCIATION:"nf"</p>
			<p>Protein_ASSOCIATION:"Undetermined"</p>
			<p/>
			</body>
		</notes>
		<listOfReactants>
			<speciesReference species="cpd00186_e" stoichiometry="1"/>
		</listOfReactants>
	</reaction>
	<reaction id="EX_gly" name="Glycine exchange" reversible="true">
		<notes>
			<body xmlns="http://www.w3.org/1999/xhtml">
			<p>GENE_ASSOCIATION:"nf"</p>
			<p>Protein_ASSOCIATION:"Undetermined"</p>
			<p/>
			</body>
		</notes>
		<listOfReactants>
			<speciesReference species="cpd00033_e" stoichiometry="1"/>
		</listOfReactants>
	</reaction>
	<reaction id="EX_glyc" name="Glycerol exchange" reversible="true">
		<notes>
			<body xmlns="http://www.w3.org/1999/xhtml">
			<p>GENE_ASSOCIATION:"nf"</p>
			<p>Protein_ASSOCIATION:"Undetermined"</p>
			<p/>
			</body>
		</notes>
		<listOfReactants>
			<speciesReference species="cpd00100_e" stoichiometry="1"/>
		</listOfReactants>
	</reaction>
	<reaction id="EX_glyclt" name="Glycolate exchange" reversible="true">
		<notes>
			<body xmlns="http://www.w3.org/1999/xhtml">
			<p>GENE_ASSOCIATION:"nf"</p>
			<p>Protein_ASSOCIATION:"Undetermined"</p>
			<p/>
			</body>
		</notes>
		<listOfReactants>
			<speciesReference species="cpd00139_e" stoichiometry="1"/>
		</listOfReactants>
	</reaction>
	<reaction id="Supply_Glycogen" name="Glycogen supply reaction (from cytosolic storage)" reversible="true">
		<notes>
			<body xmlns="http://www.w3.org/1999/xhtml">
			<p>GENE_ASSOCIATION:"nf"</p>
			<p>Protein_ASSOCIATION:"Undetermined"</p>
			<p/>
			</body>
		</notes>
		<listOfReactants>
			<speciesReference species="cpd00155_c" stoichiometry="1"/>
		</listOfReactants>
	</reaction>
	<reaction id="EX_H" name="Proton exchange" reversible="true">
		<notes>
			<body xmlns="http://www.w3.org/1999/xhtml">
			<p>GENE_ASSOCIATION:"nf"</p>
			<p>Protein_ASSOCIATION:"Undetermined"</p>
			<p/>
			</body>
		</notes>
		<listOfReactants>
			<speciesReference species="cpd00067_e" stoichiometry="1"/>
		</listOfReactants>
	</reaction>
	<reaction id="EX_H2" name="Hydrogen exchange" reversible="true">
		<notes>
			<body xmlns="http://www.w3.org/1999/xhtml">
			<p>GENE_ASSOCIATION:"nf"</p>
			<p>Protein_ASSOCIATION:"Undetermined"</p>
			<p/>
			</body>
		</notes>
		<listOfReactants>
			<speciesReference species="cpd11640_e" stoichiometry="1"/>
		</listOfReactants>
	</reaction>
	<reaction id="EX_H2CO3" name="Bicarbonate exchange" reversible="true">
		<notes>
			<body xmlns="http://www.w3.org/1999/xhtml">
			<p>GENE_ASSOCIATION:"nf"</p>
			<p>Protein_ASSOCIATION:"Undetermined"</p>
			<p/>
			</body>
		</notes>
		<listOfReactants>
			<speciesReference species="cpd00242_e" stoichiometry="1"/>
		</listOfReactants>
	</reaction>
	<reaction id="EX_H2O" name="Water exchange" reversible="true">
		<notes>
			<body xmlns="http://www.w3.org/1999/xhtml">
			<p>GENE_ASSOCIATION:"nf"</p>
			<p>Protein_ASSOCIATION:"Undetermined"</p>
			<p/>
			</body>
		</notes>
		<listOfReactants>
			<speciesReference species="cpd00001_e" stoichiometry="1"/>
		</listOfReactants>
	</reaction>
	<reaction id="EX_h2s" name="Hydrogen sulfide exchange" reversible="true">
		<notes>
			<body xmlns="http://www.w3.org/1999/xhtml">
			<p>GENE_ASSOCIATION:"nf"</p>
			<p>Protein_ASSOCIATION:"Undetermined"</p>
			<p/>
			</body>
		</notes>
		<listOfReactants>
			<speciesReference species="cpd00239_e" stoichiometry="1"/>
		</listOfReactants>
	</reaction>
	<reaction id="EX_ile_L" name="L-Isoleucine exchange" reversible="true">
		<notes>
			<body xmlns="http://www.w3.org/1999/xhtml">
			<p>GENE_ASSOCIATION:"nf"</p>
			<p>Protein_ASSOCIATION:"Undetermined"</p>
			<p/>
			</body>
		</notes>
		<listOfReactants>
			<speciesReference species="cpd00322_e" stoichiometry="1"/>
		</listOfReactants>
	</reaction>
	<reaction id="EX_L_Alanine" name="Alanine exchange" reversible="true">
		<notes>
			<body xmlns="http://www.w3.org/1999/xhtml">
			<p>GENE_ASSOCIATION:"nf"</p>
			<p>Protein_ASSOCIATION:"Undetermined"</p>
			<p/>
			</body>
		</notes>
		<listOfReactants>
			<speciesReference species="cpd00035_e" stoichiometry="1"/>
		</listOfReactants>
	</reaction>
	<reaction id="EX_L_Glutamate" name="Glutamate exchange" reversible="true">
		<notes>
			<body xmlns="http://www.w3.org/1999/xhtml">
			<p>GENE_ASSOCIATION:"nf"</p>
			<p>Protein_ASSOCIATION:"Undetermined"</p>
			<p/>
			</body>
		</notes>
		<listOfReactants>
			<speciesReference species="cpd00023_e" stoichiometry="1"/>
		</listOfReactants>
	</reaction>
	<reaction id="EX_L_Glutamine" name="Glutamine exchange" reversible="true">
		<notes>
			<body xmlns="http://www.w3.org/1999/xhtml">
			<p>GENE_ASSOCIATION:"nf"</p>
			<p>Protein_ASSOCIATION:"Undetermined"</p>
			<p/>
			</body>
		</notes>
		<listOfReactants>
			<speciesReference species="cpd00053_e" stoichiometry="1"/>
		</listOfReactants>
	</reaction>
	<reaction id="EX_L_Leucine" name="Leucine exchange" reversible="true">
		<notes>
			<body xmlns="http://www.w3.org/1999/xhtml">
			<p>GENE_ASSOCIATION:"nf"</p>
			<p>Protein_ASSOCIATION:"Undetermined"</p>
			<p/>
			</body>
		</notes>
		<listOfReactants>
			<speciesReference species="cpd00107_e" stoichiometry="1"/>
		</listOfReactants>
	</reaction>
	<reaction id="EX_L_Proline" name="Proline exchange" reversible="true">
		<notes>
			<body xmlns="http://www.w3.org/1999/xhtml">
			<p>GENE_ASSOCIATION:"nf"</p>
			<p>Protein_ASSOCIATION:"Undetermined"</p>
			<p/>
			</body>
		</notes>
		<listOfReactants>
			<speciesReference species="cpd00129_e" stoichiometry="1"/>
		</listOfReactants>
	</reaction>
	<reaction id="EX_lac_D" name="D-lactate exchange" reversible="true">
		<notes>
			<body xmlns="http://www.w3.org/1999/xhtml">
			<p>GENE_ASSOCIATION:"nf"</p>
			<p>Protein_ASSOCIATION:"Undetermined"</p>
			<p/>
			</body>
		</notes>
		<listOfReactants>
			<speciesReference species="cpd00221_e" stoichiometry="1"/>
		</listOfReactants>
	</reaction>
	<reaction id="EX_lac_L" name="L-Lactate exchange" reversible="true">
		<notes>
			<body xmlns="http://www.w3.org/1999/xhtml">
			<p>GENE_ASSOCIATION:"nf"</p>
			<p>Protein_ASSOCIATION:"Undetermined"</p>
			<p/>
			</body>
		</notes>
		<listOfReactants>
			<speciesReference species="cpd00159_e" stoichiometry="1"/>
		</listOfReactants>
	</reaction>
	<reaction id="EX_met_D" name="D-Methionine exchange" reversible="true">
		<notes>
			<body xmlns="http://www.w3.org/1999/xhtml">
			<p>GENE_ASSOCIATION:"nf"</p>
			<p>Protein_ASSOCIATION:"Undetermined"</p>
			<p/>
			</body>
		</notes>
		<listOfReactants>
			<speciesReference species="cpd00637_e" stoichiometry="1"/>
		</listOfReactants>
	</reaction>
	<reaction id="EX_met_L" name="L-Methionine exchange" reversible="true">
		<notes>
			<body xmlns="http://www.w3.org/1999/xhtml">
			<p>GENE_ASSOCIATION:"nf"</p>
			<p>Protein_ASSOCIATION:"Undetermined"</p>
			<p/>
			</body>
		</notes>
		<listOfReactants>
			<speciesReference species="cpd00060_e" stoichiometry="1"/>
		</listOfReactants>
	</reaction>
	<reaction id="EX_Mg" name="Magnesium exchange" reversible="true">
		<notes>
			<body xmlns="http://www.w3.org/1999/xhtml">
			<p>GENE_ASSOCIATION:"nf"</p>
			<p>Protein_ASSOCIATION:"Undetermined"</p>
			<p/>
			</body>
		</notes>
		<listOfReactants>
			<speciesReference species="cpd00254_e" stoichiometry="1"/>
		</listOfReactants>
	</reaction>
	<reaction id="EX_Mn2" name="Mn2+ exchange" reversible="true">
		<notes>
			<body xmlns="http://www.w3.org/1999/xhtml">
			<p>GENE_ASSOCIATION:"nf"</p>
			<p>Protein_ASSOCIATION:"Undetermined"</p>
			<p/>
			</body>
		</notes>
		<listOfReactants>
			<speciesReference species="cpd00030_e" stoichiometry="1"/>
		</listOfReactants>
	</reaction>
	<reaction id="EX_Molybdate" name="Molybdate exchange" reversible="true">
		<notes>
			<body xmlns="http://www.w3.org/1999/xhtml">
			<p>GENE_ASSOCIATION:"nf"</p>
			<p>Protein_ASSOCIATION:"Undetermined"</p>
			<p/>
			</body>
		</notes>
		<listOfReactants>
			<speciesReference species="cpd11574_e" stoichiometry="1"/>
		</listOfReactants>
	</reaction>
	<reaction id="EX_N2" name="Nitrogen exchange" reversible="true">
		<notes>
			<body xmlns="http://www.w3.org/1999/xhtml">
			<p>GENE_ASSOCIATION:"nf"</p>
			<p>Protein_ASSOCIATION:"Undetermined"</p>
			<p/>
			</body>
		</notes>
		<listOfReactants>
			<speciesReference species="cpd00528_e" stoichiometry="1"/>
		</listOfReactants>
	</reaction>
	<reaction id="EX_NH3" name="Ammonia exchange" reversible="true">
		<notes>
			<body xmlns="http://www.w3.org/1999/xhtml">
			<p>GENE_ASSOCIATION:"nf"</p>
			<p>Protein_ASSOCIATION:"Undetermined"</p>
			<p/>
			</body>
		</notes>
		<listOfReactants>
			<speciesReference species="cpd00013_e" stoichiometry="1"/>
		</listOfReactants>
	</reaction>
	<reaction id="EX_Nickel" name="Nickel exchange" reversible="true">
		<notes>
			<body xmlns="http://www.w3.org/1999/xhtml">
			<p>GENE_ASSOCIATION:"nf"</p>
			<p>Protein_ASSOCIATION:"Undetermined"</p>
			<p/>
			</body>
		</notes>
		<listOfReactants>
			<speciesReference species="cpd00244_e" stoichiometry="1"/>
		</listOfReactants>
	</reaction>
	<reaction id="EX_Nitrate" name="Nitrate exchange" reversible="true">
		<notes>
			<body xmlns="http://www.w3.org/1999/xhtml">
			<p>GENE_ASSOCIATION:"nf"</p>
			<p>Protein_ASSOCIATION:"Undetermined"</p>
			<p/>
			</body>
		</notes>
		<listOfReactants>
			<speciesReference species="cpd00209_e" stoichiometry="1"/>
		</listOfReactants>
	</reaction>
	<reaction id="EX_no2" name="Nitrite exchange" reversible="true">
		<notes>
			<body xmlns="http://www.w3.org/1999/xhtml">
			<p>GENE_ASSOCIATION:"nf"</p>
			<p>Protein_ASSOCIATION:"Undetermined"</p>
			<p/>
			</body>
		</notes>
		<listOfReactants>
			<speciesReference species="cpd00075_e" stoichiometry="1"/>
		</listOfReactants>
	</reaction>
	<reaction id="EX_O2" name="Oxygen exchange" reversible="true">
		<notes>
			<body xmlns="http://www.w3.org/1999/xhtml">
			<p>GENE_ASSOCIATION:"nf"</p>
			<p>Protein_ASSOCIATION:"Undetermined"</p>
			<p/>
			</body>
		</notes>
		<listOfReactants>
			<speciesReference species="cpd00007_e" stoichiometry="1"/>
		</listOfReactants>
	</reaction>
	<reaction id="EX_PHO1" name="Photon exchange" reversible="true">
		<notes>
			<body xmlns="http://www.w3.org/1999/xhtml">
			<p>GENE_ASSOCIATION:"nf"</p>
			<p>Protein_ASSOCIATION:"Undetermined"</p>
			<p/>
			</body>
		</notes>
		<listOfReactants>
			<speciesReference species="hvphoton1_e" stoichiometry="1"/>
		</listOfReactants>
	</reaction>
	<reaction id="EX_PHO2" name="Photon exchange" reversible="true">
		<notes>
			<body xmlns="http://www.w3.org/1999/xhtml">
			<p>GENE_ASSOCIATION:"nf"</p>
			<p>Protein_ASSOCIATION:"Undetermined"</p>
			<p/>
			</body>
		</notes>
		<listOfReactants>
			<speciesReference species="hvphoton2_e" stoichiometry="1"/>
		</listOfReactants>
	</reaction>
	<reaction id="EX_Phosphate" name="Phosphate exchange" reversible="true">
		<notes>
			<body xmlns="http://www.w3.org/1999/xhtml">
			<p>GENE_ASSOCIATION:"nf"</p>
			<p>Protein_ASSOCIATION:"Undetermined"</p>
			<p/>
			</body>
		</notes>
		<listOfReactants>
			<speciesReference species="cpd00009_e" stoichiometry="1"/>
		</listOfReactants>
	</reaction>
	<reaction id="EX_Potassium" name="Potassium exchange" reversible="true">
		<notes>
			<body xmlns="http://www.w3.org/1999/xhtml">
			<p>GENE_ASSOCIATION:"nf"</p>
			<p>Protein_ASSOCIATION:"Undetermined"</p>
			<p/>
			</body>
		</notes>
		<listOfReactants>
			<speciesReference species="cpd00205_e" stoichiometry="1"/>
		</listOfReactants>
	</reaction>
	<reaction id="EX_Sodium" name="Sodium exchange" reversible="true">
		<notes>
			<body xmlns="http://www.w3.org/1999/xhtml">
			<p>GENE_ASSOCIATION:"nf"</p>
			<p>Protein_ASSOCIATION:"Undetermined"</p>
			<p/>
			</body>
		</notes>
		<listOfReactants>
			<speciesReference species="cpd00971_e" stoichiometry="1"/>
		</listOfReactants>
	</reaction>
	<reaction id="EX_Sulfate" name="Sulfate exchange" reversible="true">
		<notes>
			<body xmlns="http://www.w3.org/1999/xhtml">
			<p>GENE_ASSOCIATION:"nf"</p>
			<p>Protein_ASSOCIATION:"Undetermined"</p>
			<p/>
			</body>
		</notes>
		<listOfReactants>
			<speciesReference species="cpd00048_e" stoichiometry="1"/>
		</listOfReactants>
	</reaction>
	<reaction id="EX_val_L" name="L-Valine exchange" reversible="true">
		<notes>
			<body xmlns="http://www.w3.org/1999/xhtml">
			<p>GENE_ASSOCIATION:"nf"</p>
			<p>Protein_ASSOCIATION:"Undetermined"</p>
			<p/>
			</body>
		</notes>
		<listOfReactants>
			<speciesReference species="cpd00156_e" stoichiometry="1"/>
		</listOfReactants>
	</reaction>
	<reaction id="EX_wo4" name="tungstate exchange" reversible="true">
		<notes>
			<body xmlns="http://www.w3.org/1999/xhtml">
			<p>GENE_ASSOCIATION:"nf"</p>
			<p>Protein_ASSOCIATION:"Undetermined"</p>
			<p/>
			</body>
		</notes>
		<listOfReactants>
			<speciesReference species="cpd15574_e" stoichiometry="1"/>
		</listOfReactants>
	</reaction>
	<reaction id="EX_Zinc" name="Zinc exchange" reversible="true">
		<notes>
			<body xmlns="http://www.w3.org/1999/xhtml">
			<p>GENE_ASSOCIATION:"nf"</p>
			<p>Protein_ASSOCIATION:"Undetermined"</p>
			<p/>
			</body>
		</notes>
		<listOfReactants>
			<speciesReference species="cpd00034_e" stoichiometry="1"/>
		</listOfReactants>
	</reaction>
	<reaction id="DESAT161_ACP" name="Hexadecanoyl-ACP desaturase (n-C16_0ACP -> n-C16_1ACP)" reversible="false">
		<notes>
			<body xmlns="http://www.w3.org/1999/xhtml">
			<p>GENE_ASSOCIATION:"(cce_2713 or cce_3100 or cce_3759 or cce_3989)"</p>
			<p>Protein_ASSOCIATION:"1.14.19.2"</p>
			<p/>
			</body>
		</notes>
		<listOfReactants>
			<speciesReference species="cpd00067_c" stoichiometry="1"/>
			<speciesReference species="cpd00005_c" stoichiometry="1"/>
			<speciesReference species="cpd00007_c" stoichiometry="1"/>
			<speciesReference species="cpd11476_c" stoichiometry="1"/>
		</listOfReactants>
		<listOfProducts>
			<speciesReference species="cpd15239_c" stoichiometry="1"/>
			<speciesReference species="cpd00001_c" stoichiometry="2"/>
			<speciesReference species="cpd00006_c" stoichiometry="1"/>
		</listOfProducts>
	</reaction>
	<reaction id="DESAT181_ACP" name="Octadecanoyl-ACP desaturase (n-C18_0ACP -> n-C18_1ACP)" reversible="false">
		<notes>
			<body xmlns="http://www.w3.org/1999/xhtml">
			<p>GENE_ASSOCIATION:"(cce_2713 or cce_3100 or cce_3759 or cce_3989)"</p>
			<p>Protein_ASSOCIATION:"1.14.19.2"</p>
			<p/>
			</body>
		</notes>
		<listOfReactants>
			<speciesReference species="cpd00067_c" stoichiometry="1"/>
			<speciesReference species="cpd00005_c" stoichiometry="1"/>
			<speciesReference species="cpd00007_c" stoichiometry="1"/>
			<speciesReference species="cpd12458_c" stoichiometry="1"/>
		</listOfReactants>
		<listOfProducts>
			<speciesReference species="cpd00001_c" stoichiometry="2"/>
			<speciesReference species="cpd00006_c" stoichiometry="1"/>
			<speciesReference species="cpd11825_c" stoichiometry="1"/>
		</listOfProducts>
	</reaction>
	<reaction id="DESAT182_ACP" name="Octadecenoyl-ACP desaturase (n-C18_1ACP -> n-C18_2ACP)" reversible="false">
		<notes>
			<body xmlns="http://www.w3.org/1999/xhtml">
			<p>GENE_ASSOCIATION:"cce_3178"</p>
			<p>Protein_ASSOCIATION:"Undetermined"</p>
			<p/>
			</body>
		</notes>
		<listOfReactants>
			<speciesReference species="cpd00067_c" stoichiometry="1"/>
			<speciesReference species="cpd00005_c" stoichiometry="1"/>
			<speciesReference species="cpd00007_c" stoichiometry="1"/>
			<speciesReference species="cpd11825_c" stoichiometry="1"/>
		</listOfReactants>
		<listOfProducts>
			<speciesReference species="cpd00001_c" stoichiometry="2"/>
			<speciesReference species="cpd00006_c" stoichiometry="1"/>
			<speciesReference species="cpd15271_c" stoichiometry="1"/>
		</listOfProducts>
	</reaction>
	<reaction id="DESAT183_ACP" name="Octadecynoyl-ACP desaturase (n-C18_2ACP -> n-C18_3ACP)" reversible="false">
		<notes>
			<body xmlns="http://www.w3.org/1999/xhtml">
			<p>GENE_ASSOCIATION:"cce_4388"</p>
			<p>Protein_ASSOCIATION:"Undetermined"</p>
			<p/>
			</body>
		</notes>
		<listOfReactants>
			<speciesReference species="cpd00067_c" stoichiometry="1"/>
			<speciesReference species="cpd00005_c" stoichiometry="1"/>
			<speciesReference species="cpd00007_c" stoichiometry="1"/>
			<speciesReference species="cpd15271_c" stoichiometry="1"/>
		</listOfReactants>
		<listOfProducts>
			<speciesReference species="cpd00001_c" stoichiometry="2"/>
			<speciesReference species="cpd14882_c" stoichiometry="1"/>
			<speciesReference species="cpd00006_c" stoichiometry="1"/>
		</listOfProducts>
	</reaction>
	<reaction id="rxn00533" name="Acetyl-CoA_carbon-dioxide ligase (ADP-forming)" reversible="false">
		<notes>
			<body xmlns="http://www.w3.org/1999/xhtml">
			<p>GENE_ASSOCIATION:"(cce_3933 and cce_2121 and cce_3275 and cce_2082)"</p>
			<p>Protein_ASSOCIATION:"6.4.1.2"</p>
			<p/>
			</body>
		</notes>
		<listOfReactants>
			<speciesReference species="cpd00002_c" stoichiometry="1"/>
			<speciesReference species="cpd00022_c" stoichiometry="1"/>
			<speciesReference species="cpd00242_c" stoichiometry="1"/>
		</listOfReactants>
		<listOfProducts>
			<speciesReference species="cpd00008_c" stoichiometry="1"/>
			<speciesReference species="cpd00009_c" stoichiometry="1"/>
			<speciesReference species="cpd00067_c" stoichiometry="1"/>
			<speciesReference species="cpd00070_c" stoichiometry="1"/>
		</listOfProducts>
	</reaction>
	<reaction id="rxn05323" name="Tetradecanoyl-[acyl-carrier protein]_malonyl-CoA" reversible="false">
		<notes>
			<body xmlns="http://www.w3.org/1999/xhtml">
			<p>GENE_ASSOCIATION:"cce_0460"</p>
			<p>Protein_ASSOCIATION:"1.3.1.9"</p>
			<p/>
			</body>
		</notes>
		<listOfReactants>
			<speciesReference species="cpd00004_c" stoichiometry="1"/>
			<speciesReference species="cpd00067_c" stoichiometry="1"/>
			<speciesReference species="cpd11467_c" stoichiometry="1"/>
		</listOfReactants>
		<listOfProducts>
			<speciesReference species="cpd00003_c" stoichiometry="1"/>
			<speciesReference species="cpd11466_c" stoichiometry="1"/>
		</listOfProducts>
	</reaction>
	<reaction id="rxn05324" name="Dodecanoyl-[acyl-carrier protein]_malonyl-CoA" reversible="false">
		<notes>
			<body xmlns="http://www.w3.org/1999/xhtml">
			<p>GENE_ASSOCIATION:"cce_0460"</p>
			<p>Protein_ASSOCIATION:"1.3.1.10"</p>
			<p/>
			</body>
		</notes>
		<listOfReactants>
			<speciesReference species="cpd00004_c" stoichiometry="1"/>
			<speciesReference species="cpd00067_c" stoichiometry="1"/>
			<speciesReference species="cpd11469_c" stoichiometry="1"/>
		</listOfReactants>
		<listOfProducts>
			<speciesReference species="cpd00003_c" stoichiometry="1"/>
			<speciesReference species="cpd11468_c" stoichiometry="1"/>
		</listOfProducts>
	</reaction>
	<reaction id="rxn05325" name="Octanoyl-[acyl-carrier protein]_malonyl-CoA" reversible="false">
		<notes>
			<body xmlns="http://www.w3.org/1999/xhtml">
			<p>GENE_ASSOCIATION:"cce_0460"</p>
			<p>Protein_ASSOCIATION:"1.3.1.10"</p>
			<p/>
			</body>
		</notes>
		<listOfReactants>
			<speciesReference species="cpd00004_c" stoichiometry="1"/>
			<speciesReference species="cpd00067_c" stoichiometry="1"/>
			<speciesReference species="cpd11471_c" stoichiometry="1"/>
		</listOfReactants>
		<listOfProducts>
			<speciesReference species="cpd00003_c" stoichiometry="1"/>
			<speciesReference species="cpd11470_c" stoichiometry="1"/>
		</listOfProducts>
	</reaction>
	<reaction id="rxn05326" name="Hexanoyl-[acyl-carrier protein]_malonyl-CoA" reversible="false">
		<notes>
			<body xmlns="http://www.w3.org/1999/xhtml">
			<p>GENE_ASSOCIATION:"cce_0460"</p>
			<p>Protein_ASSOCIATION:"1.3.1.10"</p>
			<p/>
			</body>
		</notes>
		<listOfReactants>
			<speciesReference species="cpd00004_c" stoichiometry="1"/>
			<speciesReference species="cpd00067_c" stoichiometry="1"/>
			<speciesReference species="cpd11473_c" stoichiometry="1"/>
		</listOfReactants>
		<listOfProducts>
			<speciesReference species="cpd00003_c" stoichiometry="1"/>
			<speciesReference species="cpd11472_c" stoichiometry="1"/>
		</listOfProducts>
	</reaction>
	<reaction id="rxn05327" name="Decanoyl-[acyl-carrier protein]_malonyl-CoA" reversible="false">
		<notes>
			<body xmlns="http://www.w3.org/1999/xhtml">
			<p>GENE_ASSOCIATION:"cce_0460"</p>
			<p>Protein_ASSOCIATION:"1.3.1.10"</p>
			<p/>
			</body>
		</notes>
		<listOfReactants>
			<speciesReference species="cpd00004_c" stoichiometry="1"/>
			<speciesReference species="cpd00067_c" stoichiometry="1"/>
			<speciesReference species="cpd11475_c" stoichiometry="1"/>
		</listOfReactants>
		<listOfProducts>
			<speciesReference species="cpd00003_c" stoichiometry="1"/>
			<speciesReference species="cpd11474_c" stoichiometry="1"/>
		</listOfProducts>
	</reaction>
	<reaction id="rxn05328" name="Hexadecanoyl-[acyl-carrier protein]_malonyl-CoA" reversible="false">
		<notes>
			<body xmlns="http://www.w3.org/1999/xhtml">
			<p>GENE_ASSOCIATION:"cce_0460"</p>
			<p>Protein_ASSOCIATION:"1.3.1.10"</p>
			<p/>
			</body>
		</notes>
		<listOfReactants>
			<speciesReference species="cpd00004_c" stoichiometry="1"/>
			<speciesReference species="cpd00067_c" stoichiometry="1"/>
			<speciesReference species="cpd11477_c" stoichiometry="1"/>
		</listOfReactants>
		<listOfProducts>
			<speciesReference species="cpd00003_c" stoichiometry="1"/>
			<speciesReference species="cpd11476_c" stoichiometry="1"/>
		</listOfProducts>
	</reaction>
	<reaction id="rxn05329" name="(3R)-3-Hydroxybutanoyl-[acyl-carrier-protein] hydro-lyase" reversible="false">
		<notes>
			<body xmlns="http://www.w3.org/1999/xhtml">
			<p>GENE_ASSOCIATION:"cce_2696"</p>
			<p>Protein_ASSOCIATION:"4.2.1.58"</p>
			<p/>
			</body>
		</notes>
		<listOfReactants>
			<speciesReference species="cpd11478_c" stoichiometry="1"/>
		</listOfReactants>
		<listOfProducts>
			<speciesReference species="cpd00001_c" stoichiometry="1"/>
			<speciesReference species="cpd11465_c" stoichiometry="1"/>
		</listOfProducts>
	</reaction>
	<reaction id="rxn05330" name="(3R)-3-Hydroxybutanoyl-[acyl-carrier-protein] hydro-lyase" reversible="false">
		<notes>
			<body xmlns="http://www.w3.org/1999/xhtml">
			<p>GENE_ASSOCIATION:"cce_2696"</p>
			<p>Protein_ASSOCIATION:"4.2.1.58"</p>
			<p/>
			</body>
		</notes>
		<listOfReactants>
			<speciesReference species="cpd11479_c" stoichiometry="1"/>
		</listOfReactants>
		<listOfProducts>
			<speciesReference species="cpd00001_c" stoichiometry="1"/>
			<speciesReference species="cpd11473_c" stoichiometry="1"/>
		</listOfProducts>
	</reaction>
	<reaction id="rxn05331" name="(3R)-3-Hydroxybutanoyl-[acyl-carrier-protein] hydro-lyase" reversible="false">
		<notes>
			<body xmlns="http://www.w3.org/1999/xhtml">
			<p>GENE_ASSOCIATION:"cce_2696"</p>
			<p>Protein_ASSOCIATION:"4.2.1.58"</p>
			<p/>
			</body>
		</notes>
		<listOfReactants>
			<speciesReference species="cpd11480_c" stoichiometry="1"/>
		</listOfReactants>
		<listOfProducts>
			<speciesReference species="cpd00001_c" stoichiometry="1"/>
			<speciesReference species="cpd11469_c" stoichiometry="1"/>
		</listOfProducts>
	</reaction>
	<reaction id="rxn05332" name="(3R)-3-Hydroxypalmitoyl-[acyl-carrier-protein] hydro-lyase" reversible="false">
		<notes>
			<body xmlns="http://www.w3.org/1999/xhtml">
			<p>GENE_ASSOCIATION:"cce_2696"</p>
			<p>Protein_ASSOCIATION:"4.2.1.58"</p>
			<p/>
			</body>
		</notes>
		<listOfReactants>
			<speciesReference species="cpd11481_c" stoichiometry="1"/>
		</listOfReactants>
		<listOfProducts>
			<speciesReference species="cpd00001_c" stoichiometry="1"/>
			<speciesReference species="cpd11477_c" stoichiometry="1"/>
		</listOfProducts>
	</reaction>
	<reaction id="rxn05333" name="(3R)-3-Hydroxybutanoyl-[acyl-carrier-protein] hydro-lyase" reversible="false">
		<notes>
			<body xmlns="http://www.w3.org/1999/xhtml">
			<p>GENE_ASSOCIATION:"cce_2696"</p>
			<p>Protein_ASSOCIATION:"4.2.1.58"</p>
			<p/>
			</body>
		</notes>
		<listOfReactants>
			<speciesReference species="cpd11482_c" stoichiometry="1"/>
		</listOfReactants>
		<listOfProducts>
			<speciesReference species="cpd00001_c" stoichiometry="1"/>
			<speciesReference species="cpd11475_c" stoichiometry="1"/>
		</listOfProducts>
	</reaction>
	<reaction id="rxn05334" name="(3R)-3-Hydroxybutanoyl-[acyl-carrier-protein] hydro-lyase" reversible="false">
		<notes>
			<body xmlns="http://www.w3.org/1999/xhtml">
			<p>GENE_ASSOCIATION:"cce_2696"</p>
			<p>Protein_ASSOCIATION:"4.2.1.58"</p>
			<p/>
			</body>
		</notes>
		<listOfReactants>
			<speciesReference species="cpd11483_c" stoichiometry="1"/>
		</listOfReactants>
		<listOfProducts>
			<speciesReference species="cpd00001_c" stoichiometry="1"/>
			<speciesReference species="cpd11471_c" stoichiometry="1"/>
		</listOfProducts>
	</reaction>
	<reaction id="rxn05335" name="(3R)-3-Hydroxypalmitoyl-[acyl-carrier-protein] hydro-lyase" reversible="false">
		<notes>
			<body xmlns="http://www.w3.org/1999/xhtml">
			<p>GENE_ASSOCIATION:"cce_2696"</p>
			<p>Protein_ASSOCIATION:"4.2.1.61"</p>
			<p/>
			</body>
		</notes>
		<listOfReactants>
			<speciesReference species="cpd11484_c" stoichiometry="1"/>
		</listOfReactants>
		<listOfProducts>
			<speciesReference species="cpd00001_c" stoichiometry="1"/>
			<speciesReference species="cpd11467_c" stoichiometry="1"/>
		</listOfProducts>
	</reaction>
	<reaction id="rxn05336" name="(3R)-3-Hydroxypalmitoyl-[acyl-carrier-protein]_NADP+ oxidoreductase" reversible="false">
		<notes>
			<body xmlns="http://www.w3.org/1999/xhtml">
			<p>GENE_ASSOCIATION:"cce_2412"</p>
			<p>Protein_ASSOCIATION:"1.1.1.100"</p>
			<p/>
			</body>
		</notes>
		<listOfReactants>
			<speciesReference species="cpd00005_c" stoichiometry="1"/>
			<speciesReference species="cpd00067_c" stoichiometry="1"/>
			<speciesReference species="cpd11485_c" stoichiometry="1"/>
		</listOfReactants>
		<listOfProducts>
			<speciesReference species="cpd00006_c" stoichiometry="1"/>
			<speciesReference species="cpd11481_c" stoichiometry="1"/>
		</listOfProducts>
	</reaction>
	<reaction id="rxn05337" name="(3R)-3-Hydroxyhexanoyl-[acyl-carrier-protein]_NADP+ oxidoreductase" reversible="false">
		<notes>
			<body xmlns="http://www.w3.org/1999/xhtml">
			<p>GENE_ASSOCIATION:"cce_2412"</p>
			<p>Protein_ASSOCIATION:"1.1.1.100"</p>
			<p/>
			</body>
		</notes>
		<listOfReactants>
			<speciesReference species="cpd00005_c" stoichiometry="1"/>
			<speciesReference species="cpd00067_c" stoichiometry="1"/>
			<speciesReference species="cpd11486_c" stoichiometry="1"/>
		</listOfReactants>
		<listOfProducts>
			<speciesReference species="cpd00006_c" stoichiometry="1"/>
			<speciesReference species="cpd11479_c" stoichiometry="1"/>
		</listOfProducts>
	</reaction>
	<reaction id="rxn05338" name="(3R)-3-Hydroxydecanoyl-[acyl-carrier-protein]_NADP+ oxidoreductase" reversible="false">
		<notes>
			<body xmlns="http://www.w3.org/1999/xhtml">
			<p>GENE_ASSOCIATION:"cce_2412"</p>
			<p>Protein_ASSOCIATION:"1.1.1.100"</p>
			<p/>
			</body>
		</notes>
		<listOfReactants>
			<speciesReference species="cpd00005_c" stoichiometry="1"/>
			<speciesReference species="cpd00067_c" stoichiometry="1"/>
			<speciesReference species="cpd11487_c" stoichiometry="1"/>
		</listOfReactants>
		<listOfProducts>
			<speciesReference species="cpd00006_c" stoichiometry="1"/>
			<speciesReference species="cpd11482_c" stoichiometry="1"/>
		</listOfProducts>
	</reaction>
	<reaction id="rxn05339" name="(3R)-3-Hydroxybutanoyl-[acyl-carrier protein]_NADP+ oxidoreductase" reversible="false">
		<notes>
			<body xmlns="http://www.w3.org/1999/xhtml">
			<p>GENE_ASSOCIATION:"cce_2412"</p>
			<p>Protein_ASSOCIATION:"1.1.1.100"</p>
			<p/>
			</body>
		</notes>
		<listOfReactants>
			<speciesReference species="cpd00005_c" stoichiometry="1"/>
			<speciesReference species="cpd00067_c" stoichiometry="1"/>
			<speciesReference species="cpd11488_c" stoichiometry="1"/>
		</listOfReactants>
		<listOfProducts>
			<speciesReference species="cpd00006_c" stoichiometry="1"/>
			<speciesReference species="cpd11478_c" stoichiometry="1"/>
		</listOfProducts>
	</reaction>
	<reaction id="rxn05340" name="(3R)-3-Hydroxydodecanoyl-[acyl-carrier-protein]_NADP+ oxidoreductase" reversible="false">
		<notes>
			<body xmlns="http://www.w3.org/1999/xhtml">
			<p>GENE_ASSOCIATION:"cce_2412"</p>
			<p>Protein_ASSOCIATION:"1.1.1.100"</p>
			<p/>
			</body>
		</notes>
		<listOfReactants>
			<speciesReference species="cpd00005_c" stoichiometry="1"/>
			<speciesReference species="cpd00067_c" stoichiometry="1"/>
			<speciesReference species="cpd11489_c" stoichiometry="1"/>
		</listOfReactants>
		<listOfProducts>
			<speciesReference species="cpd00006_c" stoichiometry="1"/>
			<speciesReference species="cpd11480_c" stoichiometry="1"/>
		</listOfProducts>
	</reaction>
	<reaction id="rxn05341" name="(3R)-3-Hydroxyoctanoyl-[acyl-carrier-protein]_NADP+ oxidoreductase" reversible="false">
		<notes>
			<body xmlns="http://www.w3.org/1999/xhtml">
			<p>GENE_ASSOCIATION:"cce_2412"</p>
			<p>Protein_ASSOCIATION:"1.1.1.100"</p>
			<p/>
			</body>
		</notes>
		<listOfReactants>
			<speciesReference species="cpd00005_c" stoichiometry="1"/>
			<speciesReference species="cpd00067_c" stoichiometry="1"/>
			<speciesReference species="cpd11490_c" stoichiometry="1"/>
		</listOfReactants>
		<listOfProducts>
			<speciesReference species="cpd00006_c" stoichiometry="1"/>
			<speciesReference species="cpd11483_c" stoichiometry="1"/>
		</listOfProducts>
	</reaction>
	<reaction id="rxn05342" name="(3R)-3-Hydroxytetradecanoyl-[acyl-carrier-protein]_NADP+" reversible="false">
		<notes>
			<body xmlns="http://www.w3.org/1999/xhtml">
			<p>GENE_ASSOCIATION:"cce_2412"</p>
			<p>Protein_ASSOCIATION:"1.1.1.100"</p>
			<p/>
			</body>
		</notes>
		<listOfReactants>
			<speciesReference species="cpd00005_c" stoichiometry="1"/>
			<speciesReference species="cpd00067_c" stoichiometry="1"/>
			<speciesReference species="cpd11491_c" stoichiometry="1"/>
		</listOfReactants>
		<listOfProducts>
			<speciesReference species="cpd00006_c" stoichiometry="1"/>
			<speciesReference species="cpd11484_c" stoichiometry="1"/>
		</listOfProducts>
	</reaction>
	<reaction id="rxn05343" name="Octanoyl-[acyl-carrier protein]_malonyl-[acyl-carrier-protein]" reversible="false">
		<notes>
			<body xmlns="http://www.w3.org/1999/xhtml">
			<p>GENE_ASSOCIATION:"(cce_4118 or cce_4118)"</p>
			<p>Protein_ASSOCIATION:"2.3.1.41"</p>
			<p/>
			</body>
		</notes>
		<listOfReactants>
			<speciesReference species="cpd00067_c" stoichiometry="1"/>
			<speciesReference species="cpd11470_c" stoichiometry="1"/>
			<speciesReference species="cpd11492_c" stoichiometry="1"/>
		</listOfReactants>
		<listOfProducts>
			<speciesReference species="cpd00011_c" stoichiometry="1"/>
			<speciesReference species="cpd11487_c" stoichiometry="1"/>
			<speciesReference species="cpd11493_c" stoichiometry="1"/>
		</listOfProducts>
	</reaction>
	<reaction id="rxn05344" name="Tetradecanoyl-[acyl-carrier protein]_malonyl-[acyl-carrier-protein]" reversible="false">
		<notes>
			<body xmlns="http://www.w3.org/1999/xhtml">
			<p>GENE_ASSOCIATION:"(cce_4118 or cce_4118)"</p>
			<p>Protein_ASSOCIATION:"2.3.1.41"</p>
			<p/>
			</body>
		</notes>
		<listOfReactants>
			<speciesReference species="cpd00067_c" stoichiometry="1"/>
			<speciesReference species="cpd11466_c" stoichiometry="1"/>
			<speciesReference species="cpd11492_c" stoichiometry="1"/>
		</listOfReactants>
		<listOfProducts>
			<speciesReference species="cpd00011_c" stoichiometry="1"/>
			<speciesReference species="cpd11485_c" stoichiometry="1"/>
			<speciesReference species="cpd11493_c" stoichiometry="1"/>
		</listOfProducts>
	</reaction>
	<reaction id="rxn05345" name="dodecanoyl-[acyl-carrier-protein]_malonyl-[acyl-carrier-protein]" reversible="false">
		<notes>
			<body xmlns="http://www.w3.org/1999/xhtml">
			<p>GENE_ASSOCIATION:"(cce_4118 or cce_4118)"</p>
			<p>Protein_ASSOCIATION:"2.3.1.41"</p>
			<p/>
			</body>
		</notes>
		<listOfReactants>
			<speciesReference species="cpd00067_c" stoichiometry="1"/>
			<speciesReference species="cpd11468_c" stoichiometry="1"/>
			<speciesReference species="cpd11492_c" stoichiometry="1"/>
		</listOfReactants>
		<listOfProducts>
			<speciesReference species="cpd00011_c" stoichiometry="1"/>
			<speciesReference species="cpd11491_c" stoichiometry="1"/>
			<speciesReference species="cpd11493_c" stoichiometry="1"/>
		</listOfProducts>
	</reaction>
	<reaction id="rxn05346" name="butyryl-[acyl-carrier protein]_malonyl-[acyl-carrier-protein]" reversible="false">
		<notes>
			<body xmlns="http://www.w3.org/1999/xhtml">
			<p>GENE_ASSOCIATION:"(cce_4118 or cce_4118)"</p>
			<p>Protein_ASSOCIATION:"2.3.1.41"</p>
			<p/>
			</body>
		</notes>
		<listOfReactants>
			<speciesReference species="cpd00067_c" stoichiometry="1"/>
			<speciesReference species="cpd11464_c" stoichiometry="1"/>
			<speciesReference species="cpd11492_c" stoichiometry="1"/>
		</listOfReactants>
		<listOfProducts>
			<speciesReference species="cpd00011_c" stoichiometry="1"/>
			<speciesReference species="cpd11486_c" stoichiometry="1"/>
			<speciesReference species="cpd11493_c" stoichiometry="1"/>
		</listOfProducts>
	</reaction>
	<reaction id="rxn05347" name="Acyl-[acyl-carrier-protein]_malonyl-[acyl-carrier-protein]" reversible="false">
		<notes>
			<body xmlns="http://www.w3.org/1999/xhtml">
			<p>GENE_ASSOCIATION:"cce_4118"</p>
			<p>Protein_ASSOCIATION:"2.3.1.41"</p>
			<p/>
			</body>
		</notes>
		<listOfReactants>
			<speciesReference species="cpd00067_c" stoichiometry="1"/>
			<speciesReference species="cpd11492_c" stoichiometry="1"/>
			<speciesReference species="cpd11494_c" stoichiometry="1"/>
		</listOfReactants>
		<listOfProducts>
			<speciesReference species="cpd00011_c" stoichiometry="1"/>
			<speciesReference species="cpd11488_c" stoichiometry="1"/>
			<speciesReference species="cpd11493_c" stoichiometry="1"/>
		</listOfProducts>
	</reaction>
	<reaction id="rxn05348" name="Decanoyl-[acyl-carrier protein]_malonyl-[acyl-carrier-protein]" reversible="false">
		<notes>
			<body xmlns="http://www.w3.org/1999/xhtml">
			<p>GENE_ASSOCIATION:"(cce_4118 or cce_4118)"</p>
			<p>Protein_ASSOCIATION:"2.3.1.41"</p>
			<p/>
			</body>
		</notes>
		<listOfReactants>
			<speciesReference species="cpd00067_c" stoichiometry="1"/>
			<speciesReference species="cpd11474_c" stoichiometry="1"/>
			<speciesReference species="cpd11492_c" stoichiometry="1"/>
		</listOfReactants>
		<listOfProducts>
			<speciesReference species="cpd00011_c" stoichiometry="1"/>
			<speciesReference species="cpd11489_c" stoichiometry="1"/>
			<speciesReference species="cpd11493_c" stoichiometry="1"/>
		</listOfProducts>
	</reaction>
	<reaction id="rxn05349" name="acetyl-CoA_[acyl-carrier-protein] S-acetyltransferase" reversible="false">
		<notes>
			<body xmlns="http://www.w3.org/1999/xhtml">
			<p>GENE_ASSOCIATION:"cce_1584"</p>
			<p>Protein_ASSOCIATION:"2.3.1.38"</p>
			<p/>
			</body>
		</notes>
		<listOfReactants>
			<speciesReference species="cpd00022_c" stoichiometry="1"/>
			<speciesReference species="cpd11493_c" stoichiometry="1"/>
		</listOfReactants>
		<listOfProducts>
			<speciesReference species="cpd00010_c" stoichiometry="1"/>
			<speciesReference species="cpd11494_c" stoichiometry="1"/>
		</listOfProducts>
	</reaction>
	<reaction id="rxn05350" name="hexanoyl-[acyl-carrier protein]_malonyl-[acyl-carrier-protein]" reversible="false">
		<notes>
			<body xmlns="http://www.w3.org/1999/xhtml">
			<p>GENE_ASSOCIATION:"(cce_4118 or cce_4118)"</p>
			<p>Protein_ASSOCIATION:"2.3.1.41"</p>
			<p/>
			</body>
		</notes>
		<listOfReactants>
			<speciesReference species="cpd00067_c" stoichiometry="1"/>
			<speciesReference species="cpd11472_c" stoichiometry="1"/>
			<speciesReference species="cpd11492_c" stoichiometry="1"/>
		</listOfReactants>
		<listOfProducts>
			<speciesReference species="cpd00011_c" stoichiometry="1"/>
			<speciesReference species="cpd11490_c" stoichiometry="1"/>
			<speciesReference species="cpd11493_c" stoichiometry="1"/>
		</listOfProducts>
	</reaction>
	<reaction id="rxn05351" name="Tetradecanoyl-[acyl-carrier protein]_malonyl-CoA" reversible="false">
		<notes>
			<body xmlns="http://www.w3.org/1999/xhtml">
			<p>GENE_ASSOCIATION:"cce_0460"</p>
			<p>Protein_ASSOCIATION:"1.3.1.10"</p>
			<p/>
			</body>
		</notes>
		<listOfReactants>
			<speciesReference species="cpd00005_c" stoichiometry="1"/>
			<speciesReference species="cpd00067_c" stoichiometry="1"/>
			<speciesReference species="cpd11467_c" stoichiometry="1"/>
		</listOfReactants>
		<listOfProducts>
			<speciesReference species="cpd00006_c" stoichiometry="1"/>
			<speciesReference species="cpd11466_c" stoichiometry="1"/>
		</listOfProducts>
	</reaction>
	<reaction id="rxn05353" name="Butyryl-[acyl-carrier protein]_malonyl-CoA" reversible="false">
		<notes>
			<body xmlns="http://www.w3.org/1999/xhtml">
			<p>GENE_ASSOCIATION:"cce_0460"</p>
			<p>Protein_ASSOCIATION:"1.3.1.10"</p>
			<p/>
			</body>
		</notes>
		<listOfReactants>
			<speciesReference species="cpd00005_c" stoichiometry="1"/>
			<speciesReference species="cpd00067_c" stoichiometry="1"/>
			<speciesReference species="cpd11465_c" stoichiometry="1"/>
		</listOfReactants>
		<listOfProducts>
			<speciesReference species="cpd00006_c" stoichiometry="1"/>
			<speciesReference species="cpd11464_c" stoichiometry="1"/>
		</listOfProducts>
	</reaction>
	<reaction id="rxn07576" name="3oxoacyl-acp synthase (c18_0)" reversible="false">
		<notes>
			<body xmlns="http://www.w3.org/1999/xhtml">
			<p>GENE_ASSOCIATION:"cce_4118"</p>
			<p>Protein_ASSOCIATION:"2.3.1.41"</p>
			<p/>
			</body>
		</notes>
		<listOfReactants>
			<speciesReference species="cpd11476_c" stoichiometry="1"/>
			<speciesReference species="cpd11492_c" stoichiometry="1"/>
		</listOfReactants>
		<listOfProducts>
			<speciesReference species="cpd00011_c" stoichiometry="1"/>
			<speciesReference species="cpd11493_c" stoichiometry="1"/>
			<speciesReference species="cpd14938_c" stoichiometry="1"/>
		</listOfProducts>
	</reaction>
	<reaction id="rxn07577" name="3oxoacyl-acp reductase (c18_0)" reversible="false">
		<notes>
			<body xmlns="http://www.w3.org/1999/xhtml">
			<p>GENE_ASSOCIATION:"cce_2412"</p>
			<p>Protein_ASSOCIATION:"1.1.1.100"</p>
			<p/>
			</body>
		</notes>
		<listOfReactants>
			<speciesReference species="cpd00005_c" stoichiometry="1"/>
			<speciesReference species="cpd00067_c" stoichiometry="1"/>
			<speciesReference species="cpd14938_c" stoichiometry="1"/>
		</listOfReactants>
		<listOfProducts>
			<speciesReference species="cpd00006_c" stoichiometry="1"/>
			<speciesReference species="cpd14939_c" stoichiometry="1"/>
		</listOfProducts>
	</reaction>
	<reaction id="rxn07578" name="3hydroxyacyl-acp dehydratase (c18_0)" reversible="false">
		<notes>
			<body xmlns="http://www.w3.org/1999/xhtml">
			<p>GENE_ASSOCIATION:"cce_2696"</p>
			<p>Protein_ASSOCIATION:"4.2.1.61"</p>
			<p/>
			</body>
		</notes>
		<listOfReactants>
			<speciesReference species="cpd14939_c" stoichiometry="1"/>
		</listOfReactants>
		<listOfProducts>
			<speciesReference species="cpd00001_c" stoichiometry="1"/>
			<speciesReference species="cpd14940_c" stoichiometry="1"/>
		</listOfProducts>
	</reaction>
	<reaction id="rxn07579" name="rxn07579" reversible="false">
		<notes>
			<body xmlns="http://www.w3.org/1999/xhtml">
			<p>GENE_ASSOCIATION:"cce_0460"</p>
			<p>Protein_ASSOCIATION:"1.3.1.10"</p>
			<p/>
			</body>
		</notes>
		<listOfReactants>
			<speciesReference species="cpd00004_c" stoichiometry="1"/>
			<speciesReference species="cpd00067_c" stoichiometry="1"/>
			<speciesReference species="cpd14940_c" stoichiometry="1"/>
		</listOfReactants>
		<listOfProducts>
			<speciesReference species="cpd00003_c" stoichiometry="1"/>
			<speciesReference species="cpd12458_c" stoichiometry="1"/>
		</listOfProducts>
	</reaction>
	<reaction id="rxn05465" name="malonyl-ACP_[acyl-carrier-protein] transferase" reversible="false">
		<notes>
			<body xmlns="http://www.w3.org/1999/xhtml">
			<p>GENE_ASSOCIATION:"(cce_3425 or cce_1583)"</p>
			<p>Protein_ASSOCIATION:"2.3.1.39"</p>
			<p/>
			</body>
		</notes>
		<listOfReactants>
			<speciesReference species="cpd00070_c" stoichiometry="1"/>
			<speciesReference species="cpd11493_c" stoichiometry="1"/>
		</listOfReactants>
		<listOfProducts>
			<speciesReference species="cpd00010_c" stoichiometry="1"/>
			<speciesReference species="cpd11492_c" stoichiometry="1"/>
		</listOfProducts>
	</reaction>
	<reaction id="rxn08766" name="beta-ketoacyl-ACP synthase" reversible="false">
		<notes>
			<body xmlns="http://www.w3.org/1999/xhtml">
			<p>GENE_ASSOCIATION:"cce_1584"</p>
			<p>Protein_ASSOCIATION:"2.3.1.41"</p>
			<p/>
			</body>
		</notes>
		<listOfReactants>
			<speciesReference species="cpd00022_c" stoichiometry="1"/>
			<speciesReference species="cpd00067_c" stoichiometry="1"/>
			<speciesReference species="cpd11492_c" stoichiometry="1"/>
		</listOfReactants>
		<listOfProducts>
			<speciesReference species="cpd00010_c" stoichiometry="1"/>
			<speciesReference species="cpd00011_c" stoichiometry="1"/>
			<speciesReference species="cpd11488_c" stoichiometry="1"/>
		</listOfProducts>
	</reaction>
	<reaction id="rxn00299" name="GTP cyclohydrolase I" reversible="false">
		<notes>
			<body xmlns="http://www.w3.org/1999/xhtml">
			<p>GENE_ASSOCIATION:"(cce_1501 or cce_3935)"</p>
			<p>Protein_ASSOCIATION:"3.5.4.16"</p>
			<p/>
			</body>
		</notes>
		<listOfReactants>
			<speciesReference species="cpd00001_c" stoichiometry="1"/>
			<speciesReference species="cpd00038_c" stoichiometry="1"/>
		</listOfReactants>
		<listOfProducts>
			<speciesReference species="cpd00047_c" stoichiometry="1"/>
			<speciesReference species="cpd00067_c" stoichiometry="1"/>
			<speciesReference species="cpd02978_c" stoichiometry="1"/>
		</listOfProducts>
	</reaction>
	<reaction id="rxn00371" name="Formate_NAD+ oxidoreductase" reversible="false">
		<notes>
			<body xmlns="http://www.w3.org/1999/xhtml">
			<p>GENE_ASSOCIATION:"cce_1660"</p>
			<p>Protein_ASSOCIATION:"1.2.1.2"</p>
			<p/>
			</body>
		</notes>
		<listOfReactants>
			<speciesReference species="cpd00003_c" stoichiometry="1"/>
			<speciesReference species="cpd00047_c" stoichiometry="1"/>
		</listOfReactants>
		<listOfProducts>
			<speciesReference species="cpd00004_c" stoichiometry="1"/>
			<speciesReference species="cpd00011_c" stoichiometry="1"/>
		</listOfProducts>
	</reaction>
	<reaction id="rxn00686" name="5,6,7,8-Tetrahydrofolate_NADP+ oxidoreductase" reversible="true">
		<notes>
			<body xmlns="http://www.w3.org/1999/xhtml">
			<p>GENE_ASSOCIATION:"cce_3021"</p>
			<p>Protein_ASSOCIATION:"1.5.1.3"</p>
			<p/>
			</body>
		</notes>
		<listOfReactants>
			<speciesReference species="cpd00006_c" stoichiometry="1"/>
			<speciesReference species="cpd00087_c" stoichiometry="1"/>
		</listOfReactants>
		<listOfProducts>
			<speciesReference species="cpd00005_c" stoichiometry="1"/>
			<speciesReference species="cpd00067_c" stoichiometry="1"/>
			<speciesReference species="cpd00330_c" stoichiometry="1"/>
		</listOfProducts>
	</reaction>
	<reaction id="rxn00691" name="10-Formyltetrahydrofolate amidohydrolase" reversible="false">
		<notes>
			<body xmlns="http://www.w3.org/1999/xhtml">
			<p>GENE_ASSOCIATION:"cce_0404"</p>
			<p>Protein_ASSOCIATION:"3.5.1.10"</p>
			<p/>
			</body>
		</notes>
		<listOfReactants>
			<speciesReference species="cpd00001_c" stoichiometry="1"/>
			<speciesReference species="cpd00201_c" stoichiometry="1"/>
		</listOfReactants>
		<listOfProducts>
			<speciesReference species="cpd00047_c" stoichiometry="1"/>
			<speciesReference species="cpd00067_c" stoichiometry="1"/>
			<speciesReference species="cpd00087_c" stoichiometry="1"/>
		</listOfProducts>
	</reaction>
	<reaction id="rxn00907" name="5,10-methylenetetrahydrofolate_NADP+ oxidoreductase" reversible="true">
		<notes>
			<body xmlns="http://www.w3.org/1999/xhtml">
			<p>GENE_ASSOCIATION:"cce_0811"</p>
			<p>Protein_ASSOCIATION:"1.5.1.5"</p>
			<p/>
			</body>
		</notes>
		<listOfReactants>
			<speciesReference species="cpd00006_c" stoichiometry="1"/>
			<speciesReference species="cpd00125_c" stoichiometry="1"/>
		</listOfReactants>
		<listOfProducts>
			<speciesReference species="cpd00005_c" stoichiometry="1"/>
			<speciesReference species="cpd00347_c" stoichiometry="1"/>
		</listOfProducts>
	</reaction>
	<reaction id="rxn00909" name="5-Methyltetrahyfrofolate_(acceptor) oxidoreductase" reversible="true">
		<notes>
			<body xmlns="http://www.w3.org/1999/xhtml">
			<p>GENE_ASSOCIATION:"cce_3533"</p>
			<p>Protein_ASSOCIATION:"1.5.1.20"</p>
			<p/>
			</body>
		</notes>
		<listOfReactants>
			<speciesReference species="cpd00125_c" stoichiometry="1"/>
			<speciesReference species="cpd00982_c" stoichiometry="1"/>
		</listOfReactants>
		<listOfProducts>
			<speciesReference species="cpd00015_c" stoichiometry="1"/>
			<speciesReference species="cpd00345_c" stoichiometry="1"/>
		</listOfProducts>
	</reaction>
	<reaction id="rxn00910" name="5-methyltetrahydrofolate_NADP+ oxidoreductase" reversible="false">
		<notes>
			<body xmlns="http://www.w3.org/1999/xhtml">
			<p>GENE_ASSOCIATION:"cce_3533"</p>
			<p>Protein_ASSOCIATION:"1.7.99.5"</p>
			<p/>
			</body>
		</notes>
		<listOfReactants>
			<speciesReference species="cpd00005_c" stoichiometry="1"/>
			<speciesReference species="cpd00067_c" stoichiometry="2"/>
			<speciesReference species="cpd00125_c" stoichiometry="1"/>
		</listOfReactants>
		<listOfProducts>
			<speciesReference species="cpd00006_c" stoichiometry="1"/>
			<speciesReference species="cpd00345_c" stoichiometry="1"/>
		</listOfProducts>
	</reaction>
	<reaction id="rxn01211" name="5,10-Methenyltetrahydrofolate 5-hydrolase(decyclizing)" reversible="true">
		<notes>
			<body xmlns="http://www.w3.org/1999/xhtml">
			<p>GENE_ASSOCIATION:"cce_0811"</p>
			<p>Protein_ASSOCIATION:"3.5.4.9"</p>
			<p/>
			</body>
		</notes>
		<listOfReactants>
			<speciesReference species="cpd00001_c" stoichiometry="1"/>
			<speciesReference species="cpd00347_c" stoichiometry="1"/>
		</listOfReactants>
		<listOfProducts>
			<speciesReference species="cpd00067_c" stoichiometry="1"/>
			<speciesReference species="cpd00201_c" stoichiometry="1"/>
		</listOfProducts>
	</reaction>
	<reaction id="rxn01257" name="chorismate_L-glutamine aminotransferase" reversible="false">
		<notes>
			<body xmlns="http://www.w3.org/1999/xhtml">
			<p>GENE_ASSOCIATION:"(cce_2887 and cce_3401)"</p>
			<p>Protein_ASSOCIATION:"Undetermined"</p>
			<p/>
			</body>
		</notes>
		<listOfReactants>
			<speciesReference species="cpd00053_c" stoichiometry="1"/>
			<speciesReference species="cpd00216_c" stoichiometry="1"/>
		</listOfReactants>
		<listOfProducts>
			<speciesReference species="cpd00023_c" stoichiometry="1"/>
			<speciesReference species="cpd08210_c" stoichiometry="1"/>
		</listOfProducts>
	</reaction>
	<reaction id="rxn01603" name="7,8-dihydropteroate_L-glutamate ligase (ADP-forming)" reversible="false">
		<notes>
			<body xmlns="http://www.w3.org/1999/xhtml">
			<p>GENE_ASSOCIATION:"cce_4130"</p>
			<p>Protein_ASSOCIATION:"6.3.2.12"</p>
			<p/>
			</body>
		</notes>
		<listOfReactants>
			<speciesReference species="cpd00002_c" stoichiometry="1"/>
			<speciesReference species="cpd00023_c" stoichiometry="1"/>
			<speciesReference species="cpd00683_c" stoichiometry="1"/>
		</listOfReactants>
		<listOfProducts>
			<speciesReference species="cpd00008_c" stoichiometry="1"/>
			<speciesReference species="cpd00009_c" stoichiometry="1"/>
			<speciesReference species="cpd00067_c" stoichiometry="1"/>
			<speciesReference species="cpd00330_c" stoichiometry="1"/>
		</listOfProducts>
	</reaction>
	<reaction id="rxn01652" name="S-Aminomethyldihydrolipoylprotein_(6S)-tetrahydrofolate" reversible="false">
		<notes>
			<body xmlns="http://www.w3.org/1999/xhtml">
			<p>GENE_ASSOCIATION:"(cce_4073 or cce_4346)"</p>
			<p>Protein_ASSOCIATION:"2.1.2.10"</p>
			<p/>
			</body>
		</notes>
		<listOfReactants>
			<speciesReference species="cpd00001_c" stoichiometry="1"/>
			<speciesReference species="cpd00347_c" stoichiometry="1"/>
		</listOfReactants>
		<listOfProducts>
			<speciesReference species="cpd00067_c" stoichiometry="1"/>
			<speciesReference species="cpd02197_c" stoichiometry="1"/>
		</listOfProducts>
	</reaction>
	<reaction id="rxn01653" name="5-Formyltetrahydrofolate cyclo-ligase (ADP-forming)" reversible="false">
		<notes>
			<body xmlns="http://www.w3.org/1999/xhtml">
			<p>GENE_ASSOCIATION:"cce_2949"</p>
			<p>Protein_ASSOCIATION:"6.3.3.2"</p>
			<p/>
			</body>
		</notes>
		<listOfReactants>
			<speciesReference species="cpd00002_c" stoichiometry="1"/>
			<speciesReference species="cpd02197_c" stoichiometry="1"/>
		</listOfReactants>
		<listOfProducts>
			<speciesReference species="cpd00008_c" stoichiometry="1"/>
			<speciesReference species="cpd00009_c" stoichiometry="1"/>
			<speciesReference species="cpd00347_c" stoichiometry="1"/>
		</listOfProducts>
	</reaction>
	<reaction id="rxn02200" name="2-Amino-4-hydroxy-6-hydroxymethyl-7,8-dihydropteridine_4-" reversible="false">
		<notes>
			<body xmlns="http://www.w3.org/1999/xhtml">
			<p>GENE_ASSOCIATION:"cce_4305"</p>
			<p>Protein_ASSOCIATION:"2.5.1.15"</p>
			<p/>
			</body>
		</notes>
		<listOfReactants>
			<speciesReference species="cpd00443_c" stoichiometry="1"/>
			<speciesReference species="cpd00954_c" stoichiometry="1"/>
		</listOfReactants>
		<listOfProducts>
			<speciesReference species="cpd00001_c" stoichiometry="1"/>
			<speciesReference species="cpd00683_c" stoichiometry="1"/>
		</listOfProducts>
	</reaction>
	<reaction id="rxn02201" name="2-Amino-4-hydroxy-6-hydroxymethyl-7,8-dihydropteridine-" reversible="false">
		<notes>
			<body xmlns="http://www.w3.org/1999/xhtml">
			<p>GENE_ASSOCIATION:"cce_4305"</p>
			<p>Protein_ASSOCIATION:"2.5.1.15"</p>
			<p/>
			</body>
		</notes>
		<listOfReactants>
			<speciesReference species="cpd00443_c" stoichiometry="1"/>
			<speciesReference species="cpd02920_c" stoichiometry="1"/>
		</listOfReactants>
		<listOfProducts>
			<speciesReference species="cpd00012_c" stoichiometry="1"/>
			<speciesReference species="cpd00683_c" stoichiometry="1"/>
		</listOfProducts>
	</reaction>
	<reaction id="rxn02503" name="ATP_2-amino-4-hydroxy-6-hydroxymethyl-7,8-dihydropteridine" reversible="false">
		<notes>
			<body xmlns="http://www.w3.org/1999/xhtml">
			<p>GENE_ASSOCIATION:"cce_2591"</p>
			<p>Protein_ASSOCIATION:"2.7.6.3"</p>
			<p/>
			</body>
		</notes>
		<listOfReactants>
			<speciesReference species="cpd00002_c" stoichiometry="1"/>
			<speciesReference species="cpd00954_c" stoichiometry="1"/>
		</listOfReactants>
		<listOfProducts>
			<speciesReference species="cpd00018_c" stoichiometry="1"/>
			<speciesReference species="cpd02920_c" stoichiometry="1"/>
		</listOfProducts>
	</reaction>
	<reaction id="rxn02504" name="2-Amino-4-hydroxy-6-(D-erythro-1,2,3-trihydroxypropyl)-7,8-" reversible="false">
		<notes>
			<body xmlns="http://www.w3.org/1999/xhtml">
			<p>GENE_ASSOCIATION:"cce_4420"</p>
			<p>Protein_ASSOCIATION:"4.1.2.25"</p>
			<p/>
			</body>
		</notes>
		<listOfReactants>
			<speciesReference species="cpd02961_c" stoichiometry="1"/>
		</listOfReactants>
		<listOfProducts>
			<speciesReference species="cpd00229_c" stoichiometry="1"/>
			<speciesReference species="cpd00954_c" stoichiometry="1"/>
		</listOfProducts>
	</reaction>
	<reaction id="rxn02986" name="2-Amino-4-hydroxy-6-(erythro-1,2,3-trihydroxypropyl)" reversible="false">
		<notes>
			<body xmlns="http://www.w3.org/1999/xhtml">
			<p>GENE_ASSOCIATION:"(cce_0493 or cce_2115)"</p>
			<p>Protein_ASSOCIATION:"4.2.3.12"</p>
			<p/>
			</body>
		</notes>
		<listOfReactants>
			<speciesReference species="cpd02978_c" stoichiometry="1"/>
		</listOfReactants>
		<listOfProducts>
			<speciesReference species="cpd00067_c" stoichiometry="1"/>
			<speciesReference species="cpd00421_c" stoichiometry="1"/>
			<speciesReference species="cpd02315_c" stoichiometry="1"/>
		</listOfProducts>
	</reaction>
	<reaction id="rxn03167" name="2-Amino-4-hydroxy-6-(erythro-1,2,3-trihydroxypropyl)" reversible="false">
		<notes>
			<body xmlns="http://www.w3.org/1999/xhtml">
			<p>GENE_ASSOCIATION:"cce_3493"</p>
			<p>Protein_ASSOCIATION:"3.1.3.1"</p>
			<p/>
			</body>
		</notes>
		<listOfReactants>
			<speciesReference species="cpd00001_c" stoichiometry="3"/>
			<speciesReference species="cpd02978_c" stoichiometry="1"/>
		</listOfReactants>
		<listOfProducts>
			<speciesReference species="cpd00009_c" stoichiometry="3"/>
			<speciesReference species="cpd00067_c" stoichiometry="2"/>
			<speciesReference species="cpd02961_c" stoichiometry="1"/>
		</listOfProducts>
	</reaction>
	<reaction id="rxn03168" name="Dihydroneopterin monophosphate dephosphorylase" reversible="false">
		<notes>
			<body xmlns="http://www.w3.org/1999/xhtml">
			<p>GENE_ASSOCIATION:"cce_1297"</p>
			<p>Protein_ASSOCIATION:"3.6.1.-"</p>
			<p/>
			</body>
		</notes>
		<listOfReactants>
			<speciesReference species="cpd00001_c" stoichiometry="1"/>
			<speciesReference species="cpd03521_c" stoichiometry="1"/>
		</listOfReactants>
		<listOfProducts>
			<speciesReference species="cpd00009_c" stoichiometry="1"/>
			<speciesReference species="cpd00067_c" stoichiometry="1"/>
			<speciesReference species="cpd02961_c" stoichiometry="1"/>
		</listOfProducts>
	</reaction>
	<reaction id="rxn03173" name="Dihydroneopterin triphosphate pyrophosphatase" reversible="false">
		<notes>
			<body xmlns="http://www.w3.org/1999/xhtml">
			<p>GENE_ASSOCIATION:"cce_1297"</p>
			<p>Protein_ASSOCIATION:"3.6.1.-"</p>
			<p/>
			</body>
		</notes>
		<listOfReactants>
			<speciesReference species="cpd00001_c" stoichiometry="1"/>
			<speciesReference species="cpd02978_c" stoichiometry="1"/>
		</listOfReactants>
		<listOfProducts>
			<speciesReference species="cpd00012_c" stoichiometry="1"/>
			<speciesReference species="cpd03521_c" stoichiometry="1"/>
		</listOfProducts>
	</reaction>
	<reaction id="rxn03841" name="4-amino-4-deoxychorismate pyruvate-lyase" reversible="false">
		<notes>
			<body xmlns="http://www.w3.org/1999/xhtml">
			<p>GENE_ASSOCIATION:"cce_3751"</p>
			<p>Protein_ASSOCIATION:"4.1.3.38"</p>
			<p/>
			</body>
		</notes>
		<listOfReactants>
			<speciesReference species="cpd08210_c" stoichiometry="1"/>
		</listOfReactants>
		<listOfProducts>
			<speciesReference species="cpd00020_c" stoichiometry="1"/>
			<speciesReference species="cpd00067_c" stoichiometry="1"/>
			<speciesReference species="cpd00443_c" stoichiometry="1"/>
		</listOfProducts>
	</reaction>
	<reaction id="rxn04954" name="5-methyltetrahydrofolate_NAD+ oxidoreductase" reversible="false">
		<notes>
			<body xmlns="http://www.w3.org/1999/xhtml">
			<p>GENE_ASSOCIATION:"cce_3533"</p>
			<p>Protein_ASSOCIATION:"1.5.1.20"</p>
			<p/>
			</body>
		</notes>
		<listOfReactants>
			<speciesReference species="cpd00004_c" stoichiometry="1"/>
			<speciesReference species="cpd00067_c" stoichiometry="2"/>
			<speciesReference species="cpd00125_c" stoichiometry="1"/>
		</listOfReactants>
		<listOfProducts>
			<speciesReference species="cpd00003_c" stoichiometry="1"/>
			<speciesReference species="cpd00345_c" stoichiometry="1"/>
		</listOfProducts>
	</reaction>
	<reaction id="rxn09498" name="glycine-cleavage system (lipoamide) irreversible, mitochondrial" reversible="false">
		<notes>
			<body xmlns="http://www.w3.org/1999/xhtml">
			<p>GENE_ASSOCIATION:"cce_2643 and cce_2609 and cce_0735 and (cce_4073 or cce_4346)"</p>
			<p>Protein_ASSOCIATION:"2.1.2.10"</p>
			<p/>
			</body>
		</notes>
		<listOfReactants>
			<speciesReference species="cpd00087_c" stoichiometry="1"/>
			<speciesReference species="cpd15217_c" stoichiometry="1"/>
		</listOfReactants>
		<listOfProducts>
			<speciesReference species="cpd00013_c" stoichiometry="1"/>
			<speciesReference species="cpd00125_c" stoichiometry="1"/>
			<speciesReference species="cpd00449_c" stoichiometry="1"/>
		</listOfProducts>
	</reaction>
	<reaction id="rxn00547" name="ATP_D-fructose 6-phosphotransferase" reversible="false">
		<notes>
			<body xmlns="http://www.w3.org/1999/xhtml">
			<p>GENE_ASSOCIATION:"cce_4168"</p>
			<p>Protein_ASSOCIATION:"2.7.1.4"</p>
			<p/>
			</body>
		</notes>
		<listOfReactants>
			<speciesReference species="cpd00002_c" stoichiometry="1"/>
			<speciesReference species="cpd00082_c" stoichiometry="1"/>
		</listOfReactants>
		<listOfProducts>
			<speciesReference species="cpd00008_c" stoichiometry="1"/>
			<speciesReference species="cpd00072_c" stoichiometry="1"/>
		</listOfProducts>
	</reaction>
	<reaction id="rxn00559" name="D-Mannose-6-phosphate ketol-isomerase" reversible="true">
		<notes>
			<body xmlns="http://www.w3.org/1999/xhtml">
			<p>GENE_ASSOCIATION:"(cce_4404 or cce_2771)"</p>
			<p>Protein_ASSOCIATION:"5.3.1.8"</p>
			<p/>
			</body>
		</notes>
		<listOfReactants>
			<speciesReference species="cpd00235_c" stoichiometry="1"/>
		</listOfReactants>
		<listOfProducts>
			<speciesReference species="cpd00072_c" stoichiometry="1"/>
		</listOfProducts>
	</reaction>
	<reaction id="rxn00640" name="GDP_D-mannose-1-phosphate guanylyltransferase" reversible="false">
		<notes>
			<body xmlns="http://www.w3.org/1999/xhtml">
			<p>GENE_ASSOCIATION:"cce_2253"</p>
			<p>Protein_ASSOCIATION:"2.7.7.22"</p>
			<p/>
			</body>
		</notes>
		<listOfReactants>
			<speciesReference species="cpd00031_c" stoichiometry="1"/>
			<speciesReference species="cpd00485_c" stoichiometry="1"/>
		</listOfReactants>
		<listOfProducts>
			<speciesReference species="cpd00009_c" stoichiometry="1"/>
			<speciesReference species="cpd00067_c" stoichiometry="1"/>
			<speciesReference species="cpd00083_c" stoichiometry="1"/>
		</listOfProducts>
	</reaction>
	<reaction id="rxn00641" name="GTP_alpha-D-mannose-1-phosphate guanylyltransferase" reversible="false">
		<notes>
			<body xmlns="http://www.w3.org/1999/xhtml">
			<p>GENE_ASSOCIATION:"cce_2061"</p>
			<p>Protein_ASSOCIATION:"2.7.7.13"</p>
			<p/>
			</body>
		</notes>
		<listOfReactants>
			<speciesReference species="cpd00038_c" stoichiometry="1"/>
			<speciesReference species="cpd00067_c" stoichiometry="1"/>
			<speciesReference species="cpd00485_c" stoichiometry="1"/>
		</listOfReactants>
		<listOfProducts>
			<speciesReference species="cpd00012_c" stoichiometry="1"/>
			<speciesReference species="cpd00083_c" stoichiometry="1"/>
		</listOfProducts>
	</reaction>
	<reaction id="rxn00642" name="GDPmannose 4,6-hydro-lyase" reversible="false">
		<notes>
			<body xmlns="http://www.w3.org/1999/xhtml">
			<p>GENE_ASSOCIATION:"(cce_3233 or cce_3335)"</p>
			<p>Protein_ASSOCIATION:"4.2.1.47"</p>
			<p/>
			</body>
		</notes>
		<listOfReactants>
			<speciesReference species="cpd00083_c" stoichiometry="1"/>
		</listOfReactants>
		<listOfProducts>
			<speciesReference species="cpd00001_c" stoichiometry="1"/>
			<speciesReference species="cpd00900_c" stoichiometry="1"/>
		</listOfProducts>
	</reaction>
	<reaction id="rxn01329" name="D-Mannose 6-phosphate 1,6-phosphomutase" reversible="true">
		<notes>
			<body xmlns="http://www.w3.org/1999/xhtml">
			<p>GENE_ASSOCIATION:"(cce_2061 or cce_0770)"</p>
			<p>Protein_ASSOCIATION:"5.4.2.8"</p>
			<p/>
			</body>
		</notes>
		<listOfReactants>
			<speciesReference species="cpd00235_c" stoichiometry="1"/>
		</listOfReactants>
		<listOfProducts>
			<speciesReference species="cpd00485_c" stoichiometry="1"/>
		</listOfProducts>
	</reaction>
	<reaction id="rxn01870" name="D-Fructose 1-phosphate D-glyceraldehyde-3-phosphate-lyase" reversible="true">
		<notes>
			<body xmlns="http://www.w3.org/1999/xhtml">
			<p>GENE_ASSOCIATION:"(cce_4254 or cce_1357)"</p>
			<p>Protein_ASSOCIATION:"4.1.2.13"</p>
			<p/>
			</body>
		</notes>
		<listOfReactants>
			<speciesReference species="cpd00802_c" stoichiometry="1"/>
		</listOfReactants>
		<listOfProducts>
			<speciesReference species="cpd00095_c" stoichiometry="1"/>
			<speciesReference species="cpd00448_c" stoichiometry="1"/>
		</listOfProducts>
	</reaction>
	<reaction id="rxn03962" name="GDP-L-fucose_NADP+ 4-oxidoreductase (3,5-epimerizing)" reversible="true">
		<notes>
			<body xmlns="http://www.w3.org/1999/xhtml">
			<p>GENE_ASSOCIATION:"(cce_3232 or cce_0044)"</p>
			<p>Protein_ASSOCIATION:"1.1.1.271"</p>
			<p/>
			</body>
		</notes>
		<listOfReactants>
			<speciesReference species="cpd00006_c" stoichiometry="1"/>
			<speciesReference species="cpd00272_c" stoichiometry="1"/>
		</listOfReactants>
		<listOfProducts>
			<speciesReference species="cpd00005_c" stoichiometry="1"/>
			<speciesReference species="cpd00067_c" stoichiometry="1"/>
			<speciesReference species="cpd00900_c" stoichiometry="1"/>
		</listOfProducts>
	</reaction>
	<reaction id="rxn00187" name="L-Glutamate_ammonia ligase (ADP-forming)" reversible="false">
		<notes>
			<body xmlns="http://www.w3.org/1999/xhtml">
			<p>GENE_ASSOCIATION:"cce_4432"</p>
			<p>Protein_ASSOCIATION:"6.3.1.2"</p>
			<p/>
			</body>
		</notes>
		<listOfReactants>
			<speciesReference species="cpd00002_c" stoichiometry="1"/>
			<speciesReference species="cpd00013_c" stoichiometry="1"/>
			<speciesReference species="cpd00023_c" stoichiometry="1"/>
		</listOfReactants>
		<listOfProducts>
			<speciesReference species="cpd00008_c" stoichiometry="1"/>
			<speciesReference species="cpd00009_c" stoichiometry="1"/>
			<speciesReference species="cpd00053_c" stoichiometry="1"/>
			<speciesReference species="cpd00067_c" stoichiometry="1"/>
		</listOfProducts>
	</reaction>
	<reaction id="rxn00190" name="Deamido-NAD+_L-glutamine amido-ligase (AMP-forming)" reversible="false">
		<notes>
			<body xmlns="http://www.w3.org/1999/xhtml">
			<p>GENE_ASSOCIATION:"cce_2756"</p>
			<p>Protein_ASSOCIATION:"6.3.5.1"</p>
			<p/>
			</body>
		</notes>
		<listOfReactants>
			<speciesReference species="cpd00001_c" stoichiometry="1"/>
			<speciesReference species="cpd00002_c" stoichiometry="1"/>
			<speciesReference species="cpd00053_c" stoichiometry="1"/>
			<speciesReference species="cpd00638_c" stoichiometry="1"/>
		</listOfReactants>
		<listOfProducts>
			<speciesReference species="cpd00003_c" stoichiometry="1"/>
			<speciesReference species="cpd00012_c" stoichiometry="1"/>
			<speciesReference species="cpd00018_c" stoichiometry="1"/>
			<speciesReference species="cpd00023_c" stoichiometry="1"/>
			<speciesReference species="cpd00067_c" stoichiometry="1"/>
		</listOfProducts>
	</reaction>
	<reaction id="rxn00193" name="L-Glutamate racemase" reversible="true">
		<notes>
			<body xmlns="http://www.w3.org/1999/xhtml">
			<p>GENE_ASSOCIATION:"cce_2466"</p>
			<p>Protein_ASSOCIATION:"5.1.1.3"</p>
			<p/>
			</body>
		</notes>
		<listOfReactants>
			<speciesReference species="cpd00023_c" stoichiometry="1"/>
		</listOfReactants>
		<listOfProducts>
			<speciesReference species="cpd00186_c" stoichiometry="1"/>
		</listOfProducts>
	</reaction>
	<reaction id="rxn00555" name="L-Glutamine_D-fructose-6-phosphate aminotransferase (hexose" reversible="false">
		<notes>
			<body xmlns="http://www.w3.org/1999/xhtml">
			<p>GENE_ASSOCIATION:"cce_1266"</p>
			<p>Protein_ASSOCIATION:"2.6.1.16"</p>
			<p/>
			</body>
		</notes>
		<listOfReactants>
			<speciesReference species="cpd00053_c" stoichiometry="1"/>
			<speciesReference species="cpd00072_c" stoichiometry="1"/>
		</listOfReactants>
		<listOfProducts>
			<speciesReference species="cpd00023_c" stoichiometry="1"/>
			<speciesReference species="cpd00288_c" stoichiometry="1"/>
		</listOfProducts>
	</reaction>
	<reaction id="rxn06436" name="L-Glutamate_tRNA(Gln) ligase (AMP-forming)" reversible="false">
		<notes>
			<body xmlns="http://www.w3.org/1999/xhtml">
			<p>GENE_ASSOCIATION:"cce_1758"</p>
			<p>Protein_ASSOCIATION:"6.1.1.17"</p>
			<p/>
			</body>
		</notes>
		<listOfReactants>
			<speciesReference species="cpd00002_c" stoichiometry="1"/>
			<speciesReference species="cpd00023_c" stoichiometry="1"/>
			<speciesReference species="cpd11911_c" stoichiometry="1"/>
		</listOfReactants>
		<listOfProducts>
			<speciesReference species="cpd00012_c" stoichiometry="1"/>
			<speciesReference species="cpd00018_c" stoichiometry="1"/>
			<speciesReference species="cpd12828_c" stoichiometry="1"/>
		</listOfProducts>
	</reaction>
	<reaction id="rxn06520" name="Glu-tRNA(Gln)_L-glutamine amido-ligase(ADP-forming)" reversible="false">
		<notes>
			<body xmlns="http://www.w3.org/1999/xhtml">
			<p>GENE_ASSOCIATION:"(cce_1674 and cce_0284 and cce_1710)"</p>
			<p>Protein_ASSOCIATION:"6.3.5.7"</p>
			<p/>
			</body>
		</notes>
		<listOfReactants>
			<speciesReference species="cpd00002_c" stoichiometry="1"/>
			<speciesReference species="cpd00053_c" stoichiometry="1"/>
			<speciesReference species="cpd12828_c" stoichiometry="1"/>
		</listOfReactants>
		<listOfProducts>
			<speciesReference species="cpd00008_c" stoichiometry="1"/>
			<speciesReference species="cpd00067_c" stoichiometry="1"/>
			<speciesReference species="cpd00009_c" stoichiometry="1"/>
			<speciesReference species="cpd00023_c" stoichiometry="1"/>
			<speciesReference species="cpd12060_c" stoichiometry="1"/>
		</listOfProducts>
	</reaction>
	<reaction id="rxn06937" name="L-Glutamate_tRNA(Glu) ligase (AMP-forming)" reversible="false">
		<notes>
			<body xmlns="http://www.w3.org/1999/xhtml">
			<p>GENE_ASSOCIATION:"cce_1758"</p>
			<p>Protein_ASSOCIATION:"6.1.1.17"</p>
			<p/>
			</body>
		</notes>
		<listOfReactants>
			<speciesReference species="cpd00002_c" stoichiometry="1"/>
			<speciesReference species="cpd00023_c" stoichiometry="1"/>
			<speciesReference species="cpd11912_c" stoichiometry="1"/>
		</listOfReactants>
		<listOfProducts>
			<speciesReference species="cpd00012_c" stoichiometry="1"/>
			<speciesReference species="cpd00018_c" stoichiometry="1"/>
			<speciesReference species="cpd12227_c" stoichiometry="1"/>
		</listOfProducts>
	</reaction>
	<reaction id="rxn00086" name="glutathione_NADP+ oxidoreductase" reversible="true">
		<notes>
			<body xmlns="http://www.w3.org/1999/xhtml">
			<p>GENE_ASSOCIATION:"cce_4626"</p>
			<p>Protein_ASSOCIATION:"1.8.1.7"</p>
			<p/>
			</body>
		</notes>
		<listOfReactants>
			<speciesReference species="cpd00006_c" stoichiometry="1"/>
			<speciesReference species="cpd00042_c" stoichiometry="2"/>
		</listOfReactants>
		<listOfProducts>
			<speciesReference species="cpd00005_c" stoichiometry="1"/>
			<speciesReference species="cpd00067_c" stoichiometry="1"/>
			<speciesReference species="cpd00111_c" stoichiometry="1"/>
		</listOfProducts>
	</reaction>
	<reaction id="rxn00186" name="5-Oxoproline amidohydrolase (ATP-hydrolysing)" reversible="false">
		<notes>
			<body xmlns="http://www.w3.org/1999/xhtml">
			<p>GENE_ASSOCIATION:"(cce_2075 or cce_1670)"</p>
			<p>Protein_ASSOCIATION:"3.5.2.9"</p>
			<p/>
			</body>
		</notes>
		<listOfReactants>
			<speciesReference species="cpd00001_c" stoichiometry="2"/>
			<speciesReference species="cpd00002_c" stoichiometry="1"/>
			<speciesReference species="cpd01293_c" stoichiometry="1"/>
		</listOfReactants>
		<listOfProducts>
			<speciesReference species="cpd00008_c" stoichiometry="1"/>
			<speciesReference species="cpd00009_c" stoichiometry="1"/>
			<speciesReference species="cpd00023_c" stoichiometry="1"/>
			<speciesReference species="cpd00067_c" stoichiometry="1"/>
		</listOfProducts>
	</reaction>
	<reaction id="rxn00351" name="gamma-L-Glutamyl-L-cysteine_glycine ligase (ADP-forming)" reversible="false">
		<notes>
			<body xmlns="http://www.w3.org/1999/xhtml">
			<p>GENE_ASSOCIATION:"cce_0490"</p>
			<p>Protein_ASSOCIATION:"6.3.2.3"</p>
			<p/>
			</body>
		</notes>
		<listOfReactants>
			<speciesReference species="cpd00002_c" stoichiometry="1"/>
			<speciesReference species="cpd00033_c" stoichiometry="1"/>
			<speciesReference species="cpd00506_c" stoichiometry="1"/>
		</listOfReactants>
		<listOfProducts>
			<speciesReference species="cpd00008_c" stoichiometry="1"/>
			<speciesReference species="cpd00009_c" stoichiometry="1"/>
			<speciesReference species="cpd00042_c" stoichiometry="1"/>
			<speciesReference species="cpd00067_c" stoichiometry="1"/>
		</listOfProducts>
	</reaction>
	<reaction id="rxn00650" name="membrane alanyl aminopeptidase" reversible="true">
		<notes>
			<body xmlns="http://www.w3.org/1999/xhtml">
			<p>GENE_ASSOCIATION:"cce_0144"</p>
			<p>Protein_ASSOCIATION:"3.4.11.2"</p>
			<p/>
			</body>
		</notes>
		<listOfReactants>
			<speciesReference species="cpd00001_c" stoichiometry="1"/>
			<speciesReference species="cpd01017_c" stoichiometry="1"/>
		</listOfReactants>
		<listOfProducts>
			<speciesReference species="cpd00033_c" stoichiometry="1"/>
			<speciesReference species="cpd00084_c" stoichiometry="1"/>
		</listOfProducts>
	</reaction>
	<reaction id="rxn09521" name="g-glutamyltransferase" reversible="false">
		<notes>
			<body xmlns="http://www.w3.org/1999/xhtml">
			<p>GENE_ASSOCIATION:"(cce_2896 or cce_1522)"</p>
			<p>Protein_ASSOCIATION:"2.3.2.2"</p>
			<p/>
			</body>
		</notes>
		<listOfReactants>
			<speciesReference species="cpd00035_c" stoichiometry="1"/>
			<speciesReference species="cpd00042_c" stoichiometry="1"/>
		</listOfReactants>
		<listOfProducts>
			<speciesReference species="cpd01017_c" stoichiometry="1"/>
			<speciesReference species="cpd15236_c" stoichiometry="1"/>
		</listOfProducts>
	</reaction>
	<reaction id="G3PD_PQ" name="glycerol-3-phosphate dehydrogenase (plastoquinone 9)" reversible="false">
		<notes>
			<body xmlns="http://www.w3.org/1999/xhtml">
			<p>GENE_ASSOCIATION:"cce_2610"</p>
			<p>Protein_ASSOCIATION:"1.1.99.5"</p>
			<p/>
			</body>
		</notes>
		<listOfReactants>
			<speciesReference species="cpd00080_c" stoichiometry="1"/>
			<speciesReference species="cpd07274_l" stoichiometry="1"/>
		</listOfReactants>
		<listOfProducts>
			<speciesReference species="cpd00095_c" stoichiometry="1"/>
			<speciesReference species="cpd16503_l" stoichiometry="1"/>
		</listOfProducts>
	</reaction>
	<reaction id="rxn00612" name="sn-Glycerol-3-phosphate_NADP+ 2-oxidoreductase" reversible="true">
		<notes>
			<body xmlns="http://www.w3.org/1999/xhtml">
			<p>GENE_ASSOCIATION:"cce_4760"</p>
			<p>Protein_ASSOCIATION:"1.1.1.94"</p>
			<p/>
			</body>
		</notes>
		<listOfReactants>
			<speciesReference species="cpd00006_c" stoichiometry="1"/>
			<speciesReference species="cpd00080_c" stoichiometry="1"/>
		</listOfReactants>
		<listOfProducts>
			<speciesReference species="cpd00005_c" stoichiometry="1"/>
			<speciesReference species="cpd00067_c" stoichiometry="1"/>
			<speciesReference species="cpd00095_c" stoichiometry="1"/>
		</listOfProducts>
	</reaction>
	<reaction id="rxn00615" name="ATP_glycerol 3-phosphotransferase" reversible="false">
		<notes>
			<body xmlns="http://www.w3.org/1999/xhtml">
			<p>GENE_ASSOCIATION:"cce_0973"</p>
			<p>Protein_ASSOCIATION:"2.7.1.30"</p>
			<p/>
			</body>
		</notes>
		<listOfReactants>
			<speciesReference species="cpd00002_c" stoichiometry="1"/>
			<speciesReference species="cpd00100_c" stoichiometry="1"/>
		</listOfReactants>
		<listOfProducts>
			<speciesReference species="cpd00008_c" stoichiometry="1"/>
			<speciesReference species="cpd00080_c" stoichiometry="1"/>
		</listOfProducts>
	</reaction>
	<reaction id="rxn00743" name="Glycerone phosphate phosphohydrolase (alkaline optimum)" reversible="false">
		<notes>
			<body xmlns="http://www.w3.org/1999/xhtml">
			<p>GENE_ASSOCIATION:"cce_3495  and  cce_4374"</p>
			<p>Protein_ASSOCIATION:"3.1.3.1"</p>
			<p/>
			</body>
		</notes>
		<listOfReactants>
			<speciesReference species="cpd00001_c" stoichiometry="1"/>
			<speciesReference species="cpd00095_c" stoichiometry="1"/>
		</listOfReactants>
		<listOfProducts>
			<speciesReference species="cpd00009_c" stoichiometry="1"/>
			<speciesReference species="cpd00067_c" stoichiometry="1"/>
			<speciesReference species="cpd00157_c" stoichiometry="1"/>
		</listOfProducts>
	</reaction>
	<reaction id="rxn00762" name="Glycerol_NAD+ oxidoreductase" reversible="true">
		<notes>
			<body xmlns="http://www.w3.org/1999/xhtml">
			<p>GENE_ASSOCIATION:"cce_1310"</p>
			<p>Protein_ASSOCIATION:"1.1.1.6"</p>
			<p/>
			</body>
		</notes>
		<listOfReactants>
			<speciesReference species="cpd00003_c" stoichiometry="1"/>
			<speciesReference species="cpd00100_c" stoichiometry="1"/>
		</listOfReactants>
		<listOfProducts>
			<speciesReference species="cpd00004_c" stoichiometry="1"/>
			<speciesReference species="cpd00067_c" stoichiometry="1"/>
			<speciesReference species="cpd00157_c" stoichiometry="1"/>
		</listOfProducts>
	</reaction>
	<reaction id="rxn00765" name="Glycerol_NADP+ oxidoreductase" reversible="true">
		<notes>
			<body xmlns="http://www.w3.org/1999/xhtml">
			<p>GENE_ASSOCIATION:"cce_0782"</p>
			<p>Protein_ASSOCIATION:"1.1.1.21"</p>
			<p/>
			</body>
		</notes>
		<listOfReactants>
			<speciesReference species="cpd00006_c" stoichiometry="1"/>
			<speciesReference species="cpd00100_c" stoichiometry="1"/>
		</listOfReactants>
		<listOfProducts>
			<speciesReference species="cpd00005_c" stoichiometry="1"/>
			<speciesReference species="cpd00067_c" stoichiometry="1"/>
			<speciesReference species="cpd00448_c" stoichiometry="1"/>
		</listOfProducts>
	</reaction>
	<reaction id="rxn01286" name="D-Glyceraldehyde_NAD+ oxidoreductase" reversible="false">
		<notes>
			<body xmlns="http://www.w3.org/1999/xhtml">
			<p>GENE_ASSOCIATION:"cce_2680 or cce_3229"</p>
			<p>Protein_ASSOCIATION:"1.2.1.3"</p>
			<p/>
			</body>
		</notes>
		<listOfReactants>
			<speciesReference species="cpd00001_c" stoichiometry="1"/>
			<speciesReference species="cpd00003_c" stoichiometry="1"/>
			<speciesReference species="cpd00448_c" stoichiometry="1"/>
		</listOfReactants>
		<listOfProducts>
			<speciesReference species="cpd00004_c" stoichiometry="1"/>
			<speciesReference species="cpd00067_c" stoichiometry="2"/>
			<speciesReference species="cpd00223_c" stoichiometry="1"/>
		</listOfProducts>
	</reaction>
	<reaction id="PSP_L" name="phosphoserine phosphatase (L-serine)" reversible="false">
		<notes>
			<body xmlns="http://www.w3.org/1999/xhtml">
			<p>GENE_ASSOCIATION:"nf"</p>
			<p>Protein_ASSOCIATION:"3.1.3.3"</p>
			<p/>
			</body>
		</notes>
		<listOfReactants>
			<speciesReference species="cpd00001_c" stoichiometry="1"/>
			<speciesReference species="cpd00738_c" stoichiometry="1"/>
		</listOfReactants>
		<listOfProducts>
			<speciesReference species="cpd00009_c" stoichiometry="1"/>
			<speciesReference species="cpd00054_c" stoichiometry="1"/>
		</listOfProducts>
	</reaction>
	<reaction id="rxn00422" name="L-Serine_pyruvate aminotransferase" reversible="false">
		<notes>
			<body xmlns="http://www.w3.org/1999/xhtml">
			<p>GENE_ASSOCIATION:"cce_2871"</p>
			<p>Protein_ASSOCIATION:"2.6.1.51"</p>
			<p/>
			</body>
		</notes>
		<listOfReactants>
			<speciesReference species="cpd00020_c" stoichiometry="1"/>
			<speciesReference species="cpd00054_c" stoichiometry="1"/>
		</listOfReactants>
		<listOfProducts>
			<speciesReference species="cpd00035_c" stoichiometry="1"/>
			<speciesReference species="cpd00145_c" stoichiometry="1"/>
		</listOfProducts>
	</reaction>
	<reaction id="rxn00692" name="5,10-Methylenetetrahydrofolate_glycine hydroxymethyltransferase" reversible="true">
		<notes>
			<body xmlns="http://www.w3.org/1999/xhtml">
			<p>GENE_ASSOCIATION:"cce_3951"</p>
			<p>Protein_ASSOCIATION:"2.1.2.1"</p>
			<p/>
			</body>
		</notes>
		<listOfReactants>
			<speciesReference species="cpd00001_c" stoichiometry="1"/>
			<speciesReference species="cpd00033_c" stoichiometry="1"/>
			<speciesReference species="cpd00125_c" stoichiometry="1"/>
		</listOfReactants>
		<listOfProducts>
			<speciesReference species="cpd00054_c" stoichiometry="1"/>
			<speciesReference species="cpd00087_c" stoichiometry="1"/>
		</listOfProducts>
	</reaction>
	<reaction id="rxn01068" name="L-Threonine_NAD+ oxidoreductase" reversible="false">
		<notes>
			<body xmlns="http://www.w3.org/1999/xhtml">
			<p>GENE_ASSOCIATION:"cce_0206"</p>
			<p>Protein_ASSOCIATION:"1.1.1.103"</p>
			<p/>
			</body>
		</notes>
		<listOfReactants>
			<speciesReference species="cpd00004_c" stoichiometry="1"/>
			<speciesReference species="cpd00067_c" stoichiometry="1"/>
			<speciesReference species="cpd02211_c" stoichiometry="1"/>
		</listOfReactants>
		<listOfProducts>
			<speciesReference species="cpd00003_c" stoichiometry="1"/>
			<speciesReference species="cpd00161_c" stoichiometry="1"/>
		</listOfProducts>
	</reaction>
	<reaction id="rxn01069" name="O-Phospho-L-homoserine phospho-lyase (adding water)" reversible="false">
		<notes>
			<body xmlns="http://www.w3.org/1999/xhtml">
			<p>GENE_ASSOCIATION:"(cce_1455) or (cce_2446)"</p>
			<p>Protein_ASSOCIATION:"4.2.3.1"</p>
			<p/>
			</body>
		</notes>
		<listOfReactants>
			<speciesReference species="cpd00001_c" stoichiometry="1"/>
			<speciesReference species="cpd00809_c" stoichiometry="1"/>
		</listOfReactants>
		<listOfProducts>
			<speciesReference species="cpd00009_c" stoichiometry="1"/>
			<speciesReference species="cpd00067_c" stoichiometry="1"/>
			<speciesReference species="cpd00161_c" stoichiometry="1"/>
		</listOfProducts>
	</reaction>
	<reaction id="rxn01101" name="3-Phospho-D-glycerate_NAD+ 2-oxidoreductase" reversible="true">
		<notes>
			<body xmlns="http://www.w3.org/1999/xhtml">
			<p>GENE_ASSOCIATION:"cce_2134"</p>
			<p>Protein_ASSOCIATION:"1.1.1.95"</p>
			<p/>
			</body>
		</notes>
		<listOfReactants>
			<speciesReference species="cpd00003_c" stoichiometry="1"/>
			<speciesReference species="cpd00169_c" stoichiometry="1"/>
		</listOfReactants>
		<listOfProducts>
			<speciesReference species="cpd00004_c" stoichiometry="1"/>
			<speciesReference species="cpd00067_c" stoichiometry="1"/>
			<speciesReference species="cpd02069_c" stoichiometry="1"/>
		</listOfProducts>
	</reaction>
	<reaction id="rxn01300" name="ATP_L-homoserine O-phosphotransferase" reversible="false">
		<notes>
			<body xmlns="http://www.w3.org/1999/xhtml">
			<p>GENE_ASSOCIATION:"cce_0510"</p>
			<p>Protein_ASSOCIATION:"2.7.1.39"</p>
			<p/>
			</body>
		</notes>
		<listOfReactants>
			<speciesReference species="cpd00002_c" stoichiometry="1"/>
			<speciesReference species="cpd00227_c" stoichiometry="1"/>
		</listOfReactants>
		<listOfProducts>
			<speciesReference species="cpd00008_c" stoichiometry="1"/>
			<speciesReference species="cpd00809_c" stoichiometry="1"/>
			<speciesReference species="cpd00067_c" stoichiometry="1"/>
		</listOfProducts>
	</reaction>
	<reaction id="rxn01302" name="L-Homoserine_NADP+ oxidoreductase" reversible="true">
		<notes>
			<body xmlns="http://www.w3.org/1999/xhtml">
			<p>GENE_ASSOCIATION:"cce_2359"</p>
			<p>Protein_ASSOCIATION:"1.1.1.3"</p>
			<p/>
			</body>
		</notes>
		<listOfReactants>
			<speciesReference species="cpd00006_c" stoichiometry="1"/>
			<speciesReference species="cpd00227_c" stoichiometry="1"/>
		</listOfReactants>
		<listOfProducts>
			<speciesReference species="cpd00005_c" stoichiometry="1"/>
			<speciesReference species="cpd00067_c" stoichiometry="1"/>
			<speciesReference species="cpd00346_c" stoichiometry="1"/>
		</listOfProducts>
	</reaction>
	<reaction id="rxn02914" name="3-Phosphoserine_2-oxoglutarate aminotransferase" reversible="false">
		<notes>
			<body xmlns="http://www.w3.org/1999/xhtml">
			<p>GENE_ASSOCIATION:"nf"</p>
			<p>Protein_ASSOCIATION:"2.6.1.52"</p>
			<p/>
			</body>
		</notes>
		<listOfReactants>
			<speciesReference species="cpd00023_c" stoichiometry="1"/>
			<speciesReference species="cpd02069_c" stoichiometry="1"/>
		</listOfReactants>
		<listOfProducts>
			<speciesReference species="cpd00024_c" stoichiometry="1"/>
			<speciesReference species="cpd00738_c" stoichiometry="1"/>
		</listOfProducts>
	</reaction>
	<reaction id="rxn06438" name="Glycine_tRNA(Gly) ligase (AMP-forming)" reversible="false">
		<notes>
			<body xmlns="http://www.w3.org/1999/xhtml">
			<p>GENE_ASSOCIATION:"(cce_3990 and cce_2992)"</p>
			<p>Protein_ASSOCIATION:"6.1.1.14"</p>
			<p/>
			</body>
		</notes>
		<listOfReactants>
			<speciesReference species="cpd00002_c" stoichiometry="1"/>
			<speciesReference species="cpd00033_c" stoichiometry="1"/>
			<speciesReference species="cpd11913_c" stoichiometry="1"/>
		</listOfReactants>
		<listOfProducts>
			<speciesReference species="cpd00012_c" stoichiometry="1"/>
			<speciesReference species="cpd00018_c" stoichiometry="1"/>
			<speciesReference species="cpd12100_c" stoichiometry="1"/>
		</listOfProducts>
	</reaction>
	<reaction id="rxn06446" name="L-Serine_tRNA(Ser) ligase (AMP-forming)" reversible="false">
		<notes>
			<body xmlns="http://www.w3.org/1999/xhtml">
			<p>GENE_ASSOCIATION:"cce_0927"</p>
			<p>Protein_ASSOCIATION:"6.1.1.11"</p>
			<p/>
			</body>
		</notes>
		<listOfReactants>
			<speciesReference species="cpd00002_c" stoichiometry="1"/>
			<speciesReference species="cpd00054_c" stoichiometry="1"/>
			<speciesReference species="cpd11921_c" stoichiometry="1"/>
		</listOfReactants>
		<listOfProducts>
			<speciesReference species="cpd00012_c" stoichiometry="1"/>
			<speciesReference species="cpd00018_c" stoichiometry="1"/>
			<speciesReference species="cpd12132_c" stoichiometry="1"/>
		</listOfProducts>
	</reaction>
	<reaction id="rxn06447" name="L-Threonine_tRNA(Thr) ligase (AMP-forming)" reversible="false">
		<notes>
			<body xmlns="http://www.w3.org/1999/xhtml">
			<p>GENE_ASSOCIATION:"(cce_4835 or cce_1495 or cce_3947)"</p>
			<p>Protein_ASSOCIATION:"6.1.1.3"</p>
			<p/>
			</body>
		</notes>
		<listOfReactants>
			<speciesReference species="cpd00002_c" stoichiometry="1"/>
			<speciesReference species="cpd00161_c" stoichiometry="1"/>
			<speciesReference species="cpd11922_c" stoichiometry="1"/>
		</listOfReactants>
		<listOfProducts>
			<speciesReference species="cpd00012_c" stoichiometry="1"/>
			<speciesReference species="cpd00018_c" stoichiometry="1"/>
			<speciesReference species="cpd12229_c" stoichiometry="1"/>
		</listOfProducts>
	</reaction>
	<reaction id="rxn09499" name="glycine-cleavage complex (lipoamide)" reversible="true">
		<notes>
			<body xmlns="http://www.w3.org/1999/xhtml">
			<p>GENE_ASSOCIATION:"cce_2609"</p>
			<p>Protein_ASSOCIATION:"1.4.4.2"</p>
			<p/>
			</body>
		</notes>
		<listOfReactants>
			<speciesReference species="cpd00033_c" stoichiometry="1"/>
			<speciesReference species="cpd00067_c" stoichiometry="1"/>
			<speciesReference species="cpd00213_c" stoichiometry="1"/>
		</listOfReactants>
		<listOfProducts>
			<speciesReference species="cpd00011_c" stoichiometry="1"/>
			<speciesReference species="cpd15217_c" stoichiometry="1"/>
		</listOfProducts>
	</reaction>
	<reaction id="PFK" name="phosphofructokinase" reversible="false">
		<notes>
			<body xmlns="http://www.w3.org/1999/xhtml">
			<p>GENE_ASSOCIATION:"(cce_3253 or cce_0669)"</p>
			<p>Protein_ASSOCIATION:"2.7.1.11"</p>
			<p/>
			</body>
		</notes>
		<listOfReactants>
			<speciesReference species="cpd00002_c" stoichiometry="1"/>
			<speciesReference species="cpd00072_c" stoichiometry="1"/>
		</listOfReactants>
		<listOfProducts>
			<speciesReference species="cpd00008_c" stoichiometry="1"/>
			<speciesReference species="cpd00290_c" stoichiometry="1"/>
			<speciesReference species="cpd00067_c" stoichiometry="1"/>
		</listOfProducts>
	</reaction>
	<reaction id="rxn00147" name="ATP_pyruvate,water phosphotransferase" reversible="false">
		<notes>
			<body xmlns="http://www.w3.org/1999/xhtml">
			<p>GENE_ASSOCIATION:"(cce_4692 or cce_2775 or cce_1632)"</p>
			<p>Protein_ASSOCIATION:"2.7.9.2"</p>
			<p/>
			</body>
		</notes>
		<listOfReactants>
			<speciesReference species="cpd00001_c" stoichiometry="1"/>
			<speciesReference species="cpd00002_c" stoichiometry="1"/>
			<speciesReference species="cpd00020_c" stoichiometry="1"/>
		</listOfReactants>
		<listOfProducts>
			<speciesReference species="cpd00009_c" stoichiometry="1"/>
			<speciesReference species="cpd00018_c" stoichiometry="1"/>
			<speciesReference species="cpd00061_c" stoichiometry="1"/>
			<speciesReference species="cpd00067_c" stoichiometry="1"/>
		</listOfProducts>
	</reaction>
	<reaction id="rxn00148" name="ATP_pyruvate O2-phosphotransferase" reversible="false">
		<notes>
			<body xmlns="http://www.w3.org/1999/xhtml">
			<p>GENE_ASSOCIATION:"(cce_5177 or cce_3420 or cce_1604 or cce_0701)"</p>
			<p>Protein_ASSOCIATION:"2.7.1.40"</p>
			<p/>
			</body>
		</notes>
		<listOfReactants>
			<speciesReference species="cpd00008_c" stoichiometry="1"/>
			<speciesReference species="cpd00061_c" stoichiometry="1"/>
			<speciesReference species="cpd00067_c" stoichiometry="1"/>
		</listOfReactants>
		<listOfProducts>
			<speciesReference species="cpd00002_c" stoichiometry="1"/>
			<speciesReference species="cpd00020_c" stoichiometry="1"/>
		</listOfProducts>
	</reaction>
	<reaction id="rxn00216" name="Hexokinase" reversible="false">
		<notes>
			<body xmlns="http://www.w3.org/1999/xhtml">
			<p>GENE_ASSOCIATION:"cce_0595"</p>
			<p>Protein_ASSOCIATION:"2.7.1.2"</p>
			<p/>
			</body>
		</notes>
		<listOfReactants>
			<speciesReference species="cpd00002_c" stoichiometry="1"/>
			<speciesReference species="cpd00027_c" stoichiometry="1"/>
		</listOfReactants>
		<listOfProducts>
			<speciesReference species="cpd00008_c" stoichiometry="1"/>
			<speciesReference species="cpd00079_c" stoichiometry="1"/>
		</listOfProducts>
	</reaction>
	<reaction id="rxn00459" name="2-Phospho-D-glycerate hydro-lyase" reversible="true">
		<notes>
			<body xmlns="http://www.w3.org/1999/xhtml">
			<p>GENE_ASSOCIATION:"(cce_2156 or cce_5179)"</p>
			<p>Protein_ASSOCIATION:"4.2.1.11"</p>
			<p/>
			</body>
		</notes>
		<listOfReactants>
			<speciesReference species="cpd00482_c" stoichiometry="1"/>
		</listOfReactants>
		<listOfProducts>
			<speciesReference species="cpd00001_c" stoichiometry="1"/>
			<speciesReference species="cpd00061_c" stoichiometry="1"/>
		</listOfProducts>
	</reaction>
	<reaction id="rxn00506" name="Acetaldehyde_NAD+ oxidoreductase" reversible="false">
		<notes>
			<body xmlns="http://www.w3.org/1999/xhtml">
			<p>GENE_ASSOCIATION:"cce_2680 or cce_3229"</p>
			<p>Protein_ASSOCIATION:"1.2.1.3"</p>
			<p/>
			</body>
		</notes>
		<listOfReactants>
			<speciesReference species="cpd00001_c" stoichiometry="1"/>
			<speciesReference species="cpd00003_c" stoichiometry="1"/>
			<speciesReference species="cpd00071_c" stoichiometry="1"/>
		</listOfReactants>
		<listOfProducts>
			<speciesReference species="cpd00004_c" stoichiometry="1"/>
			<speciesReference species="cpd00029_c" stoichiometry="1"/>
			<speciesReference species="cpd00067_c" stoichiometry="2"/>
		</listOfProducts>
	</reaction>
	<reaction id="rxn00507" name="Acetaldehyde_NADP+ oxidoreductase" reversible="false">
		<notes>
			<body xmlns="http://www.w3.org/1999/xhtml">
			<p>GENE_ASSOCIATION:"cce_2680 or cce_3229"</p>
			<p>Protein_ASSOCIATION:"1.2.1.4"</p>
			<p/>
			</body>
		</notes>
		<listOfReactants>
			<speciesReference species="cpd00001_c" stoichiometry="1"/>
			<speciesReference species="cpd00006_c" stoichiometry="1"/>
			<speciesReference species="cpd00071_c" stoichiometry="1"/>
		</listOfReactants>
		<listOfProducts>
			<speciesReference species="cpd00005_c" stoichiometry="1"/>
			<speciesReference species="cpd00029_c" stoichiometry="1"/>
			<speciesReference species="cpd00067_c" stoichiometry="2"/>
		</listOfProducts>
	</reaction>
	<reaction id="rxn00536" name="Ethanol_NADP+ oxidoreductase" reversible="true">
		<notes>
			<body xmlns="http://www.w3.org/1999/xhtml">
			<p>GENE_ASSOCIATION:"(cce_0002 or cce_4888 or cce_1588)"</p>
			<p>Protein_ASSOCIATION:"1.1.1.2"</p>
			<p/>
			</body>
		</notes>
		<listOfReactants>
			<speciesReference species="cpd00006_c" stoichiometry="1"/>
			<speciesReference species="cpd00363_c" stoichiometry="1"/>
		</listOfReactants>
		<listOfProducts>
			<speciesReference species="cpd00005_c" stoichiometry="1"/>
			<speciesReference species="cpd00067_c" stoichiometry="1"/>
			<speciesReference species="cpd00071_c" stoichiometry="1"/>
		</listOfProducts>
	</reaction>
	<reaction id="rxn00548" name="D-Fructose-6-phosphate D-erythrose-4-phosphate-lyase" reversible="false">
		<notes>
			<body xmlns="http://www.w3.org/1999/xhtml">
			<p>GENE_ASSOCIATION:"(cce_5184 or cce_2225 or cce_3607)"</p>
			<p>Protein_ASSOCIATION:"4.1.2.22"</p>
			<p/>
			</body>
		</notes>
		<listOfReactants>
			<speciesReference species="cpd00009_c" stoichiometry="1"/>
			<speciesReference species="cpd00072_c" stoichiometry="1"/>
		</listOfReactants>
		<listOfProducts>
			<speciesReference species="cpd00001_c" stoichiometry="1"/>
			<speciesReference species="cpd00196_c" stoichiometry="1"/>
			<speciesReference species="cpd00236_c" stoichiometry="1"/>
		</listOfProducts>
	</reaction>
	<reaction id="rxn00549" name="D-Fructose-1,6-bisphosphate 1-phosphohydrolase" reversible="false">
		<notes>
			<body xmlns="http://www.w3.org/1999/xhtml">
			<p>GENE_ASSOCIATION:"(cce_4758 or cce_3974)"</p>
			<p>Protein_ASSOCIATION:"3.1.3.11"</p>
			<p/>
			</body>
		</notes>
		<listOfReactants>
			<speciesReference species="cpd00001_c" stoichiometry="1"/>
			<speciesReference species="cpd00290_c" stoichiometry="1"/>
		</listOfReactants>
		<listOfProducts>
			<speciesReference species="cpd00009_c" stoichiometry="1"/>
			<speciesReference species="cpd00067_c" stoichiometry="1"/>
			<speciesReference species="cpd00072_c" stoichiometry="1"/>
		</listOfProducts>
	</reaction>
	<reaction id="rxn00558" name="D-Glucose-6-phosphate ketol-isomerase" reversible="true">
		<notes>
			<body xmlns="http://www.w3.org/1999/xhtml">
			<p>GENE_ASSOCIATION:"(cce_5178 or cce_0666)"</p>
			<p>Protein_ASSOCIATION:"5.3.1.9"</p>
			<p/>
			</body>
		</notes>
		<listOfReactants>
			<speciesReference species="cpd00079_c" stoichiometry="1"/>
		</listOfReactants>
		<listOfProducts>
			<speciesReference species="cpd00072_c" stoichiometry="1"/>
		</listOfProducts>
	</reaction>
	<reaction id="rxn00704" name="alpha-D-Glucose 1-phosphate 1,6-phosphomutase" reversible="true">
		<notes>
			<body xmlns="http://www.w3.org/1999/xhtml">
			<p>GENE_ASSOCIATION:"cce_0606"</p>
			<p>Protein_ASSOCIATION:"5.4.2.2"</p>
			<p/>
			</body>
		</notes>
		<listOfReactants>
			<speciesReference species="cpd00089_c" stoichiometry="1"/>
		</listOfReactants>
		<listOfProducts>
			<speciesReference species="cpd00079_c" stoichiometry="1"/>
		</listOfProducts>
	</reaction>
	<reaction id="rxn00747" name="D-Glyceraldehyde-3-phosphate ketol-isomerase" reversible="true">
		<notes>
			<body xmlns="http://www.w3.org/1999/xhtml">
			<p>GENE_ASSOCIATION:"cce_4304"</p>
			<p>Protein_ASSOCIATION:"5.3.1.1"</p>
			<p/>
			</body>
		</notes>
		<listOfReactants>
			<speciesReference species="cpd00102_c" stoichiometry="1"/>
		</listOfReactants>
		<listOfProducts>
			<speciesReference species="cpd00095_c" stoichiometry="1"/>
		</listOfProducts>
	</reaction>
	<reaction id="rxn00781" name="D-Glyceraldehyde-3-phosphate_NAD+ oxidoreductase(phosphorylating)" reversible="false">
		<notes>
			<body xmlns="http://www.w3.org/1999/xhtml">
			<p>GENE_ASSOCIATION:"(cce_2132 or cce_3612)"</p>
			<p>Protein_ASSOCIATION:"1.2.1.12"</p>
			<p/>
			</body>
		</notes>
		<listOfReactants>
			<speciesReference species="cpd00004_c" stoichiometry="1"/>
			<speciesReference species="cpd00203_c" stoichiometry="1"/>
			<speciesReference species="cpd00067_c" stoichiometry="1"/>
		</listOfReactants>
		<listOfProducts>
			<speciesReference species="cpd00003_c" stoichiometry="1"/>
			<speciesReference species="cpd00009_c" stoichiometry="1"/>
			<speciesReference species="cpd00102_c" stoichiometry="1"/>
		</listOfProducts>
	</reaction>
	<reaction id="rxn00782" name="D-Glyceraldehyde-3-phosphate_NADP+ oxidoreductase(phosphorylating)" reversible="false">
		<notes>
			<body xmlns="http://www.w3.org/1999/xhtml">
			<p>GENE_ASSOCIATION:"(cce_2132 or cce_3612)"</p>
			<p>Protein_ASSOCIATION:"1.2.1.13"</p>
			<p/>
			</body>
		</notes>
		<listOfReactants>
			<speciesReference species="cpd00005_c" stoichiometry="1"/>
			<speciesReference species="cpd00203_c" stoichiometry="1"/>
			<speciesReference species="cpd00067_c" stoichiometry="1"/>
		</listOfReactants>
		<listOfProducts>
			<speciesReference species="cpd00006_c" stoichiometry="1"/>
			<speciesReference species="cpd00009_c" stoichiometry="1"/>
			<speciesReference species="cpd00102_c" stoichiometry="1"/>
		</listOfProducts>
	</reaction>
	<reaction id="rxn00786" name="D-Fructose-1,6-bisphosphate D-glyceraldehyde-3-phosphate-lyase" reversible="true">
		<notes>
			<body xmlns="http://www.w3.org/1999/xhtml">
			<p>GENE_ASSOCIATION:"(cce_1357 or cce_4254)"</p>
			<p>Protein_ASSOCIATION:"4.1.2.13"</p>
			<p/>
			</body>
		</notes>
		<listOfReactants>
			<speciesReference species="cpd00290_c" stoichiometry="1"/>
		</listOfReactants>
		<listOfProducts>
			<speciesReference species="cpd00095_c" stoichiometry="1"/>
			<speciesReference species="cpd00102_c" stoichiometry="1"/>
		</listOfProducts>
	</reaction>
	<reaction id="rxn01100" name="ATP_3-phospho-D-glycerate 1-phosphotransferase" reversible="true">
		<notes>
			<body xmlns="http://www.w3.org/1999/xhtml">
			<p>GENE_ASSOCIATION:"cce_4219"</p>
			<p>Protein_ASSOCIATION:"2.7.2.3"</p>
			<p/>
			</body>
		</notes>
		<listOfReactants>
			<speciesReference species="cpd00002_c" stoichiometry="1"/>
			<speciesReference species="cpd00169_c" stoichiometry="1"/>
		</listOfReactants>
		<listOfProducts>
			<speciesReference species="cpd00008_c" stoichiometry="1"/>
			<speciesReference species="cpd00203_c" stoichiometry="1"/>
		</listOfProducts>
	</reaction>
	<reaction id="rxn01103" name="3-Phospho-D-glyceroyl phosphate phosphohydrolase" reversible="false">
		<notes>
			<body xmlns="http://www.w3.org/1999/xhtml">
			<p>GENE_ASSOCIATION:"cce_4160"</p>
			<p>Protein_ASSOCIATION:"3.6.1.7"</p>
			<p/>
			</body>
		</notes>
		<listOfReactants>
			<speciesReference species="cpd00001_c" stoichiometry="1"/>
			<speciesReference species="cpd00203_c" stoichiometry="1"/>
		</listOfReactants>
		<listOfProducts>
			<speciesReference species="cpd00009_c" stoichiometry="1"/>
			<speciesReference species="cpd00067_c" stoichiometry="2"/>
			<speciesReference species="cpd00169_c" stoichiometry="1"/>
		</listOfProducts>
	</reaction>
	<reaction id="rxn01106" name="2-Phospho-D-glycerate 2,3-phosphomutase" reversible="true">
		<notes>
			<body xmlns="http://www.w3.org/1999/xhtml">
			<p>GENE_ASSOCIATION:"(cce_1542 or cce_1789 or cce_5176 or cce_2454)"</p>
			<p>Protein_ASSOCIATION:"5.4.2.1"</p>
			<p/>
			</body>
		</notes>
		<listOfReactants>
			<speciesReference species="cpd00482_c" stoichiometry="1"/>
		</listOfReactants>
		<listOfProducts>
			<speciesReference species="cpd00169_c" stoichiometry="1"/>
		</listOfProducts>
	</reaction>
	<reaction id="rxn05938" name="pyruvate synthase" reversible="false">
		<notes>
			<body xmlns="http://www.w3.org/1999/xhtml">
			<p>GENE_ASSOCIATION:"cce_0953"</p>
			<p>Protein_ASSOCIATION:"1.2.7.1"</p>
			<p/>
			</body>
		</notes>
		<listOfReactants>
			<speciesReference species="cpd00010_c" stoichiometry="1"/>
			<speciesReference species="cpd00020_c" stoichiometry="1"/>
			<speciesReference species="cpfdxo22_c" stoichiometry="2"/>
		</listOfReactants>
		<listOfProducts>
			<speciesReference species="cpd00011_c" stoichiometry="1"/>
			<speciesReference species="cpd00022_c" stoichiometry="1"/>
			<speciesReference species="cpd00067_c" stoichiometry="1"/>
			<speciesReference species="cpfdxr22_c" stoichiometry="2"/>
		</listOfProducts>
	</reaction>
	<reaction id="rxn00272" name="L-Alanine_glyoxylate aminotransferase" reversible="true">
		<notes>
			<body xmlns="http://www.w3.org/1999/xhtml">
			<p>GENE_ASSOCIATION:"cce_2871"</p>
			<p>Protein_ASSOCIATION:"2.6.1.44"</p>
			<p/>
			</body>
		</notes>
		<listOfReactants>
			<speciesReference species="cpd00035_c" stoichiometry="1"/>
			<speciesReference species="cpd00040_c" stoichiometry="1"/>
		</listOfReactants>
		<listOfProducts>
			<speciesReference species="cpd00020_c" stoichiometry="1"/>
			<speciesReference species="cpd00033_c" stoichiometry="1"/>
		</listOfProducts>
	</reaction>
	<reaction id="rxn00328" name="4-Hydroxy-2-oxoglutarate glyoxylate-lyase" reversible="true">
		<notes>
			<body xmlns="http://www.w3.org/1999/xhtml">
			<p>GENE_ASSOCIATION:"cce_0591"</p>
			<p>Protein_ASSOCIATION:"4.1.3.16"</p>
			<p/>
			</body>
		</notes>
		<listOfReactants>
			<speciesReference species="cpd00830_c" stoichiometry="1"/>
		</listOfReactants>
		<listOfProducts>
			<speciesReference species="cpd00020_c" stoichiometry="1"/>
			<speciesReference species="cpd00040_c" stoichiometry="1"/>
		</listOfProducts>
	</reaction>
	<reaction id="rxn00333" name="(S)-2-Hydroxy-acid_oxygen 2-oxidoreductase" reversible="false">
		<notes>
			<body xmlns="http://www.w3.org/1999/xhtml">
			<p>GENE_ASSOCIATION:"(cce_3707 and cce_3708 and cce_0061)"</p>
			<p>Protein_ASSOCIATION:"1.1.3.15"</p>
			<p/>
			</body>
		</notes>
		<listOfReactants>
			<speciesReference species="cpd00007_c" stoichiometry="1"/>
			<speciesReference species="cpd00139_c" stoichiometry="1"/>
		</listOfReactants>
		<listOfProducts>
			<speciesReference species="cpd00025_c" stoichiometry="1"/>
			<speciesReference species="cpd00040_c" stoichiometry="1"/>
		</listOfProducts>
	</reaction>
	<reaction id="rxn00512" name="Glycolate_NAD+ oxidoreductase" reversible="false">
		<notes>
			<body xmlns="http://www.w3.org/1999/xhtml">
			<p>GENE_ASSOCIATION:"(cce_3707 and cce_3708 and cce_0061)"</p>
			<p>Protein_ASSOCIATION:"1.1.3.15"</p>
			<p/>
			</body>
		</notes>
		<listOfReactants>
			<speciesReference species="cpd00003_c" stoichiometry="1"/>
			<speciesReference species="cpd00139_c" stoichiometry="1"/>
		</listOfReactants>
		<listOfProducts>
			<speciesReference species="cpd00004_c" stoichiometry="1"/>
			<speciesReference species="cpd00040_c" stoichiometry="1"/>
			<speciesReference species="cpd00067_c" stoichiometry="1"/>
		</listOfProducts>
	</reaction>
	<reaction id="rxn00979" name="glycolaldehyde_NAD+ oxidoreductase" reversible="false">
		<notes>
			<body xmlns="http://www.w3.org/1999/xhtml">
			<p>GENE_ASSOCIATION:"cce_3229"</p>
			<p>Protein_ASSOCIATION:"1.2.1.21"</p>
			<p/>
			</body>
		</notes>
		<listOfReactants>
			<speciesReference species="cpd00001_c" stoichiometry="1"/>
			<speciesReference species="cpd00003_c" stoichiometry="1"/>
			<speciesReference species="cpd00229_c" stoichiometry="1"/>
		</listOfReactants>
		<listOfProducts>
			<speciesReference species="cpd00004_c" stoichiometry="1"/>
			<speciesReference species="cpd00067_c" stoichiometry="2"/>
			<speciesReference species="cpd00139_c" stoichiometry="1"/>
		</listOfProducts>
	</reaction>
	<reaction id="rxn00980" name="2-Phosphoglycolate phosphohydrolase" reversible="false">
		<notes>
			<body xmlns="http://www.w3.org/1999/xhtml">
			<p>GENE_ASSOCIATION:"cce_0753"</p>
			<p>Protein_ASSOCIATION:"3.1.3.18"</p>
			<p/>
			</body>
		</notes>
		<listOfReactants>
			<speciesReference species="cpd00001_c" stoichiometry="1"/>
			<speciesReference species="cpd00727_c" stoichiometry="1"/>
		</listOfReactants>
		<listOfProducts>
			<speciesReference species="cpd00009_c" stoichiometry="1"/>
			<speciesReference species="cpd00067_c" stoichiometry="1"/>
			<speciesReference species="cpd00139_c" stoichiometry="1"/>
		</listOfProducts>
	</reaction>
	<reaction id="rxn01011" name="D-Glycerate_NADP+ 2-oxidoreductase" reversible="true">
		<notes>
			<body xmlns="http://www.w3.org/1999/xhtml">
			<p>GENE_ASSOCIATION:"cce_2560"</p>
			<p>Protein_ASSOCIATION:"1.1.1.29"</p>
			<p/>
			</body>
		</notes>
		<listOfReactants>
			<speciesReference species="cpd00003_c" stoichiometry="1"/>
			<speciesReference species="cpd00223_c" stoichiometry="1"/>
		</listOfReactants>
		<listOfProducts>
			<speciesReference species="cpd00004_c" stoichiometry="1"/>
			<speciesReference species="cpd00067_c" stoichiometry="1"/>
			<speciesReference species="cpd00145_c" stoichiometry="1"/>
		</listOfProducts>
	</reaction>
	<reaction id="rxn01280" name="(R)-Glycerate_NAD+ oxidoreductase" reversible="false">
		<notes>
			<body xmlns="http://www.w3.org/1999/xhtml">
			<p>GENE_ASSOCIATION:"(cce_2482 or cce_0405)"</p>
			<p>Protein_ASSOCIATION:"1.1.1.60"</p>
			<p/>
			</body>
		</notes>
		<listOfReactants>
			<speciesReference species="cpd00004_c" stoichiometry="1"/>
			<speciesReference species="cpd00067_c" stoichiometry="1"/>
			<speciesReference species="cpd00843_c" stoichiometry="1"/>
		</listOfReactants>
		<listOfProducts>
			<speciesReference species="cpd00003_c" stoichiometry="1"/>
			<speciesReference species="cpd00223_c" stoichiometry="1"/>
		</listOfProducts>
	</reaction>
	<reaction id="rxn01281" name="(R)-Glycerate_NADP+ oxidoreductase" reversible="false">
		<notes>
			<body xmlns="http://www.w3.org/1999/xhtml">
			<p>GENE_ASSOCIATION:"(cce_2482 or cce_0405)"</p>
			<p>Protein_ASSOCIATION:"1.1.1.60"</p>
			<p/>
			</body>
		</notes>
		<listOfReactants>
			<speciesReference species="cpd00005_c" stoichiometry="1"/>
			<speciesReference species="cpd00067_c" stoichiometry="1"/>
			<speciesReference species="cpd00843_c" stoichiometry="1"/>
		</listOfReactants>
		<listOfProducts>
			<speciesReference species="cpd00006_c" stoichiometry="1"/>
			<speciesReference species="cpd00223_c" stoichiometry="1"/>
		</listOfProducts>
	</reaction>
	<reaction id="rxn00789" name="1-(5-Phospho-D-ribosyl)-ATP_pyrophosphate phosphoribosyl-transferase" reversible="false">
		<notes>
			<body xmlns="http://www.w3.org/1999/xhtml">
			<p>GENE_ASSOCIATION:"(cce_4249 and cce_2783)"</p>
			<p>Protein_ASSOCIATION:"2.4.2.17"</p>
			<p/>
			</body>
		</notes>
		<listOfReactants>
			<speciesReference species="cpd00002_c" stoichiometry="1"/>
			<speciesReference species="cpd00103_c" stoichiometry="1"/>
		</listOfReactants>
		<listOfProducts>
			<speciesReference species="cpd00012_c" stoichiometry="1"/>
			<speciesReference species="cpd01775_c" stoichiometry="1"/>
		</listOfProducts>
	</reaction>
	<reaction id="rxn00863" name="L-Histidinal_NAD+ oxidoreductase" reversible="false">
		<notes>
			<body xmlns="http://www.w3.org/1999/xhtml">
			<p>GENE_ASSOCIATION:"(cce_2314 or cce_4520)"</p>
			<p>Protein_ASSOCIATION:"1.1.1.23"</p>
			<p/>
			</body>
		</notes>
		<listOfReactants>
			<speciesReference species="cpd00001_c" stoichiometry="1"/>
			<speciesReference species="cpd00003_c" stoichiometry="1"/>
			<speciesReference species="cpd01324_c" stoichiometry="1"/>
		</listOfReactants>
		<listOfProducts>
			<speciesReference species="cpd00004_c" stoichiometry="1"/>
			<speciesReference species="cpd00067_c" stoichiometry="2"/>
			<speciesReference species="cpd00119_c" stoichiometry="1"/>
		</listOfProducts>
	</reaction>
	<reaction id="rxn02159" name="L-Histidinol_NAD+ oxidoreductase" reversible="true">
		<notes>
			<body xmlns="http://www.w3.org/1999/xhtml">
			<p>GENE_ASSOCIATION:"(cce_2314 or cce_4520)"</p>
			<p>Protein_ASSOCIATION:"1.1.1.23"</p>
			<p/>
			</body>
		</notes>
		<listOfReactants>
			<speciesReference species="cpd00003_c" stoichiometry="1"/>
			<speciesReference species="cpd00641_c" stoichiometry="1"/>
		</listOfReactants>
		<listOfProducts>
			<speciesReference species="cpd00004_c" stoichiometry="1"/>
			<speciesReference species="cpd00067_c" stoichiometry="1"/>
			<speciesReference species="cpd01324_c" stoichiometry="1"/>
		</listOfProducts>
	</reaction>
	<reaction id="rxn02160" name="L-Histidinol-phosphate phosphohydrolase" reversible="false">
		<notes>
			<body xmlns="http://www.w3.org/1999/xhtml">
			<p>GENE_ASSOCIATION:"cce_3290"</p>
			<p>Protein_ASSOCIATION:"3.1.3.15"</p>
			<p/>
			</body>
		</notes>
		<listOfReactants>
			<speciesReference species="cpd00001_c" stoichiometry="1"/>
			<speciesReference species="cpd00807_c" stoichiometry="1"/>
		</listOfReactants>
		<listOfProducts>
			<speciesReference species="cpd00009_c" stoichiometry="1"/>
			<speciesReference species="cpd00067_c" stoichiometry="1"/>
			<speciesReference species="cpd00641_c" stoichiometry="1"/>
		</listOfProducts>
	</reaction>
	<reaction id="rxn02320" name="5-Amino-2-oxopentanoate_2-oxoglutarate aminotransferase" reversible="false">
		<notes>
			<body xmlns="http://www.w3.org/1999/xhtml">
			<p>GENE_ASSOCIATION:"cce_3292"</p>
			<p>Protein_ASSOCIATION:"2.6.1.9"</p>
			<p/>
			</body>
		</notes>
		<listOfReactants>
			<speciesReference species="cpd00023_c" stoichiometry="1"/>
			<speciesReference species="cpd00930_c" stoichiometry="1"/>
		</listOfReactants>
		<listOfProducts>
			<speciesReference species="cpd00024_c" stoichiometry="1"/>
			<speciesReference species="cpd00067_c" stoichiometry="1"/>
			<speciesReference species="cpd00807_c" stoichiometry="1"/>
		</listOfProducts>
	</reaction>
	<reaction id="rxn02473" name="D-erythro-1-(Imidazol-4-yl)glycerol 3-phosphate hydro-lyase" reversible="false">
		<notes>
			<body xmlns="http://www.w3.org/1999/xhtml">
			<p>GENE_ASSOCIATION:"cce_3290"</p>
			<p>Protein_ASSOCIATION:"4.2.1.19"</p>
			<p/>
			</body>
		</notes>
		<listOfReactants>
			<speciesReference species="cpd02843_c" stoichiometry="1"/>
			<speciesReference species="cpd00067_c" stoichiometry="1"/>
		</listOfReactants>
		<listOfProducts>
			<speciesReference species="cpd00001_c" stoichiometry="1"/>
			<speciesReference species="cpd00930_c" stoichiometry="1"/>
		</listOfProducts>
	</reaction>
	<reaction id="rxn02834" name="Phosphoribosyl-ATP pyrophosphohydrolase" reversible="false">
		<notes>
			<body xmlns="http://www.w3.org/1999/xhtml">
			<p>GENE_ASSOCIATION:"(cce_0030 or cce_4845)"</p>
			<p>Protein_ASSOCIATION:"3.6.1.31"</p>
			<p/>
			</body>
		</notes>
		<listOfReactants>
			<speciesReference species="cpd00001_c" stoichiometry="1"/>
			<speciesReference species="cpd01775_c" stoichiometry="1"/>
		</listOfReactants>
		<listOfProducts>
			<speciesReference species="cpd00012_c" stoichiometry="1"/>
			<speciesReference species="cpd01777_c" stoichiometry="1"/>
			<speciesReference species="cpd00067_c" stoichiometry="1"/>
		</listOfProducts>
	</reaction>
	<reaction id="rxn02835" name="1-(5-phospho-D-ribosyl)-AMP 1,6-hydrolase" reversible="false">
		<notes>
			<body xmlns="http://www.w3.org/1999/xhtml">
			<p>GENE_ASSOCIATION:"(cce_0030 or cce_4845)"</p>
			<p>Protein_ASSOCIATION:"3.5.4.19"</p>
			<p/>
			</body>
		</notes>
		<listOfReactants>
			<speciesReference species="cpd00001_c" stoichiometry="1"/>
			<speciesReference species="cpd00067_c" stoichiometry="1"/>
			<speciesReference species="cpd01777_c" stoichiometry="1"/>
		</listOfReactants>
		<listOfProducts>
			<speciesReference species="cpd02979_c" stoichiometry="1"/>
		</listOfProducts>
	</reaction>
	<reaction id="rxn03135" name="Imidazole-glycerol-3-phosphate synthase" reversible="false">
		<notes>
			<body xmlns="http://www.w3.org/1999/xhtml">
			<p>GENE_ASSOCIATION:"(cce_0282 and cce_0309)"</p>
			<p>Protein_ASSOCIATION:"Undetermined"</p>
			<p/>
			</body>
		</notes>
		<listOfReactants>
			<speciesReference species="cpd00053_c" stoichiometry="1"/>
			<speciesReference species="cpd02991_c" stoichiometry="1"/>
		</listOfReactants>
		<listOfProducts>
			<speciesReference species="cpd00023_c" stoichiometry="1"/>
			<speciesReference species="cpd00067_c" stoichiometry="1"/>
			<speciesReference species="cpd02843_c" stoichiometry="1"/>
			<speciesReference species="cpd02851_c" stoichiometry="1"/>
		</listOfProducts>
	</reaction>
	<reaction id="rxn03175" name="N-(5'-Phospho-D-ribosylformimino)-5-amino-1-" reversible="false">
		<notes>
			<body xmlns="http://www.w3.org/1999/xhtml">
			<p>GENE_ASSOCIATION:"cce_4140"</p>
			<p>Protein_ASSOCIATION:"5.3.1.16"</p>
			<p/>
			</body>
		</notes>
		<listOfReactants>
			<speciesReference species="cpd02979_c" stoichiometry="1"/>
		</listOfReactants>
		<listOfProducts>
			<speciesReference species="cpd02991_c" stoichiometry="1"/>
		</listOfProducts>
	</reaction>
	<reaction id="rxn06439" name="L-Histidine_tRNA(His) ligase (AMP-forming)" reversible="false">
		<notes>
			<body xmlns="http://www.w3.org/1999/xhtml">
			<p>GENE_ASSOCIATION:"cce_2975"</p>
			<p>Protein_ASSOCIATION:"6.1.1.21"</p>
			<p/>
			</body>
		</notes>
		<listOfReactants>
			<speciesReference species="cpd00002_c" stoichiometry="1"/>
			<speciesReference species="cpd00067_c" stoichiometry="1"/>
			<speciesReference species="cpd00119_c" stoichiometry="1"/>
			<speciesReference species="cpd11914_c" stoichiometry="1"/>
		</listOfReactants>
		<listOfProducts>
			<speciesReference species="cpd00012_c" stoichiometry="1"/>
			<speciesReference species="cpd00018_c" stoichiometry="1"/>
			<speciesReference species="cpd12228_c" stoichiometry="1"/>
		</listOfProducts>
	</reaction>
	<reaction id="rxn05887" name="Hydrogen_NAD+ oxidoreductase" reversible="false">
		<notes>
			<body xmlns="http://www.w3.org/1999/xhtml">
			<p>GENE_ASSOCIATION:"((cce_2316 and cce_2315) and cce_2317 and cce_2319 and cce_2318)"</p>
			<p>Protein_ASSOCIATION:"1.12.1.2"</p>
			<p/>
			</body>
		</notes>
		<listOfReactants>
			<speciesReference species="cpd00003_c" stoichiometry="1"/>
			<speciesReference species="cpd11640_c" stoichiometry="1"/>
		</listOfReactants>
		<listOfProducts>
			<speciesReference species="cpd00004_c" stoichiometry="1"/>
			<speciesReference species="cpd00067_c" stoichiometry="1"/>
		</listOfProducts>
	</reaction>
	<reaction id="rxn07200" name="Hydrogen_NADP+ oxidoreductase" reversible="false">
		<notes>
			<body xmlns="http://www.w3.org/1999/xhtml">
			<p>GENE_ASSOCIATION:"((cce_2316 and cce_2315) and cce_2317 and cce_2319 and cce_2318)"</p>
			<p>Protein_ASSOCIATION:"1.12.1.3"</p>
			<p/>
			</body>
		</notes>
		<listOfReactants>
			<speciesReference species="cpd00006_c" stoichiometry="1"/>
			<speciesReference species="cpd11640_c" stoichiometry="1"/>
		</listOfReactants>
		<listOfProducts>
			<speciesReference species="cpd00005_c" stoichiometry="1"/>
			<speciesReference species="cpd00067_c" stoichiometry="1"/>
		</listOfProducts>
	</reaction>
	<reaction id="UPHYDR" name="Uptake Hydrogenase" reversible="false">
		<notes>
			<body xmlns="http://www.w3.org/1999/xhtml">
			<p>GENE_ASSOCIATION:"(cce_1064 and cce_1063)"</p>
			<p>Protein_ASSOCIATION:"1.12.7.2"</p>
			<p/>
			</body>
		</notes>
		<listOfReactants>
			<speciesReference species="cpfdxo22_c" stoichiometry="2"/>
			<speciesReference species="cpd11640_c" stoichiometry="1"/>
		</listOfReactants>
		<listOfProducts>
			<speciesReference species="cpfdxr22_c" stoichiometry="2"/>
			<speciesReference species="cpd00067_c" stoichiometry="2"/>
		</listOfProducts>
	</reaction>
	<reaction id="AG3P_OAT182" name="Linoleoyl-G3P O-acyltransferase (n-C18_2)" reversible="false">
		<notes>
			<body xmlns="http://www.w3.org/1999/xhtml">
			<p>GENE_ASSOCIATION:"cce_1014"</p>
			<p>Protein_ASSOCIATION:"2.3.1.51"</p>
			<p/>
			</body>
		</notes>
		<listOfReactants>
			<speciesReference species="cpd15271_c" stoichiometry="1"/>
			<speciesReference species="cpdLiG3P_c" stoichiometry="1"/>
		</listOfReactants>
		<listOfProducts>
			<speciesReference species="cpd11493_c" stoichiometry="1"/>
			<speciesReference species="c_DLiG3P_c" stoichiometry="1"/>
		</listOfProducts>
	</reaction>
	<reaction id="AG3P_OAT183" name="Linolenoyl-G3P O-acyltransferase (n-C18_3)" reversible="false">
		<notes>
			<body xmlns="http://www.w3.org/1999/xhtml">
			<p>GENE_ASSOCIATION:"cce_1014"</p>
			<p>Protein_ASSOCIATION:"2.3.1.51"</p>
			<p/>
			</body>
		</notes>
		<listOfReactants>
			<speciesReference species="cpd14882_c" stoichiometry="1"/>
			<speciesReference species="cp_aLG3P_c" stoichiometry="1"/>
		</listOfReactants>
		<listOfProducts>
			<speciesReference species="cpd11493_c" stoichiometry="1"/>
			<speciesReference species="c_DaLG3P_c" stoichiometry="1"/>
		</listOfProducts>
	</reaction>
	<reaction id="CDGS_182" name="CDP-diacylglycerol synthetase (n-C18_2)" reversible="false">
		<notes>
			<body xmlns="http://www.w3.org/1999/xhtml">
			<p>GENE_ASSOCIATION:"cce_4267"</p>
			<p>Protein_ASSOCIATION:"2.7.7.41"</p>
			<p/>
			</body>
		</notes>
		<listOfReactants>
			<speciesReference species="cpd00052_c" stoichiometry="1"/>
			<speciesReference species="c_DLiG3P_c" stoichiometry="1"/>
		</listOfReactants>
		<listOfProducts>
			<speciesReference species="cpd00012_c" stoichiometry="1"/>
			<speciesReference species="CDPDG182_c" stoichiometry="1"/>
		</listOfProducts>
	</reaction>
	<reaction id="CDGS_183" name="CDP-diacylglycerol synthetase (n-C18_3)" reversible="false">
		<notes>
			<body xmlns="http://www.w3.org/1999/xhtml">
			<p>GENE_ASSOCIATION:"cce_4267"</p>
			<p>Protein_ASSOCIATION:"2.7.7.41"</p>
			<p/>
			</body>
		</notes>
		<listOfReactants>
			<speciesReference species="cpd00052_c" stoichiometry="1"/>
			<speciesReference species="c_DaLG3P_c" stoichiometry="1"/>
		</listOfReactants>
		<listOfProducts>
			<speciesReference species="cpd00012_c" stoichiometry="1"/>
			<speciesReference species="CDPDG183_c" stoichiometry="1"/>
		</listOfProducts>
	</reaction>
	<reaction id="DAGK182" name="diacylglycerol kinase (n-C18_2)" reversible="false">
		<notes>
			<body xmlns="http://www.w3.org/1999/xhtml">
			<p>GENE_ASSOCIATION:"cce_2888"</p>
			<p>Protein_ASSOCIATION:"2.7.1.107"</p>
			<p/>
			</body>
		</notes>
		<listOfReactants>
			<speciesReference species="cpd00002_c" stoichiometry="1"/>
			<speciesReference species="cp_DLiGl_c" stoichiometry="1"/>
		</listOfReactants>
		<listOfProducts>
			<speciesReference species="cpd00008_c" stoichiometry="1"/>
			<speciesReference species="c_DLiG3P_c" stoichiometry="1"/>
		</listOfProducts>
	</reaction>
	<reaction id="DAGK183" name="diacylglycerol kinase (n-C18_3)" reversible="false">
		<notes>
			<body xmlns="http://www.w3.org/1999/xhtml">
			<p>GENE_ASSOCIATION:"cce_2888"</p>
			<p>Protein_ASSOCIATION:"2.7.1.107"</p>
			<p/>
			</body>
		</notes>
		<listOfReactants>
			<speciesReference species="cpd00002_c" stoichiometry="1"/>
			<speciesReference species="cp_DaLGl_c" stoichiometry="1"/>
		</listOfReactants>
		<listOfProducts>
			<speciesReference species="cpd00008_c" stoichiometry="1"/>
			<speciesReference species="c_DaLG3P_c" stoichiometry="1"/>
		</listOfProducts>
	</reaction>
	<reaction id="DGaS_140" name="Digalactosyldiacylglycerol synthase (n-C14_0)" reversible="false">
		<notes>
			<body xmlns="http://www.w3.org/1999/xhtml">
			<p>GENE_ASSOCIATION:"cce_4654"</p>
			<p>Protein_ASSOCIATION:"2.4.1.241"</p>
			<p/>
			</body>
		</notes>
		<listOfReactants>
			<speciesReference species="cpd00043_c" stoichiometry="1"/>
			<speciesReference species="cpdMG140_c" stoichiometry="1"/>
		</listOfReactants>
		<listOfProducts>
			<speciesReference species="cpdDG140_c" stoichiometry="1"/>
			<speciesReference species="cpd00014_c" stoichiometry="1"/>
		</listOfProducts>
	</reaction>
	<reaction id="DGaS_160" name="Digalactosyldiacylglycerol synthase (n-C16_0)" reversible="false">
		<notes>
			<body xmlns="http://www.w3.org/1999/xhtml">
			<p>GENE_ASSOCIATION:"cce_4654"</p>
			<p>Protein_ASSOCIATION:"2.4.1.241"</p>
			<p/>
			</body>
		</notes>
		<listOfReactants>
			<speciesReference species="cpd00043_c" stoichiometry="1"/>
			<speciesReference species="cpdMG160_c" stoichiometry="1"/>
		</listOfReactants>
		<listOfProducts>
			<speciesReference species="cpdDG160_c" stoichiometry="1"/>
			<speciesReference species="cpd00014_c" stoichiometry="1"/>
		</listOfProducts>
	</reaction>
	<reaction id="DGaS_161" name="Digalactosyldiacylglycerol synthase (n-C16_1)" reversible="false">
		<notes>
			<body xmlns="http://www.w3.org/1999/xhtml">
			<p>GENE_ASSOCIATION:"cce_4654"</p>
			<p>Protein_ASSOCIATION:"2.4.1.241"</p>
			<p/>
			</body>
		</notes>
		<listOfReactants>
			<speciesReference species="cpd00043_c" stoichiometry="1"/>
			<speciesReference species="cpdMG161_c" stoichiometry="1"/>
		</listOfReactants>
		<listOfProducts>
			<speciesReference species="cpdDG161_c" stoichiometry="1"/>
			<speciesReference species="cpd00014_c" stoichiometry="1"/>
		</listOfProducts>
	</reaction>
	<reaction id="DGaS_180" name="Digalactosyldiacylglycerol synthase (n-C18_0)" reversible="false">
		<notes>
			<body xmlns="http://www.w3.org/1999/xhtml">
			<p>GENE_ASSOCIATION:"cce_4654"</p>
			<p>Protein_ASSOCIATION:"2.4.1.241"</p>
			<p/>
			</body>
		</notes>
		<listOfReactants>
			<speciesReference species="cpd00043_c" stoichiometry="1"/>
			<speciesReference species="cpdMG180_c" stoichiometry="1"/>
		</listOfReactants>
		<listOfProducts>
			<speciesReference species="cpdDG180_c" stoichiometry="1"/>
			<speciesReference species="cpd00014_c" stoichiometry="1"/>
		</listOfProducts>
	</reaction>
	<reaction id="DGaS_181" name="Digalactosyldiacylglycerol synthase (n-C18_1)" reversible="false">
		<notes>
			<body xmlns="http://www.w3.org/1999/xhtml">
			<p>GENE_ASSOCIATION:"cce_4654"</p>
			<p>Protein_ASSOCIATION:"2.4.1.241"</p>
			<p/>
			</body>
		</notes>
		<listOfReactants>
			<speciesReference species="cpd00043_c" stoichiometry="1"/>
			<speciesReference species="cpdMG181_c" stoichiometry="1"/>
		</listOfReactants>
		<listOfProducts>
			<speciesReference species="cpdDG181_c" stoichiometry="1"/>
			<speciesReference species="cpd00014_c" stoichiometry="1"/>
		</listOfProducts>
	</reaction>
	<reaction id="DGaS_182" name="Digalactosyldiacylglycerol synthase (n-C18_2)" reversible="false">
		<notes>
			<body xmlns="http://www.w3.org/1999/xhtml">
			<p>GENE_ASSOCIATION:"cce_4654"</p>
			<p>Protein_ASSOCIATION:"2.4.1.241"</p>
			<p/>
			</body>
		</notes>
		<listOfReactants>
			<speciesReference species="cpd00043_c" stoichiometry="1"/>
			<speciesReference species="cpdMG182_c" stoichiometry="1"/>
		</listOfReactants>
		<listOfProducts>
			<speciesReference species="cpdDG182_c" stoichiometry="1"/>
			<speciesReference species="cpd00014_c" stoichiometry="1"/>
		</listOfProducts>
	</reaction>
	<reaction id="DGaS_183" name="Digalactosyldiacylglycerol synthase (n-C18_3)" reversible="false">
		<notes>
			<body xmlns="http://www.w3.org/1999/xhtml">
			<p>GENE_ASSOCIATION:"cce_4654"</p>
			<p>Protein_ASSOCIATION:"2.4.1.241"</p>
			<p/>
			</body>
		</notes>
		<listOfReactants>
			<speciesReference species="cpd00043_c" stoichiometry="1"/>
			<speciesReference species="cpdMG183_c" stoichiometry="1"/>
		</listOfReactants>
		<listOfProducts>
			<speciesReference species="cpdDG183_c" stoichiometry="1"/>
			<speciesReference species="cpd00014_c" stoichiometry="1"/>
		</listOfProducts>
	</reaction>
	<reaction id="G3P_AT182" name="glycerol-3-phosphate acyltransferase (C18_2)" reversible="false">
		<notes>
			<body xmlns="http://www.w3.org/1999/xhtml">
			<p>GENE_ASSOCIATION:"(cce_3041) or (cce_3656)"</p>
			<p>Protein_ASSOCIATION:"2.3.1.15"</p>
			<p/>
			</body>
		</notes>
		<listOfReactants>
			<speciesReference species="cpd00080_c" stoichiometry="1"/>
			<speciesReference species="cpd15271_c" stoichiometry="1"/>
		</listOfReactants>
		<listOfProducts>
			<speciesReference species="cpd11493_c" stoichiometry="1"/>
			<speciesReference species="cpdLiG3P_c" stoichiometry="1"/>
		</listOfProducts>
	</reaction>
	<reaction id="G3P_AT183" name="glycerol-3-phosphate acyltransferase (C18_3)" reversible="false">
		<notes>
			<body xmlns="http://www.w3.org/1999/xhtml">
			<p>GENE_ASSOCIATION:"(cce_3041) or (cce_3656)"</p>
			<p>Protein_ASSOCIATION:"2.3.1.15"</p>
			<p/>
			</body>
		</notes>
		<listOfReactants>
			<speciesReference species="cpd00080_c" stoichiometry="1"/>
			<speciesReference species="cpd14882_c" stoichiometry="1"/>
		</listOfReactants>
		<listOfProducts>
			<speciesReference species="cpd11493_c" stoichiometry="1"/>
			<speciesReference species="cp_aLG3P_c" stoichiometry="1"/>
		</listOfProducts>
	</reaction>
	<reaction id="GaT_140" name="Galactosyltransferase (n-C14_0)" reversible="false">
		<notes>
			<body xmlns="http://www.w3.org/1999/xhtml">
			<p>GENE_ASSOCIATION:"cce_4654"</p>
			<p>Protein_ASSOCIATION:"2.4.1.6"</p>
			<p/>
			</body>
		</notes>
		<listOfReactants>
			<speciesReference species="cpd00043_c" stoichiometry="1"/>
			<speciesReference species="cpd15307_c" stoichiometry="1"/>
		</listOfReactants>
		<listOfProducts>
			<speciesReference species="cpd00067_c" stoichiometry="1"/>
			<speciesReference species="cpdMG140_c" stoichiometry="1"/>
			<speciesReference species="cpd00014_c" stoichiometry="1"/>
		</listOfProducts>
	</reaction>
	<reaction id="GaT_160" name="Galactosyltransferase (n-C16_0)" reversible="false">
		<notes>
			<body xmlns="http://www.w3.org/1999/xhtml">
			<p>GENE_ASSOCIATION:"cce_4654"</p>
			<p>Protein_ASSOCIATION:"2.4.1.6"</p>
			<p/>
			</body>
		</notes>
		<listOfReactants>
			<speciesReference species="cpd00043_c" stoichiometry="1"/>
			<speciesReference species="cpd15309_c" stoichiometry="1"/>
		</listOfReactants>
		<listOfProducts>
			<speciesReference species="cpd00067_c" stoichiometry="1"/>
			<speciesReference species="cpdMG160_c" stoichiometry="1"/>
			<speciesReference species="cpd00014_c" stoichiometry="1"/>
		</listOfProducts>
	</reaction>
	<reaction id="GaT_161" name="Galactosyltransferase (n-C16_1)" reversible="false">
		<notes>
			<body xmlns="http://www.w3.org/1999/xhtml">
			<p>GENE_ASSOCIATION:"cce_4654"</p>
			<p>Protein_ASSOCIATION:"2.4.1.6"</p>
			<p/>
			</body>
		</notes>
		<listOfReactants>
			<speciesReference species="cpd00043_c" stoichiometry="1"/>
			<speciesReference species="cpd15310_c" stoichiometry="1"/>
		</listOfReactants>
		<listOfProducts>
			<speciesReference species="cpd00067_c" stoichiometry="1"/>
			<speciesReference species="cpdMG161_c" stoichiometry="1"/>
			<speciesReference species="cpd00014_c" stoichiometry="1"/>
		</listOfProducts>
	</reaction>
	<reaction id="GaT_180" name="Galactosyltransferase (n-C18_0)" reversible="false">
		<notes>
			<body xmlns="http://www.w3.org/1999/xhtml">
			<p>GENE_ASSOCIATION:"cce_4654"</p>
			<p>Protein_ASSOCIATION:"2.4.1.6"</p>
			<p/>
			</body>
		</notes>
		<listOfReactants>
			<speciesReference species="cpd00043_c" stoichiometry="1"/>
			<speciesReference species="cpd15311_c" stoichiometry="1"/>
		</listOfReactants>
		<listOfProducts>
			<speciesReference species="cpd00067_c" stoichiometry="1"/>
			<speciesReference species="cpdMG180_c" stoichiometry="1"/>
			<speciesReference species="cpd00014_c" stoichiometry="1"/>
		</listOfProducts>
	</reaction>
	<reaction id="GaT_181" name="Galactosyltransferase (n-C18_1)" reversible="false">
		<notes>
			<body xmlns="http://www.w3.org/1999/xhtml">
			<p>GENE_ASSOCIATION:"cce_4654"</p>
			<p>Protein_ASSOCIATION:"2.4.1.6"</p>
			<p/>
			</body>
		</notes>
		<listOfReactants>
			<speciesReference species="cpd00043_c" stoichiometry="1"/>
			<speciesReference species="cpd15312_c" stoichiometry="1"/>
		</listOfReactants>
		<listOfProducts>
			<speciesReference species="cpd00067_c" stoichiometry="1"/>
			<speciesReference species="cpdMG181_c" stoichiometry="1"/>
			<speciesReference species="cpd00014_c" stoichiometry="1"/>
		</listOfProducts>
	</reaction>
	<reaction id="GaT_182" name="Galactosyltransferase (n-C18_2)" reversible="false">
		<notes>
			<body xmlns="http://www.w3.org/1999/xhtml">
			<p>GENE_ASSOCIATION:"cce_4654"</p>
			<p>Protein_ASSOCIATION:"2.4.1.6"</p>
			<p/>
			</body>
		</notes>
		<listOfReactants>
			<speciesReference species="cpd00043_c" stoichiometry="1"/>
			<speciesReference species="cp_DLiGl_c" stoichiometry="1"/>
		</listOfReactants>
		<listOfProducts>
			<speciesReference species="cpd00067_c" stoichiometry="1"/>
			<speciesReference species="cpdMG182_c" stoichiometry="1"/>
			<speciesReference species="cpd00014_c" stoichiometry="1"/>
		</listOfProducts>
	</reaction>
	<reaction id="GaT_183" name="Galactosyltransferase (n-C18_3)" reversible="false">
		<notes>
			<body xmlns="http://www.w3.org/1999/xhtml">
			<p>GENE_ASSOCIATION:"cce_4654"</p>
			<p>Protein_ASSOCIATION:"2.4.1.6"</p>
			<p/>
			</body>
		</notes>
		<listOfReactants>
			<speciesReference species="cpd00043_c" stoichiometry="1"/>
			<speciesReference species="cp_DaLGl_c" stoichiometry="1"/>
		</listOfReactants>
		<listOfProducts>
			<speciesReference species="cpd00067_c" stoichiometry="1"/>
			<speciesReference species="cpdMG183_c" stoichiometry="1"/>
			<speciesReference species="cpd00014_c" stoichiometry="1"/>
		</listOfProducts>
	</reaction>
	<reaction id="P_Phos182" name="Phosphatidate phosphatase (n-C18_2)" reversible="false">
		<notes>
			<body xmlns="http://www.w3.org/1999/xhtml">
			<p>GENE_ASSOCIATION:"cce_3624"</p>
			<p>Protein_ASSOCIATION:"3.1.3.4"</p>
			<p/>
			</body>
		</notes>
		<listOfReactants>
			<speciesReference species="cpd00001_c" stoichiometry="1"/>
			<speciesReference species="c_DLiG3P_c" stoichiometry="1"/>
		</listOfReactants>
		<listOfProducts>
			<speciesReference species="cpd00009_c" stoichiometry="1"/>
			<speciesReference species="cpd00067_c" stoichiometry="1"/>
			<speciesReference species="cp_DLiGl_c" stoichiometry="1"/>
		</listOfProducts>
	</reaction>
	<reaction id="P_Phos183" name="Phosphatidate phosphatase (n-C18_3)" reversible="false">
		<notes>
			<body xmlns="http://www.w3.org/1999/xhtml">
			<p>GENE_ASSOCIATION:"cce_3624"</p>
			<p>Protein_ASSOCIATION:"3.1.3.4"</p>
			<p/>
			</body>
		</notes>
		<listOfReactants>
			<speciesReference species="cpd00001_c" stoichiometry="1"/>
			<speciesReference species="c_DaLG3P_c" stoichiometry="1"/>
		</listOfReactants>
		<listOfProducts>
			<speciesReference species="cpd00009_c" stoichiometry="1"/>
			<speciesReference species="cpd00067_c" stoichiometry="1"/>
			<speciesReference species="cp_DaLGl_c" stoichiometry="1"/>
		</listOfProducts>
	</reaction>
	<reaction id="PGP_Phos182" name="phosphatidylglycerol phosphate phosphatase (n-C18_2)" reversible="false">
		<notes>
			<body xmlns="http://www.w3.org/1999/xhtml">
			<p>GENE_ASSOCIATION:"cce_0751"</p>
			<p>Protein_ASSOCIATION:"3.1.3.27"</p>
			<p/>
			</body>
		</notes>
		<listOfReactants>
			<speciesReference species="cpd00001_c" stoichiometry="1"/>
			<speciesReference species="cpPGP182_c" stoichiometry="1"/>
		</listOfReactants>
		<listOfProducts>
			<speciesReference species="cpd00009_c" stoichiometry="1"/>
			<speciesReference species="cpd00067_c" stoichiometry="1"/>
			<speciesReference species="cpdPG182_c" stoichiometry="1"/>
		</listOfProducts>
	</reaction>
	<reaction id="PGP_Phos183" name="phosphatidylglycerol phosphate phosphatase (n-C18_3)" reversible="false">
		<notes>
			<body xmlns="http://www.w3.org/1999/xhtml">
			<p>GENE_ASSOCIATION:"cce_0751"</p>
			<p>Protein_ASSOCIATION:"3.1.3.27"</p>
			<p/>
			</body>
		</notes>
		<listOfReactants>
			<speciesReference species="cpd00001_c" stoichiometry="1"/>
			<speciesReference species="cpPGP183_c" stoichiometry="1"/>
		</listOfReactants>
		<listOfProducts>
			<speciesReference species="cpd00009_c" stoichiometry="1"/>
			<speciesReference species="cpd00067_c" stoichiometry="1"/>
			<speciesReference species="cpdPG183_c" stoichiometry="1"/>
		</listOfProducts>
	</reaction>
	<reaction id="PGPS_182" name="Phosphatidylglycerol synthase (n-C16_0)" reversible="false">
		<notes>
			<body xmlns="http://www.w3.org/1999/xhtml">
			<p>GENE_ASSOCIATION:"cce_1533"</p>
			<p>Protein_ASSOCIATION:"2.7.8.5"</p>
			<p/>
			</body>
		</notes>
		<listOfReactants>
			<speciesReference species="cpd00080_c" stoichiometry="1"/>
			<speciesReference species="CDPDG182_c" stoichiometry="1"/>
		</listOfReactants>
		<listOfProducts>
			<speciesReference species="cpd00046_c" stoichiometry="1"/>
			<speciesReference species="cpPGP182_c" stoichiometry="1"/>
		</listOfProducts>
	</reaction>
	<reaction id="PGPS_183" name="Phosphatidylglycerol synthase (n-C16_0)" reversible="false">
		<notes>
			<body xmlns="http://www.w3.org/1999/xhtml">
			<p>GENE_ASSOCIATION:"cce_1533"</p>
			<p>Protein_ASSOCIATION:"2.7.8.5"</p>
			<p/>
			</body>
		</notes>
		<listOfReactants>
			<speciesReference species="cpd00080_c" stoichiometry="1"/>
			<speciesReference species="CDPDG183_c" stoichiometry="1"/>
		</listOfReactants>
		<listOfProducts>
			<speciesReference species="cpd00046_c" stoichiometry="1"/>
			<speciesReference species="cpPGP183_c" stoichiometry="1"/>
		</listOfProducts>
	</reaction>
	<reaction id="rxn08084" name="1-tetradecanoyl-sn-glycerol 3-phosphate O-acyltransferase (n-C14_0)" reversible="false">
		<notes>
			<body xmlns="http://www.w3.org/1999/xhtml">
			<p>GENE_ASSOCIATION:"cce_1014"</p>
			<p>Protein_ASSOCIATION:"2.3.1.51"</p>
			<p/>
			</body>
		</notes>
		<listOfReactants>
			<speciesReference species="cpd11466_c" stoichiometry="1"/>
			<speciesReference species="cpd15331_c" stoichiometry="1"/>
		</listOfReactants>
		<listOfProducts>
			<speciesReference species="cpd11493_c" stoichiometry="1"/>
			<speciesReference species="cpd15522_c" stoichiometry="1"/>
		</listOfProducts>
	</reaction>
	<reaction id="rxn08086" name="1-hexadecanoyl-sn-glycerol 3-phosphate O-acyltransferase (n-C16_0)" reversible="false">
		<notes>
			<body xmlns="http://www.w3.org/1999/xhtml">
			<p>GENE_ASSOCIATION:"cce_1014"</p>
			<p>Protein_ASSOCIATION:"2.3.1.51"</p>
			<p/>
			</body>
		</notes>
		<listOfReactants>
			<speciesReference species="cpd11476_c" stoichiometry="1"/>
			<speciesReference species="cpd15327_c" stoichiometry="1"/>
		</listOfReactants>
		<listOfProducts>
			<speciesReference species="cpd11493_c" stoichiometry="1"/>
			<speciesReference species="cpd15524_c" stoichiometry="1"/>
		</listOfProducts>
	</reaction>
	<reaction id="rxn08087" name="1-hexadec-7-enoyl-sn-glycerol 3-phosphate O-acyltransferase (n-C16_1)" reversible="false">
		<notes>
			<body xmlns="http://www.w3.org/1999/xhtml">
			<p>GENE_ASSOCIATION:"cce_1014"</p>
			<p>Protein_ASSOCIATION:"2.3.1.51"</p>
			<p/>
			</body>
		</notes>
		<listOfReactants>
			<speciesReference species="cpd15239_c" stoichiometry="1"/>
			<speciesReference species="cpd15326_c" stoichiometry="1"/>
		</listOfReactants>
		<listOfProducts>
			<speciesReference species="cpd11493_c" stoichiometry="1"/>
			<speciesReference species="cpd15525_c" stoichiometry="1"/>
		</listOfProducts>
	</reaction>
	<reaction id="rxn08088_mod" name="1-octadecanoyl-sn-glycerol 3-phosphate O-acyltransferase (n-C18_0)" reversible="false">
		<notes>
			<body xmlns="http://www.w3.org/1999/xhtml">
			<p>GENE_ASSOCIATION:"cce_1014"</p>
			<p>Protein_ASSOCIATION:"2.3.1.51"</p>
			<p/>
			</body>
		</notes>
		<listOfReactants>
			<speciesReference species="cpd12458_c" stoichiometry="1"/>
			<speciesReference species="cpd15329_c" stoichiometry="1"/>
		</listOfReactants>
		<listOfProducts>
			<speciesReference species="cpd11493_c" stoichiometry="1"/>
			<speciesReference species="cpd15526_c" stoichiometry="1"/>
		</listOfProducts>
	</reaction>
	<reaction id="rxn08089" name="1-octadec-7-enoyl-sn-glycerol 3-phosphate O-acyltransferase (n-C18_1)" reversible="false">
		<notes>
			<body xmlns="http://www.w3.org/1999/xhtml">
			<p>GENE_ASSOCIATION:"cce_1014"</p>
			<p>Protein_ASSOCIATION:"2.3.1.51"</p>
			<p/>
			</body>
		</notes>
		<listOfReactants>
			<speciesReference species="cpd11825_c" stoichiometry="1"/>
			<speciesReference species="cpd15328_c" stoichiometry="1"/>
		</listOfReactants>
		<listOfProducts>
			<speciesReference species="cpd11493_c" stoichiometry="1"/>
			<speciesReference species="cpd15527_c" stoichiometry="1"/>
		</listOfProducts>
	</reaction>
	<reaction id="rxn08295" name="diacylglycerol kinase (n-C14_0)" reversible="false">
		<notes>
			<body xmlns="http://www.w3.org/1999/xhtml">
			<p>GENE_ASSOCIATION:"cce_2888"</p>
			<p>Protein_ASSOCIATION:"2.7.1.107"</p>
			<p/>
			</body>
		</notes>
		<listOfReactants>
			<speciesReference species="cpd00002_c" stoichiometry="1"/>
			<speciesReference species="cpd15307_c" stoichiometry="1"/>
		</listOfReactants>
		<listOfProducts>
			<speciesReference species="cpd00008_c" stoichiometry="1"/>
			<speciesReference species="cpd15522_c" stoichiometry="1"/>
		</listOfProducts>
	</reaction>
	<reaction id="rxn08297" name="diacylglycerol kinase (n-C16_0)" reversible="false">
		<notes>
			<body xmlns="http://www.w3.org/1999/xhtml">
			<p>GENE_ASSOCIATION:"cce_2888"</p>
			<p>Protein_ASSOCIATION:"2.7.1.107"</p>
			<p/>
			</body>
		</notes>
		<listOfReactants>
			<speciesReference species="cpd00002_c" stoichiometry="1"/>
			<speciesReference species="cpd15309_c" stoichiometry="1"/>
		</listOfReactants>
		<listOfProducts>
			<speciesReference species="cpd00008_c" stoichiometry="1"/>
			<speciesReference species="cpd15524_c" stoichiometry="1"/>
		</listOfProducts>
	</reaction>
	<reaction id="rxn08298" name="diacylglycerol kinase (n-C16_1)" reversible="false">
		<notes>
			<body xmlns="http://www.w3.org/1999/xhtml">
			<p>GENE_ASSOCIATION:"cce_2888"</p>
			<p>Protein_ASSOCIATION:"2.7.1.107"</p>
			<p/>
			</body>
		</notes>
		<listOfReactants>
			<speciesReference species="cpd00002_c" stoichiometry="1"/>
			<speciesReference species="cpd15310_c" stoichiometry="1"/>
		</listOfReactants>
		<listOfProducts>
			<speciesReference species="cpd00008_c" stoichiometry="1"/>
			<speciesReference species="cpd15525_c" stoichiometry="1"/>
		</listOfProducts>
	</reaction>
	<reaction id="rxn08299" name="diacylglycerol kinase (n-C18_0)" reversible="false">
		<notes>
			<body xmlns="http://www.w3.org/1999/xhtml">
			<p>GENE_ASSOCIATION:"cce_2888"</p>
			<p>Protein_ASSOCIATION:"2.7.1.107"</p>
			<p/>
			</body>
		</notes>
		<listOfReactants>
			<speciesReference species="cpd00002_c" stoichiometry="1"/>
			<speciesReference species="cpd15311_c" stoichiometry="1"/>
		</listOfReactants>
		<listOfProducts>
			<speciesReference species="cpd00008_c" stoichiometry="1"/>
			<speciesReference species="cpd15526_c" stoichiometry="1"/>
		</listOfProducts>
	</reaction>
	<reaction id="rxn08300" name="diacylglycerol kinase (n-C18_1)" reversible="false">
		<notes>
			<body xmlns="http://www.w3.org/1999/xhtml">
			<p>GENE_ASSOCIATION:"cce_2888"</p>
			<p>Protein_ASSOCIATION:"2.7.1.107"</p>
			<p/>
			</body>
		</notes>
		<listOfReactants>
			<speciesReference species="cpd00002_c" stoichiometry="1"/>
			<speciesReference species="cpd15312_c" stoichiometry="1"/>
		</listOfReactants>
		<listOfProducts>
			<speciesReference species="cpd00008_c" stoichiometry="1"/>
			<speciesReference species="cpd15527_c" stoichiometry="1"/>
		</listOfProducts>
	</reaction>
	<reaction id="rxn08307" name="CDP-diacylglycerol synthetase (n-C14_0)" reversible="true">
		<notes>
			<body xmlns="http://www.w3.org/1999/xhtml">
			<p>GENE_ASSOCIATION:"cce_4267"</p>
			<p>Protein_ASSOCIATION:"2.7.7.41"</p>
			<p/>
			</body>
		</notes>
		<listOfReactants>
			<speciesReference species="cpd00052_c" stoichiometry="1"/>
			<speciesReference species="cpd15522_c" stoichiometry="1"/>
		</listOfReactants>
		<listOfProducts>
			<speciesReference species="cpd00012_c" stoichiometry="1"/>
			<speciesReference species="cpd15423_c" stoichiometry="1"/>
		</listOfProducts>
	</reaction>
	<reaction id="rxn08309" name="CDP-diacylglycerol synthetase (n-C16_0)" reversible="false">
		<notes>
			<body xmlns="http://www.w3.org/1999/xhtml">
			<p>GENE_ASSOCIATION:"cce_4267"</p>
			<p>Protein_ASSOCIATION:"2.7.7.41"</p>
			<p/>
			</body>
		</notes>
		<listOfReactants>
			<speciesReference species="cpd00052_c" stoichiometry="1"/>
			<speciesReference species="cpd15524_c" stoichiometry="1"/>
		</listOfReactants>
		<listOfProducts>
			<speciesReference species="cpd00012_c" stoichiometry="1"/>
			<speciesReference species="cpd15419_c" stoichiometry="1"/>
		</listOfProducts>
	</reaction>
	<reaction id="rxn08310" name="CDP-diacylglycerol synthetase (n-C16_1)" reversible="false">
		<notes>
			<body xmlns="http://www.w3.org/1999/xhtml">
			<p>GENE_ASSOCIATION:"cce_4267"</p>
			<p>Protein_ASSOCIATION:"2.7.7.41"</p>
			<p/>
			</body>
		</notes>
		<listOfReactants>
			<speciesReference species="cpd00052_c" stoichiometry="1"/>
			<speciesReference species="cpd15525_c" stoichiometry="1"/>
		</listOfReactants>
		<listOfProducts>
			<speciesReference species="cpd00012_c" stoichiometry="1"/>
			<speciesReference species="cpd15418_c" stoichiometry="1"/>
		</listOfProducts>
	</reaction>
	<reaction id="rxn08311" name="CDP-diacylglycerol synthetase (n-C18_0)" reversible="false">
		<notes>
			<body xmlns="http://www.w3.org/1999/xhtml">
			<p>GENE_ASSOCIATION:"cce_4267"</p>
			<p>Protein_ASSOCIATION:"2.7.7.41"</p>
			<p/>
			</body>
		</notes>
		<listOfReactants>
			<speciesReference species="cpd00052_c" stoichiometry="1"/>
			<speciesReference species="cpd15526_c" stoichiometry="1"/>
		</listOfReactants>
		<listOfProducts>
			<speciesReference species="cpd00012_c" stoichiometry="1"/>
			<speciesReference species="cpd15421_c" stoichiometry="1"/>
		</listOfProducts>
	</reaction>
	<reaction id="rxn08312" name="CDP-diacylglycerol synthetase (n-C18_1)" reversible="false">
		<notes>
			<body xmlns="http://www.w3.org/1999/xhtml">
			<p>GENE_ASSOCIATION:"cce_4267"</p>
			<p>Protein_ASSOCIATION:"2.7.7.41"</p>
			<p/>
			</body>
		</notes>
		<listOfReactants>
			<speciesReference species="cpd00052_c" stoichiometry="1"/>
			<speciesReference species="cpd15527_c" stoichiometry="1"/>
		</listOfReactants>
		<listOfProducts>
			<speciesReference species="cpd00012_c" stoichiometry="1"/>
			<speciesReference species="cpd15420_c" stoichiometry="1"/>
		</listOfProducts>
	</reaction>
	<reaction id="rxn08547" name="glycerol-3-phosphate acyltransferase (C14_0)" reversible="false">
		<notes>
			<body xmlns="http://www.w3.org/1999/xhtml">
			<p>GENE_ASSOCIATION:"(cce_3041) or (cce_3656)"</p>
			<p>Protein_ASSOCIATION:"2.3.1.15"</p>
			<p/>
			</body>
		</notes>
		<listOfReactants>
			<speciesReference species="cpd00080_c" stoichiometry="1"/>
			<speciesReference species="cpd11466_c" stoichiometry="1"/>
		</listOfReactants>
		<listOfProducts>
			<speciesReference species="cpd11493_c" stoichiometry="1"/>
			<speciesReference species="cpd15331_c" stoichiometry="1"/>
		</listOfProducts>
	</reaction>
	<reaction id="rxn08549" name="glycerol-3-phosphate acyltransferase (C16_0)" reversible="false">
		<notes>
			<body xmlns="http://www.w3.org/1999/xhtml">
			<p>GENE_ASSOCIATION:"(cce_3041) or (cce_3656)"</p>
			<p>Protein_ASSOCIATION:"2.3.1.15"</p>
			<p/>
			</body>
		</notes>
		<listOfReactants>
			<speciesReference species="cpd00080_c" stoichiometry="1"/>
			<speciesReference species="cpd11476_c" stoichiometry="1"/>
		</listOfReactants>
		<listOfProducts>
			<speciesReference species="cpd11493_c" stoichiometry="1"/>
			<speciesReference species="cpd15327_c" stoichiometry="1"/>
		</listOfProducts>
	</reaction>
	<reaction id="rxn08550" name="glycerol-3-phosphate acyltransferase (C16_1)" reversible="false">
		<notes>
			<body xmlns="http://www.w3.org/1999/xhtml">
			<p>GENE_ASSOCIATION:"(cce_3041) or (cce_3656)"</p>
			<p>Protein_ASSOCIATION:"2.3.1.15"</p>
			<p/>
			</body>
		</notes>
		<listOfReactants>
			<speciesReference species="cpd00080_c" stoichiometry="1"/>
			<speciesReference species="cpd15239_c" stoichiometry="1"/>
		</listOfReactants>
		<listOfProducts>
			<speciesReference species="cpd11493_c" stoichiometry="1"/>
			<speciesReference species="cpd15326_c" stoichiometry="1"/>
		</listOfProducts>
	</reaction>
	<reaction id="rxn08551_mod" name="glycerol-3-phosphate acyltransferase (C18_0)" reversible="false">
		<notes>
			<body xmlns="http://www.w3.org/1999/xhtml">
			<p>GENE_ASSOCIATION:"(cce_3041) or (cce_3656)"</p>
			<p>Protein_ASSOCIATION:"2.3.1.15"</p>
			<p/>
			</body>
		</notes>
		<listOfReactants>
			<speciesReference species="cpd00080_c" stoichiometry="1"/>
			<speciesReference species="cpd12458_c" stoichiometry="1"/>
		</listOfReactants>
		<listOfProducts>
			<speciesReference species="cpd11493_c" stoichiometry="1"/>
			<speciesReference species="cpd15329_c" stoichiometry="1"/>
		</listOfProducts>
	</reaction>
	<reaction id="rxn08552" name="glycerol-3-phosphate acyltransferase (C18_1)" reversible="false">
		<notes>
			<body xmlns="http://www.w3.org/1999/xhtml">
			<p>GENE_ASSOCIATION:"(cce_3041) or (cce_3656)"</p>
			<p>Protein_ASSOCIATION:"2.3.1.15"</p>
			<p/>
			</body>
		</notes>
		<listOfReactants>
			<speciesReference species="cpd00080_c" stoichiometry="1"/>
			<speciesReference species="cpd11825_c" stoichiometry="1"/>
		</listOfReactants>
		<listOfProducts>
			<speciesReference species="cpd11493_c" stoichiometry="1"/>
			<speciesReference species="cpd15328_c" stoichiometry="1"/>
		</listOfProducts>
	</reaction>
	<reaction id="rxn09063" name="Phosphatidate phosphatase (n-C14_0)" reversible="false">
		<notes>
			<body xmlns="http://www.w3.org/1999/xhtml">
			<p>GENE_ASSOCIATION:"cce_3624"</p>
			<p>Protein_ASSOCIATION:"3.1.3.4"</p>
			<p/>
			</body>
		</notes>
		<listOfReactants>
			<speciesReference species="cpd00001_c" stoichiometry="1"/>
			<speciesReference species="cpd15522_c" stoichiometry="1"/>
		</listOfReactants>
		<listOfProducts>
			<speciesReference species="cpd00009_c" stoichiometry="1"/>
			<speciesReference species="cpd00067_c" stoichiometry="1"/>
			<speciesReference species="cpd15307_c" stoichiometry="1"/>
		</listOfProducts>
	</reaction>
	<reaction id="rxn09065" name="Phosphatidate phosphatase (n-C16_0)" reversible="false">
		<notes>
			<body xmlns="http://www.w3.org/1999/xhtml">
			<p>GENE_ASSOCIATION:"cce_3624"</p>
			<p>Protein_ASSOCIATION:"3.1.3.4"</p>
			<p/>
			</body>
		</notes>
		<listOfReactants>
			<speciesReference species="cpd00001_c" stoichiometry="1"/>
			<speciesReference species="cpd15524_c" stoichiometry="1"/>
		</listOfReactants>
		<listOfProducts>
			<speciesReference species="cpd00009_c" stoichiometry="1"/>
			<speciesReference species="cpd00067_c" stoichiometry="1"/>
			<speciesReference species="cpd15309_c" stoichiometry="1"/>
		</listOfProducts>
	</reaction>
	<reaction id="rxn09066" name="Phosphatidate phosphatase (n-C16_1)" reversible="false">
		<notes>
			<body xmlns="http://www.w3.org/1999/xhtml">
			<p>GENE_ASSOCIATION:"cce_3624"</p>
			<p>Protein_ASSOCIATION:"3.1.3.4"</p>
			<p/>
			</body>
		</notes>
		<listOfReactants>
			<speciesReference species="cpd00001_c" stoichiometry="1"/>
			<speciesReference species="cpd15525_c" stoichiometry="1"/>
		</listOfReactants>
		<listOfProducts>
			<speciesReference species="cpd00009_c" stoichiometry="1"/>
			<speciesReference species="cpd00067_c" stoichiometry="1"/>
			<speciesReference species="cpd15310_c" stoichiometry="1"/>
		</listOfProducts>
	</reaction>
	<reaction id="rxn09067" name="Phosphatidate phosphatase (n-C18_0)" reversible="false">
		<notes>
			<body xmlns="http://www.w3.org/1999/xhtml">
			<p>GENE_ASSOCIATION:"cce_3624"</p>
			<p>Protein_ASSOCIATION:"3.1.3.4"</p>
			<p/>
			</body>
		</notes>
		<listOfReactants>
			<speciesReference species="cpd00001_c" stoichiometry="1"/>
			<speciesReference species="cpd15526_c" stoichiometry="1"/>
		</listOfReactants>
		<listOfProducts>
			<speciesReference species="cpd00009_c" stoichiometry="1"/>
			<speciesReference species="cpd00067_c" stoichiometry="1"/>
			<speciesReference species="cpd15311_c" stoichiometry="1"/>
		</listOfProducts>
	</reaction>
	<reaction id="rxn09068" name="Phosphatidate phosphatase (n-C18_1)" reversible="false">
		<notes>
			<body xmlns="http://www.w3.org/1999/xhtml">
			<p>GENE_ASSOCIATION:"cce_3624"</p>
			<p>Protein_ASSOCIATION:"3.1.3.4"</p>
			<p/>
			</body>
		</notes>
		<listOfReactants>
			<speciesReference species="cpd00001_c" stoichiometry="1"/>
			<speciesReference species="cpd15527_c" stoichiometry="1"/>
		</listOfReactants>
		<listOfProducts>
			<speciesReference species="cpd00009_c" stoichiometry="1"/>
			<speciesReference species="cpd00067_c" stoichiometry="1"/>
			<speciesReference species="cpd15312_c" stoichiometry="1"/>
		</listOfProducts>
	</reaction>
	<reaction id="rxn09102" name="phosphatidylglycerol phosphate phosphatase (n-C14_0)" reversible="false">
		<notes>
			<body xmlns="http://www.w3.org/1999/xhtml">
			<p>GENE_ASSOCIATION:"cce_0751"</p>
			<p>Protein_ASSOCIATION:"3.1.3.27"</p>
			<p/>
			</body>
		</notes>
		<listOfReactants>
			<speciesReference species="cpd00001_c" stoichiometry="1"/>
			<speciesReference species="cpd15543_c" stoichiometry="1"/>
		</listOfReactants>
		<listOfProducts>
			<speciesReference species="cpd00009_c" stoichiometry="1"/>
			<speciesReference species="cpd00067_c" stoichiometry="1"/>
			<speciesReference species="cpd15536_c" stoichiometry="1"/>
		</listOfProducts>
	</reaction>
	<reaction id="rxn09104" name="phosphatidylglycerol phosphate phosphatase (n-C16_0)" reversible="false">
		<notes>
			<body xmlns="http://www.w3.org/1999/xhtml">
			<p>GENE_ASSOCIATION:"cce_0751"</p>
			<p>Protein_ASSOCIATION:"3.1.3.27"</p>
			<p/>
			</body>
		</notes>
		<listOfReactants>
			<speciesReference species="cpd00001_c" stoichiometry="1"/>
			<speciesReference species="cpd15545_c" stoichiometry="1"/>
		</listOfReactants>
		<listOfProducts>
			<speciesReference species="cpd00009_c" stoichiometry="1"/>
			<speciesReference species="cpd00067_c" stoichiometry="1"/>
			<speciesReference species="cpd15538_c" stoichiometry="1"/>
		</listOfProducts>
	</reaction>
	<reaction id="rxn09105" name="phosphatidylglycerol phosphate phosphatase (n-C16_1)" reversible="false">
		<notes>
			<body xmlns="http://www.w3.org/1999/xhtml">
			<p>GENE_ASSOCIATION:"cce_0751"</p>
			<p>Protein_ASSOCIATION:"3.1.3.27"</p>
			<p/>
			</body>
		</notes>
		<listOfReactants>
			<speciesReference species="cpd00001_c" stoichiometry="1"/>
			<speciesReference species="cpd15546_c" stoichiometry="1"/>
		</listOfReactants>
		<listOfProducts>
			<speciesReference species="cpd00009_c" stoichiometry="1"/>
			<speciesReference species="cpd00067_c" stoichiometry="1"/>
			<speciesReference species="cpd15539_c" stoichiometry="1"/>
		</listOfProducts>
	</reaction>
	<reaction id="rxn09106" name="phosphatidylglycerol phosphate phosphatase (n-C18_0)" reversible="false">
		<notes>
			<body xmlns="http://www.w3.org/1999/xhtml">
			<p>GENE_ASSOCIATION:"cce_0751"</p>
			<p>Protein_ASSOCIATION:"3.1.3.27"</p>
			<p/>
			</body>
		</notes>
		<listOfReactants>
			<speciesReference species="cpd00001_c" stoichiometry="1"/>
			<speciesReference species="cpd15547_c" stoichiometry="1"/>
		</listOfReactants>
		<listOfProducts>
			<speciesReference species="cpd00009_c" stoichiometry="1"/>
			<speciesReference species="cpd00067_c" stoichiometry="1"/>
			<speciesReference species="cpd15540_c" stoichiometry="1"/>
		</listOfProducts>
	</reaction>
	<reaction id="rxn09107" name="phosphatidylglycerol phosphate phosphatase (n-C18_1)" reversible="false">
		<notes>
			<body xmlns="http://www.w3.org/1999/xhtml">
			<p>GENE_ASSOCIATION:"cce_0751"</p>
			<p>Protein_ASSOCIATION:"3.1.3.27"</p>
			<p/>
			</body>
		</notes>
		<listOfReactants>
			<speciesReference species="cpd00001_c" stoichiometry="1"/>
			<speciesReference species="cpd15548_c" stoichiometry="1"/>
		</listOfReactants>
		<listOfProducts>
			<speciesReference species="cpd00009_c" stoichiometry="1"/>
			<speciesReference species="cpd00067_c" stoichiometry="1"/>
			<speciesReference species="cpd15541_c" stoichiometry="1"/>
		</listOfProducts>
	</reaction>
	<reaction id="rxn09109" name="Phosphatidylglycerol synthase (n-C14_0)" reversible="true">
		<notes>
			<body xmlns="http://www.w3.org/1999/xhtml">
			<p>GENE_ASSOCIATION:"cce_1533"</p>
			<p>Protein_ASSOCIATION:"2.7.8.5"</p>
			<p/>
			</body>
		</notes>
		<listOfReactants>
			<speciesReference species="cpd00080_c" stoichiometry="1"/>
			<speciesReference species="cpd15423_c" stoichiometry="1"/>
		</listOfReactants>
		<listOfProducts>
			<speciesReference species="cpd00046_c" stoichiometry="1"/>
			<speciesReference species="cpd15543_c" stoichiometry="1"/>
		</listOfProducts>
	</reaction>
	<reaction id="rxn09111" name="Phosphatidylglycerol synthase (n-C16_0)" reversible="false">
		<notes>
			<body xmlns="http://www.w3.org/1999/xhtml">
			<p>GENE_ASSOCIATION:"cce_1533"</p>
			<p>Protein_ASSOCIATION:"2.7.8.5"</p>
			<p/>
			</body>
		</notes>
		<listOfReactants>
			<speciesReference species="cpd00080_c" stoichiometry="1"/>
			<speciesReference species="cpd15419_c" stoichiometry="1"/>
		</listOfReactants>
		<listOfProducts>
			<speciesReference species="cpd00046_c" stoichiometry="1"/>
			<speciesReference species="cpd15545_c" stoichiometry="1"/>
		</listOfProducts>
	</reaction>
	<reaction id="rxn09112" name="Phosphatidylglycerol synthase (n-C16_1)" reversible="false">
		<notes>
			<body xmlns="http://www.w3.org/1999/xhtml">
			<p>GENE_ASSOCIATION:"cce_1533"</p>
			<p>Protein_ASSOCIATION:"2.7.8.5"</p>
			<p/>
			</body>
		</notes>
		<listOfReactants>
			<speciesReference species="cpd00080_c" stoichiometry="1"/>
			<speciesReference species="cpd15418_c" stoichiometry="1"/>
		</listOfReactants>
		<listOfProducts>
			<speciesReference species="cpd00046_c" stoichiometry="1"/>
			<speciesReference species="cpd15546_c" stoichiometry="1"/>
		</listOfProducts>
	</reaction>
	<reaction id="rxn09113" name="Phosphatidylglycerol synthase (n-C18_0)" reversible="false">
		<notes>
			<body xmlns="http://www.w3.org/1999/xhtml">
			<p>GENE_ASSOCIATION:"cce_1533"</p>
			<p>Protein_ASSOCIATION:"2.7.8.5"</p>
			<p/>
			</body>
		</notes>
		<listOfReactants>
			<speciesReference species="cpd00080_c" stoichiometry="1"/>
			<speciesReference species="cpd15421_c" stoichiometry="1"/>
		</listOfReactants>
		<listOfProducts>
			<speciesReference species="cpd00046_c" stoichiometry="1"/>
			<speciesReference species="cpd15547_c" stoichiometry="1"/>
		</listOfProducts>
	</reaction>
	<reaction id="rxn09114" name="Phosphatidylglycerol synthase (n-C18_1)" reversible="false">
		<notes>
			<body xmlns="http://www.w3.org/1999/xhtml">
			<p>GENE_ASSOCIATION:"cce_1533"</p>
			<p>Protein_ASSOCIATION:"2.7.8.5"</p>
			<p/>
			</body>
		</notes>
		<listOfReactants>
			<speciesReference species="cpd00080_c" stoichiometry="1"/>
			<speciesReference species="cpd15420_c" stoichiometry="1"/>
		</listOfReactants>
		<listOfProducts>
			<speciesReference species="cpd00046_c" stoichiometry="1"/>
			<speciesReference species="cpd15548_c" stoichiometry="1"/>
		</listOfProducts>
	</reaction>
	<reaction id="rxn10203" name="myristoyl-glycerol-3-phosphate O-acyltransferase" reversible="false">
		<notes>
			<body xmlns="http://www.w3.org/1999/xhtml">
			<p>GENE_ASSOCIATION:"cce_1585  and  cce_3656"</p>
			<p>Protein_ASSOCIATION:"2.3.1.15"</p>
			<p/>
			</body>
		</notes>
		<listOfReactants>
			<speciesReference species="cpd00080_c" stoichiometry="1"/>
			<speciesReference species="cpd01695_c" stoichiometry="1"/>
		</listOfReactants>
		<listOfProducts>
			<speciesReference species="cpd00010_c" stoichiometry="1"/>
			<speciesReference species="cpd15331_c" stoichiometry="1"/>
		</listOfProducts>
	</reaction>
	<reaction id="rxn10212" name="myristoyl-1-acylglycerol-3-phosphate O-acyltransferase" reversible="false">
		<notes>
			<body xmlns="http://www.w3.org/1999/xhtml">
			<p>GENE_ASSOCIATION:"cce_1014"</p>
			<p>Protein_ASSOCIATION:"2.3.1.51"</p>
			<p/>
			</body>
		</notes>
		<listOfReactants>
			<speciesReference species="cpd01695_c" stoichiometry="1"/>
			<speciesReference species="cpd15331_c" stoichiometry="1"/>
		</listOfReactants>
		<listOfProducts>
			<speciesReference species="cpd00010_c" stoichiometry="1"/>
			<speciesReference species="cpd15522_c" stoichiometry="1"/>
		</listOfProducts>
	</reaction>
	<reaction id="SQVT_140" name="Sulfoquinovosyltransferase (n-C14_0)" reversible="false">
		<notes>
			<body xmlns="http://www.w3.org/1999/xhtml">
			<p>GENE_ASSOCIATION:"cce_1569"</p>
			<p>Protein_ASSOCIATION:"2.4.1.-"</p>
			<p/>
			</body>
		</notes>
		<listOfReactants>
			<speciesReference species="cpd00001_c" stoichiometry="1"/>
			<speciesReference species="cpd15307_c" stoichiometry="1"/>
			<speciesReference species="cpd08358_c" stoichiometry="1"/>
		</listOfReactants>
		<listOfProducts>
			<speciesReference species="cpd00067_c" stoichiometry="1"/>
			<speciesReference species="cpd00014_c" stoichiometry="1"/>
			<speciesReference species="cSQDG140_c" stoichiometry="1"/>
		</listOfProducts>
	</reaction>
	<reaction id="SQVT_160" name="Sulfoquinovosyltransferase (n-C16_0)" reversible="false">
		<notes>
			<body xmlns="http://www.w3.org/1999/xhtml">
			<p>GENE_ASSOCIATION:"cce_1569"</p>
			<p>Protein_ASSOCIATION:"2.4.1.-"</p>
			<p/>
			</body>
		</notes>
		<listOfReactants>
			<speciesReference species="cpd00001_c" stoichiometry="1"/>
			<speciesReference species="cpd15309_c" stoichiometry="1"/>
			<speciesReference species="cpd08358_c" stoichiometry="1"/>
		</listOfReactants>
		<listOfProducts>
			<speciesReference species="cpd00067_c" stoichiometry="1"/>
			<speciesReference species="cpd00014_c" stoichiometry="1"/>
			<speciesReference species="cSQDG160_c" stoichiometry="1"/>
		</listOfProducts>
	</reaction>
	<reaction id="SQVT_161" name="Sulfoquinovosyltransferase (n-C16_1)" reversible="false">
		<notes>
			<body xmlns="http://www.w3.org/1999/xhtml">
			<p>GENE_ASSOCIATION:"cce_1569"</p>
			<p>Protein_ASSOCIATION:"2.4.1.-"</p>
			<p/>
			</body>
		</notes>
		<listOfReactants>
			<speciesReference species="cpd00001_c" stoichiometry="1"/>
			<speciesReference species="cpd15310_c" stoichiometry="1"/>
			<speciesReference species="cpd08358_c" stoichiometry="1"/>
		</listOfReactants>
		<listOfProducts>
			<speciesReference species="cpd00067_c" stoichiometry="1"/>
			<speciesReference species="cpd00014_c" stoichiometry="1"/>
			<speciesReference species="cSQDG161_c" stoichiometry="1"/>
		</listOfProducts>
	</reaction>
	<reaction id="SQVT_180" name="Sulfoquinovosyltransferase (n-C18_0)" reversible="false">
		<notes>
			<body xmlns="http://www.w3.org/1999/xhtml">
			<p>GENE_ASSOCIATION:"cce_1569"</p>
			<p>Protein_ASSOCIATION:"2.4.1.-"</p>
			<p/>
			</body>
		</notes>
		<listOfReactants>
			<speciesReference species="cpd00001_c" stoichiometry="1"/>
			<speciesReference species="cpd15311_c" stoichiometry="1"/>
			<speciesReference species="cpd08358_c" stoichiometry="1"/>
		</listOfReactants>
		<listOfProducts>
			<speciesReference species="cpd00067_c" stoichiometry="1"/>
			<speciesReference species="cpd00014_c" stoichiometry="1"/>
			<speciesReference species="cSQDG180_c" stoichiometry="1"/>
		</listOfProducts>
	</reaction>
	<reaction id="SQVT_181" name="Sulfoquinovosyltransferase (n-C18_1)" reversible="false">
		<notes>
			<body xmlns="http://www.w3.org/1999/xhtml">
			<p>GENE_ASSOCIATION:"cce_1569"</p>
			<p>Protein_ASSOCIATION:"2.4.1.-"</p>
			<p/>
			</body>
		</notes>
		<listOfReactants>
			<speciesReference species="cpd00001_c" stoichiometry="1"/>
			<speciesReference species="cpd15312_c" stoichiometry="1"/>
			<speciesReference species="cpd08358_c" stoichiometry="1"/>
		</listOfReactants>
		<listOfProducts>
			<speciesReference species="cpd00067_c" stoichiometry="1"/>
			<speciesReference species="cpd00014_c" stoichiometry="1"/>
			<speciesReference species="cSQDG181_c" stoichiometry="1"/>
		</listOfProducts>
	</reaction>
	<reaction id="SQVT_182" name="Sulfoquinovosyltransferase (n-C18_2)" reversible="false">
		<notes>
			<body xmlns="http://www.w3.org/1999/xhtml">
			<p>GENE_ASSOCIATION:"cce_1569"</p>
			<p>Protein_ASSOCIATION:"2.4.1.-"</p>
			<p/>
			</body>
		</notes>
		<listOfReactants>
			<speciesReference species="cpd00001_c" stoichiometry="1"/>
			<speciesReference species="cp_DLiGl_c" stoichiometry="1"/>
			<speciesReference species="cpd08358_c" stoichiometry="1"/>
		</listOfReactants>
		<listOfProducts>
			<speciesReference species="cpd00067_c" stoichiometry="1"/>
			<speciesReference species="cpd00014_c" stoichiometry="1"/>
			<speciesReference species="cSQDG182_c" stoichiometry="1"/>
		</listOfProducts>
	</reaction>
	<reaction id="SQVT_183" name="Sulfoquinovosyltransferase (n-C18_3)" reversible="false">
		<notes>
			<body xmlns="http://www.w3.org/1999/xhtml">
			<p>GENE_ASSOCIATION:"cce_1569"</p>
			<p>Protein_ASSOCIATION:"2.4.1.-"</p>
			<p/>
			</body>
		</notes>
		<listOfReactants>
			<speciesReference species="cpd00001_c" stoichiometry="1"/>
			<speciesReference species="cp_DaLGl_c" stoichiometry="1"/>
			<speciesReference species="cpd08358_c" stoichiometry="1"/>
		</listOfReactants>
		<listOfProducts>
			<speciesReference species="cpd00067_c" stoichiometry="1"/>
			<speciesReference species="cpd00014_c" stoichiometry="1"/>
			<speciesReference species="cSQDG183_c" stoichiometry="1"/>
		</listOfProducts>
	</reaction>
	<reaction id="rxn03130" name="UDP-2,3-bis(3-hydroxytetradecanoyl)glucosamine diphosphatase" reversible="false">
		<notes>
			<body xmlns="http://www.w3.org/1999/xhtml">
			<p>GENE_ASSOCIATION:"nf"</p>
			<p>Protein_ASSOCIATION:"3.6.1.-"</p>
			<p/>
			</body>
		</notes>
		<listOfReactants>
			<speciesReference species="cpd00001_c" stoichiometry="1"/>
			<speciesReference species="cpd02835_c" stoichiometry="1"/>
		</listOfReactants>
		<listOfProducts>
			<speciesReference species="cpd00091_c" stoichiometry="1"/>
			<speciesReference species="cpd02930_c" stoichiometry="1"/>
			<speciesReference species="cpd00067_c" stoichiometry="2"/>
		</listOfProducts>
	</reaction>
	<reaction id="rxn03146" name="UDP-3-O-acetylglucosamine deacetylase" reversible="false">
		<notes>
			<body xmlns="http://www.w3.org/1999/xhtml">
			<p>GENE_ASSOCIATION:"cce_2378"</p>
			<p>Protein_ASSOCIATION:"3.5.1.-"</p>
			<p/>
			</body>
		</notes>
		<listOfReactants>
			<speciesReference species="cpd00001_c" stoichiometry="1"/>
			<speciesReference species="cpd02886_c" stoichiometry="1"/>
		</listOfReactants>
		<listOfProducts>
			<speciesReference species="cpd00029_c" stoichiometry="1"/>
			<speciesReference species="cpd03584_c" stoichiometry="1"/>
		</listOfProducts>
	</reaction>
	<reaction id="rxn03159" name="UDP-2,3-bis(3-hydroxytetradecanoyl)-beta-D-glucosamine_2,3-bis-(3-" reversible="false">
		<notes>
			<body xmlns="http://www.w3.org/1999/xhtml">
			<p>GENE_ASSOCIATION:"(cce_1829 or cce_1830)"</p>
			<p>Protein_ASSOCIATION:"2.4.1.182"</p>
			<p/>
			</body>
		</notes>
		<listOfReactants>
			<speciesReference species="cpd02835_c" stoichiometry="1"/>
			<speciesReference species="cpd02930_c" stoichiometry="1"/>
		</listOfReactants>
		<listOfProducts>
			<speciesReference species="cpd00014_c" stoichiometry="1"/>
			<speciesReference species="cpd03002_c" stoichiometry="1"/>
			<speciesReference species="cpd00067_c" stoichiometry="1"/>
		</listOfProducts>
	</reaction>
	<reaction id="rxn03917" name="sedoheptulose 7-phosphate isomerase" reversible="true">
		<notes>
			<body xmlns="http://www.w3.org/1999/xhtml">
			<p>GENE_ASSOCIATION:"cce_0043"</p>
			<p>Protein_ASSOCIATION:"5.-.-.-"</p>
			<p/>
			</body>
		</notes>
		<listOfReactants>
			<speciesReference species="cpd00238_c" stoichiometry="1"/>
		</listOfReactants>
		<listOfProducts>
			<speciesReference species="cpd04918_c" stoichiometry="1"/>
		</listOfProducts>
	</reaction>
	<reaction id="rxn06729" name="(R)-3-Hydroxytetradecanoly-[acyl-carrier-protein]_UDP-N-acetyl-" reversible="false">
		<notes>
			<body xmlns="http://www.w3.org/1999/xhtml">
			<p>GENE_ASSOCIATION:"cce_1828"</p>
			<p>Protein_ASSOCIATION:"2.3.1.129"</p>
			<p/>
			</body>
		</notes>
		<listOfReactants>
			<speciesReference species="cpd00037_c" stoichiometry="1"/>
			<speciesReference species="cpd11484_c" stoichiometry="1"/>
		</listOfReactants>
		<listOfProducts>
			<speciesReference species="cpd02886_c" stoichiometry="1"/>
			<speciesReference species="cpd11493_c" stoichiometry="1"/>
		</listOfProducts>
	</reaction>
	<reaction id="UGSAT" name="UDP-2,3-bis(3-hydroxytetradecanoyl)glucosamine  acyl transferase" reversible="true">
		<notes>
			<body xmlns="http://www.w3.org/1999/xhtml">
			<p>GENE_ASSOCIATION:"cce_2207"</p>
			<p>Protein_ASSOCIATION:"Undetermined"</p>
			<p/>
			</body>
		</notes>
		<listOfReactants>
			<speciesReference species="cpd11493_c" stoichiometry="1"/>
			<speciesReference species="cpd00067_c" stoichiometry="1"/>
			<speciesReference species="cpd02835_c" stoichiometry="1"/>
		</listOfReactants>
		<listOfProducts>
			<speciesReference species="cpd11484_c" stoichiometry="1"/>
			<speciesReference species="cpd03584_c" stoichiometry="1"/>
		</listOfProducts>
	</reaction>
	<reaction id="rxn00313" name="meso-2,6-Diaminoheptanedioate carboxy-lyase" reversible="false">
		<notes>
			<body xmlns="http://www.w3.org/1999/xhtml">
			<p>GENE_ASSOCIATION:"cce_1351"</p>
			<p>Protein_ASSOCIATION:"4.1.1.20"</p>
			<p/>
			</body>
		</notes>
		<listOfReactants>
			<speciesReference species="cpd00067_c" stoichiometry="1"/>
			<speciesReference species="cpd00516_c" stoichiometry="1"/>
		</listOfReactants>
		<listOfProducts>
			<speciesReference species="cpd00011_c" stoichiometry="1"/>
			<speciesReference species="cpd00039_c" stoichiometry="1"/>
		</listOfProducts>
	</reaction>
	<reaction id="rxn00322" name="L-Lysine carboxy-lyase" reversible="false">
		<notes>
			<body xmlns="http://www.w3.org/1999/xhtml">
			<p>GENE_ASSOCIATION:"cce_4417"</p>
			<p>Protein_ASSOCIATION:"4.1.1.18"</p>
			<p/>
			</body>
		</notes>
		<listOfReactants>
			<speciesReference species="cpd00039_c" stoichiometry="1"/>
			<speciesReference species="cpd00067_c" stoichiometry="1"/>
		</listOfReactants>
		<listOfProducts>
			<speciesReference species="cpd00011_c" stoichiometry="1"/>
			<speciesReference species="cpd01155_c" stoichiometry="1"/>
		</listOfProducts>
	</reaction>
	<reaction id="rxn01644" name="L-Aspartate-4-semialdehyde hydro-lyase (adding pyruvate and" reversible="false">
		<notes>
			<body xmlns="http://www.w3.org/1999/xhtml">
			<p>GENE_ASSOCIATION:"cce_0294"</p>
			<p>Protein_ASSOCIATION:"4.2.1.52"</p>
			<p/>
			</body>
		</notes>
		<listOfReactants>
			<speciesReference species="cpd00020_c" stoichiometry="1"/>
			<speciesReference species="cpd00346_c" stoichiometry="1"/>
		</listOfReactants>
		<listOfProducts>
			<speciesReference species="cpd00001_c" stoichiometry="2"/>
			<speciesReference species="cpd00067_c" stoichiometry="1"/>
			<speciesReference species="cpd02120_c" stoichiometry="1"/>
		</listOfProducts>
	</reaction>
	<reaction id="rxn01974" name="LL-2,6-Diaminoheptanedioate 2-epimerase" reversible="true">
		<notes>
			<body xmlns="http://www.w3.org/1999/xhtml">
			<p>GENE_ASSOCIATION:"cce_4146"</p>
			<p>Protein_ASSOCIATION:"5.1.1.7"</p>
			<p/>
			</body>
		</notes>
		<listOfReactants>
			<speciesReference species="cpd00504_c" stoichiometry="1"/>
		</listOfReactants>
		<listOfProducts>
			<speciesReference species="cpd00516_c" stoichiometry="1"/>
		</listOfProducts>
	</reaction>
	<reaction id="rxn02011" name="UDP-N-acetylmuramoyl-L-alanyl-D-glutamate_meso-2,6-" reversible="false">
		<notes>
			<body xmlns="http://www.w3.org/1999/xhtml">
			<p>GENE_ASSOCIATION:"cce_0818"</p>
			<p>Protein_ASSOCIATION:"6.3.2.13"</p>
			<p/>
			</body>
		</notes>
		<listOfReactants>
			<speciesReference species="cpd00002_c" stoichiometry="1"/>
			<speciesReference species="cpd00516_c" stoichiometry="1"/>
			<speciesReference species="cpd00525_c" stoichiometry="1"/>
		</listOfReactants>
		<listOfProducts>
			<speciesReference species="cpd00008_c" stoichiometry="1"/>
			<speciesReference species="cpd00009_c" stoichiometry="1"/>
			<speciesReference species="cpd00067_c" stoichiometry="1"/>
			<speciesReference species="cpd02964_c" stoichiometry="1"/>
		</listOfProducts>
	</reaction>
	<reaction id="rxn02928" name="2,3,4,5-Tetrahydrodipicolinate_NAD+ oxidoreductase" reversible="false">
		<notes>
			<body xmlns="http://www.w3.org/1999/xhtml">
			<p>GENE_ASSOCIATION:"cce_2936"</p>
			<p>Protein_ASSOCIATION:"1.3.1.26"</p>
			<p/>
			</body>
		</notes>
		<listOfReactants>
			<speciesReference species="cpd00004_c" stoichiometry="1"/>
			<speciesReference species="cpd00067_c" stoichiometry="1"/>
			<speciesReference species="cpd02120_c" stoichiometry="1"/>
		</listOfReactants>
		<listOfProducts>
			<speciesReference species="cpd00003_c" stoichiometry="1"/>
			<speciesReference species="cpd02465_c" stoichiometry="1"/>
		</listOfProducts>
	</reaction>
	<reaction id="rxn02929" name="2,3,4,5-Tetrahydrodipicolinate_NADP+ oxidoreductase" reversible="false">
		<notes>
			<body xmlns="http://www.w3.org/1999/xhtml">
			<p>GENE_ASSOCIATION:"cce_2936"</p>
			<p>Protein_ASSOCIATION:"1.3.1.26"</p>
			<p/>
			</body>
		</notes>
		<listOfReactants>
			<speciesReference species="cpd00005_c" stoichiometry="1"/>
			<speciesReference species="cpd00067_c" stoichiometry="1"/>
			<speciesReference species="cpd02120_c" stoichiometry="1"/>
		</listOfReactants>
		<listOfProducts>
			<speciesReference species="cpd00006_c" stoichiometry="1"/>
			<speciesReference species="cpd02465_c" stoichiometry="1"/>
		</listOfProducts>
	</reaction>
	<reaction id="rxn03164" name="UDP-N-acetylmuramoyl-L-alanyl-D-glutamyl-meso-2,6-" reversible="false">
		<notes>
			<body xmlns="http://www.w3.org/1999/xhtml">
			<p>GENE_ASSOCIATION:"cce_4424"</p>
			<p>Protein_ASSOCIATION:"6.3.2.15"</p>
			<p/>
			</body>
		</notes>
		<listOfReactants>
			<speciesReference species="cpd00002_c" stoichiometry="1"/>
			<speciesReference species="cpd00731_c" stoichiometry="1"/>
			<speciesReference species="cpd02964_c" stoichiometry="1"/>
		</listOfReactants>
		<listOfProducts>
			<speciesReference species="cpd00008_c" stoichiometry="1"/>
			<speciesReference species="cpd00009_c" stoichiometry="1"/>
			<speciesReference species="cpd00067_c" stoichiometry="1"/>
			<speciesReference species="cpd02968_c" stoichiometry="1"/>
		</listOfProducts>
	</reaction>
	<reaction id="rxn07441" name="LL-2,6-diaminoheptanedioate_2-oxoglutarate aminotransferase" reversible="true">
		<notes>
			<body xmlns="http://www.w3.org/1999/xhtml">
			<p>GENE_ASSOCIATION:"cce_2605"</p>
			<p>Protein_ASSOCIATION:"2.3.1.86"</p>
			<p/>
			</body>
		</notes>
		<listOfReactants>
			<speciesReference species="cpd00024_c" stoichiometry="1"/>
			<speciesReference species="cpd00504_c" stoichiometry="1"/>
		</listOfReactants>
		<listOfProducts>
			<speciesReference species="cpd00001_c" stoichiometry="1"/>
			<speciesReference species="cpd00023_c" stoichiometry="1"/>
			<speciesReference species="cpd00067_c" stoichiometry="1"/>
			<speciesReference species="cpd02465_c" stoichiometry="1"/>
		</listOfProducts>
	</reaction>
	<reaction id="rxn08857" name="Lysyl-tRNA synthetase" reversible="false">
		<notes>
			<body xmlns="http://www.w3.org/1999/xhtml">
			<p>GENE_ASSOCIATION:"cce_3462"</p>
			<p>Protein_ASSOCIATION:"6.1.1.6"</p>
			<p/>
			</body>
		</notes>
		<listOfReactants>
			<speciesReference species="cpd00002_c" stoichiometry="1"/>
			<speciesReference species="cpd00039_c" stoichiometry="1"/>
			<speciesReference species="cpd11917_c" stoichiometry="1"/>
		</listOfReactants>
		<listOfProducts>
			<speciesReference species="cpd00012_c" stoichiometry="1"/>
			<speciesReference species="cpd00018_c" stoichiometry="1"/>
			<speciesReference species="cpd01326_c" stoichiometry="1"/>
		</listOfProducts>
	</reaction>
	<reaction id="ATPm" name="ATP maintenance" reversible="false">
		<notes>
			<body xmlns="http://www.w3.org/1999/xhtml">
			<p>GENE_ASSOCIATION:"cce_1776"</p>
			<p>Protein_ASSOCIATION:"3.6.1.15"</p>
			<p/>
			</body>
		</notes>
		<listOfReactants>
			<speciesReference species="cpd00002_c" stoichiometry="1"/>
			<speciesReference species="cpd00001_c" stoichiometry="1"/>
		</listOfReactants>
		<listOfProducts>
			<speciesReference species="cpd00008_c" stoichiometry="1"/>
			<speciesReference species="cpd00009_c" stoichiometry="1"/>
			<speciesReference species="cpd00067_c" stoichiometry="1"/>
		</listOfProducts>
	</reaction>
	<reaction id="rxn00077" name="ATP_NAD+ 2'-phosphotransferase" reversible="false">
		<notes>
			<body xmlns="http://www.w3.org/1999/xhtml">
			<p>GENE_ASSOCIATION:"(cce_0805) or (cce_4075)"</p>
			<p>Protein_ASSOCIATION:"2.7.1.23"</p>
			<p/>
			</body>
		</notes>
		<listOfReactants>
			<speciesReference species="cpd00002_c" stoichiometry="1"/>
			<speciesReference species="cpd00003_c" stoichiometry="1"/>
		</listOfReactants>
		<listOfProducts>
			<speciesReference species="cpd00006_c" stoichiometry="1"/>
			<speciesReference species="cpd00008_c" stoichiometry="1"/>
			<speciesReference species="cpd00067_c" stoichiometry="1"/>
		</listOfProducts>
	</reaction>
	<reaction id="rxn00083" name="NADPH_NAD+ oxidoreductase" reversible="false">
		<notes>
			<body xmlns="http://www.w3.org/1999/xhtml">
			<p>GENE_ASSOCIATION:"(cce_0843 and cce_0841)"</p>
			<p>Protein_ASSOCIATION:"Undetermined"</p>
			<p/>
			</body>
		</notes>
		<listOfReactants>
			<speciesReference species="cpd00003_c" stoichiometry="1"/>
			<speciesReference species="cpd00005_c" stoichiometry="1"/>
		</listOfReactants>
		<listOfProducts>
			<speciesReference species="cpd00004_c" stoichiometry="1"/>
			<speciesReference species="cpd00006_c" stoichiometry="1"/>
		</listOfProducts>
	</reaction>
	<reaction id="rxn00088" name="NADP phosphatase" reversible="false">
		<notes>
			<body xmlns="http://www.w3.org/1999/xhtml">
			<p>GENE_ASSOCIATION:"cce_0042  and  cce_1479"</p>
			<p>Protein_ASSOCIATION:"3.1.3.-"</p>
			<p/>
			</body>
		</notes>
		<listOfReactants>
			<speciesReference species="cpd00001_c" stoichiometry="1"/>
			<speciesReference species="cpd00006_c" stoichiometry="1"/>
		</listOfReactants>
		<listOfProducts>
			<speciesReference species="cpd00003_c" stoichiometry="1"/>
			<speciesReference species="cpd00009_c" stoichiometry="1"/>
			<speciesReference species="cpd00067_c" stoichiometry="1"/>
		</listOfProducts>
	</reaction>
	<reaction id="rxn00105" name="ATP_nicotinamide-nucleotide adenylyltransferase" reversible="true">
		<notes>
			<body xmlns="http://www.w3.org/1999/xhtml">
			<p>GENE_ASSOCIATION:"cce_2758"</p>
			<p>Protein_ASSOCIATION:"2.7.7.1"</p>
			<p/>
			</body>
		</notes>
		<listOfReactants>
			<speciesReference species="cpd00002_c" stoichiometry="1"/>
			<speciesReference species="cpd00067_c" stoichiometry="1"/>
			<speciesReference species="cpd00355_c" stoichiometry="1"/>
		</listOfReactants>
		<listOfProducts>
			<speciesReference species="cpd00003_c" stoichiometry="1"/>
			<speciesReference species="cpd00012_c" stoichiometry="1"/>
		</listOfProducts>
	</reaction>
	<reaction id="rxn00138" name="Deamino-NAD+_ammonia ligase (AMP-forming)" reversible="false">
		<notes>
			<body xmlns="http://www.w3.org/1999/xhtml">
			<p>GENE_ASSOCIATION:"cce_2756"</p>
			<p>Protein_ASSOCIATION:"6.3.1.5"</p>
			<p/>
			</body>
		</notes>
		<listOfReactants>
			<speciesReference species="cpd00002_c" stoichiometry="1"/>
			<speciesReference species="cpd00013_c" stoichiometry="1"/>
			<speciesReference species="cpd00638_c" stoichiometry="1"/>
		</listOfReactants>
		<listOfProducts>
			<speciesReference species="cpd00003_c" stoichiometry="1"/>
			<speciesReference species="cpd00012_c" stoichiometry="1"/>
			<speciesReference species="cpd00018_c" stoichiometry="1"/>
			<speciesReference species="cpd00067_c" stoichiometry="1"/>
		</listOfProducts>
	</reaction>
	<reaction id="rxn00338" name="L-aspartate oxidase" reversible="false">
		<notes>
			<body xmlns="http://www.w3.org/1999/xhtml">
			<p>GENE_ASSOCIATION:"cce_2927"</p>
			<p>Protein_ASSOCIATION:"1.4.3.16"</p>
			<p/>
			</body>
		</notes>
		<listOfReactants>
			<speciesReference species="cpd00007_c" stoichiometry="1"/>
			<speciesReference species="cpd00041_c" stoichiometry="1"/>
		</listOfReactants>
		<listOfProducts>
			<speciesReference species="cpd00025_c" stoichiometry="1"/>
			<speciesReference species="cpd00067_c" stoichiometry="1"/>
			<speciesReference species="cpd03470_c" stoichiometry="1"/>
		</listOfProducts>
	</reaction>
	<reaction id="rxn00942" name="N-Ribosylnicotinamide ribohydrolase" reversible="false">
		<notes>
			<body xmlns="http://www.w3.org/1999/xhtml">
			<p>GENE_ASSOCIATION:"cce_3186"</p>
			<p>Protein_ASSOCIATION:"3.2.2.1"</p>
			<p/>
			</body>
		</notes>
		<listOfReactants>
			<speciesReference species="cpd00001_c" stoichiometry="1"/>
			<speciesReference species="cpd02016_c" stoichiometry="1"/>
		</listOfReactants>
		<listOfProducts>
			<speciesReference species="cpd00067_c" stoichiometry="1"/>
			<speciesReference species="cpd00105_c" stoichiometry="1"/>
			<speciesReference species="cpd00133_c" stoichiometry="1"/>
		</listOfProducts>
	</reaction>
	<reaction id="rxn01265" name="Nicotinate D-ribonucleotide_pyrophosphate phosphoribosyltransferase" reversible="true">
		<notes>
			<body xmlns="http://www.w3.org/1999/xhtml">
			<p>GENE_ASSOCIATION:"cce_2759"</p>
			<p>Protein_ASSOCIATION:"2.4.2.11"</p>
			<p/>
			</body>
		</notes>
		<listOfReactants>
			<speciesReference species="cpd00012_c" stoichiometry="1"/>
			<speciesReference species="cpd00873_c" stoichiometry="1"/>
		</listOfReactants>
		<listOfProducts>
			<speciesReference species="cpd00067_c" stoichiometry="1"/>
			<speciesReference species="cpd00103_c" stoichiometry="1"/>
			<speciesReference species="cpd00218_c" stoichiometry="1"/>
		</listOfProducts>
	</reaction>
	<reaction id="rxn01670" name="Nicotinamide ribonucleotide phosphohydrolase" reversible="true">
		<notes>
			<body xmlns="http://www.w3.org/1999/xhtml">
			<p>GENE_ASSOCIATION:"cce_4621"</p>
			<p>Protein_ASSOCIATION:"3.1.3.5"</p>
			<p/>
			</body>
		</notes>
		<listOfReactants>
			<speciesReference species="cpd00001_c" stoichiometry="1"/>
			<speciesReference species="cpd00355_c" stoichiometry="1"/>
		</listOfReactants>
		<listOfProducts>
			<speciesReference species="cpd00009_c" stoichiometry="1"/>
			<speciesReference species="cpd00067_c" stoichiometry="1"/>
			<speciesReference species="cpd02016_c" stoichiometry="1"/>
		</listOfProducts>
	</reaction>
	<reaction id="rxn02155" name="ATP_nicotinamide-nucleotide adenylyltransferase" reversible="true">
		<notes>
			<body xmlns="http://www.w3.org/1999/xhtml">
			<p>GENE_ASSOCIATION:"cce_2758"</p>
			<p>Protein_ASSOCIATION:"2.7.7.18"</p>
			<p/>
			</body>
		</notes>
		<listOfReactants>
			<speciesReference species="cpd00002_c" stoichiometry="1"/>
			<speciesReference species="cpd00067_c" stoichiometry="1"/>
			<speciesReference species="cpd00873_c" stoichiometry="1"/>
		</listOfReactants>
		<listOfProducts>
			<speciesReference species="cpd00012_c" stoichiometry="1"/>
			<speciesReference species="cpd00638_c" stoichiometry="1"/>
		</listOfProducts>
	</reaction>
	<reaction id="rxn02402" name="Nicotinate-nucleotide_pyrophosphate phosphoribosyltransferase" reversible="false">
		<notes>
			<body xmlns="http://www.w3.org/1999/xhtml">
			<p>GENE_ASSOCIATION:"cce_2600"</p>
			<p>Protein_ASSOCIATION:"2.4.2.19"</p>
			<p/>
			</body>
		</notes>
		<listOfReactants>
			<speciesReference species="cpd00067_c" stoichiometry="2"/>
			<speciesReference species="cpd00103_c" stoichiometry="1"/>
			<speciesReference species="cpd02333_c" stoichiometry="1"/>
		</listOfReactants>
		<listOfProducts>
			<speciesReference species="cpd00011_c" stoichiometry="1"/>
			<speciesReference species="cpd00012_c" stoichiometry="1"/>
			<speciesReference species="cpd00873_c" stoichiometry="1"/>
		</listOfProducts>
	</reaction>
	<reaction id="rxn02988" name="quinolinate synthase" reversible="false">
		<notes>
			<body xmlns="http://www.w3.org/1999/xhtml">
			<p>GENE_ASSOCIATION:"cce_3716"</p>
			<p>Protein_ASSOCIATION:"Undetermined"</p>
			<p/>
			</body>
		</notes>
		<listOfReactants>
			<speciesReference species="cpd00095_c" stoichiometry="1"/>
			<speciesReference species="cpd03470_c" stoichiometry="1"/>
		</listOfReactants>
		<listOfProducts>
			<speciesReference species="cpd00001_c" stoichiometry="2"/>
			<speciesReference species="cpd00009_c" stoichiometry="1"/>
			<speciesReference species="cpd00067_c" stoichiometry="1"/>
			<speciesReference species="cpd02333_c" stoichiometry="1"/>
		</listOfProducts>
	</reaction>
	<reaction id="rxn08168" name="L-aspartate oxidase" reversible="false">
		<notes>
			<body xmlns="http://www.w3.org/1999/xhtml">
			<p>GENE_ASSOCIATION:"cce_2927"</p>
			<p>Protein_ASSOCIATION:"Undetermined"</p>
			<p/>
			</body>
		</notes>
		<listOfReactants>
			<speciesReference species="cpd00041_c" stoichiometry="1"/>
			<speciesReference species="cpd00106_c" stoichiometry="1"/>
		</listOfReactants>
		<listOfProducts>
			<speciesReference species="cpd00036_c" stoichiometry="1"/>
			<speciesReference species="cpd00067_c" stoichiometry="1"/>
			<speciesReference species="cpd03470_c" stoichiometry="1"/>
		</listOfProducts>
	</reaction>
	<reaction id="rxn08981" name="nicotinic acid mononucleotide pyrophosphorylase" reversible="false">
		<notes>
			<body xmlns="http://www.w3.org/1999/xhtml">
			<p>GENE_ASSOCIATION:"cce_2759"</p>
			<p>Protein_ASSOCIATION:"2.4.2.11"</p>
			<p/>
			</body>
		</notes>
		<listOfReactants>
			<speciesReference species="cpd00001_c" stoichiometry="1"/>
			<speciesReference species="cpd00002_c" stoichiometry="1"/>
			<speciesReference species="cpd00103_c" stoichiometry="1"/>
			<speciesReference species="cpd00218_c" stoichiometry="1"/>
		</listOfReactants>
		<listOfProducts>
			<speciesReference species="cpd00008_c" stoichiometry="1"/>
			<speciesReference species="cpd00009_c" stoichiometry="1"/>
			<speciesReference species="cpd00012_c" stoichiometry="1"/>
			<speciesReference species="cpd00873_c" stoichiometry="1"/>
		</listOfProducts>
	</reaction>
	<reaction id="THD2" name="NAD(P) transhydrogenase" reversible="false">
		<notes>
			<body xmlns="http://www.w3.org/1999/xhtml">
			<p>GENE_ASSOCIATION:"(cce_0843 and cce_0841)"</p>
			<p>Protein_ASSOCIATION:"1.6.1.1"</p>
			<p/>
			</body>
		</notes>
		<listOfReactants>
			<speciesReference species="cpd00067_p" stoichiometry="2"/>
			<speciesReference species="cpd00004_c" stoichiometry="1"/>
			<speciesReference species="cpd00006_c" stoichiometry="1"/>
		</listOfReactants>
		<listOfProducts>
			<speciesReference species="cpd00067_c" stoichiometry="2"/>
			<speciesReference species="cpd00003_c" stoichiometry="1"/>
			<speciesReference species="cpd00005_c" stoichiometry="1"/>
		</listOfProducts>
	</reaction>
	<reaction id="NODO" name="Nitric oxide dioxygenase" reversible="false">
		<notes>
			<body xmlns="http://www.w3.org/1999/xhtml">
			<p>GENE_ASSOCIATION:"cce_3794"</p>
			<p>Protein_ASSOCIATION:"Undetermined"</p>
			<p/>
			</body>
		</notes>
		<listOfReactants>
			<speciesReference species="cpd00004_c" stoichiometry="1"/>
			<speciesReference species="cpd00418_c" stoichiometry="2"/>
			<speciesReference species="cpd00007_c" stoichiometry="2"/>
		</listOfReactants>
		<listOfProducts>
			<speciesReference species="cpd00067_c" stoichiometry="1"/>
			<speciesReference species="cpd00003_c" stoichiometry="1"/>
			<speciesReference species="cpd00209_c" stoichiometry="2"/>
		</listOfProducts>
	</reaction>
	<reaction id="NODO1" name="Nitric oxide dioxygenase (NADP specific)" reversible="false">
		<notes>
			<body xmlns="http://www.w3.org/1999/xhtml">
			<p>GENE_ASSOCIATION:"cce_3794"</p>
			<p>Protein_ASSOCIATION:"Undetermined"</p>
			<p/>
			</body>
		</notes>
		<listOfReactants>
			<speciesReference species="cpd00005_c" stoichiometry="1"/>
			<speciesReference species="cpd00418_c" stoichiometry="2"/>
			<speciesReference species="cpd00007_c" stoichiometry="2"/>
		</listOfReactants>
		<listOfProducts>
			<speciesReference species="cpd00067_c" stoichiometry="1"/>
			<speciesReference species="cpd00006_c" stoichiometry="1"/>
			<speciesReference species="cpd00209_c" stoichiometry="2"/>
		</listOfProducts>
	</reaction>
	<reaction id="rxn00184" name="L-Glutamate_NADP+ oxidoreductase (deaminating)" reversible="true">
		<notes>
			<body xmlns="http://www.w3.org/1999/xhtml">
			<p>GENE_ASSOCIATION:"cce_0997"</p>
			<p>Protein_ASSOCIATION:"1.4.1.4"</p>
			<p/>
			</body>
		</notes>
		<listOfReactants>
			<speciesReference species="cpd00001_c" stoichiometry="1"/>
			<speciesReference species="cpd00006_c" stoichiometry="1"/>
			<speciesReference species="cpd00023_c" stoichiometry="1"/>
		</listOfReactants>
		<listOfProducts>
			<speciesReference species="cpd00005_c" stoichiometry="1"/>
			<speciesReference species="cpd00013_c" stoichiometry="1"/>
			<speciesReference species="cpd00024_c" stoichiometry="1"/>
			<speciesReference species="cpd00067_c" stoichiometry="1"/>
		</listOfProducts>
	</reaction>
	<reaction id="rxn00189" name="glutaminase" reversible="false">
		<notes>
			<body xmlns="http://www.w3.org/1999/xhtml">
			<p>GENE_ASSOCIATION:"(cce_2877 or cce_2765 or cce_2244)"</p>
			<p>Protein_ASSOCIATION:"3.5.1.2"</p>
			<p/>
			</body>
		</notes>
		<listOfReactants>
			<speciesReference species="cpd00053_c" stoichiometry="1"/>
			<speciesReference species="cpd00001_c" stoichiometry="1"/>
		</listOfReactants>
		<listOfProducts>
			<speciesReference species="cpd00023_c" stoichiometry="1"/>
			<speciesReference species="cpd00013_c" stoichiometry="1"/>
		</listOfProducts>
	</reaction>
	<reaction id="rxn00342" name="L-asparaginase" reversible="false">
		<notes>
			<body xmlns="http://www.w3.org/1999/xhtml">
			<p>GENE_ASSOCIATION:"(cce_1057 or cce_3553)"</p>
			<p>Protein_ASSOCIATION:"3.5.1.1"</p>
			<p/>
			</body>
		</notes>
		<listOfReactants>
			<speciesReference species="cpd00132_c" stoichiometry="1"/>
			<speciesReference species="cpd00001_c" stoichiometry="1"/>
		</listOfReactants>
		<listOfProducts>
			<speciesReference species="cpd00041_c" stoichiometry="1"/>
			<speciesReference species="cpd00013_c" stoichiometry="1"/>
		</listOfProducts>
	</reaction>
	<reaction id="rxn00908" name="glycine synthase" reversible="false">
		<notes>
			<body xmlns="http://www.w3.org/1999/xhtml">
			<p>GENE_ASSOCIATION:"cce_2643 and cce_2609 and cce_0735 and (cce_4073 or cce_4346)"</p>
			<p>Protein_ASSOCIATION:"2.1.2.10"</p>
			<p/>
			</body>
		</notes>
		<listOfReactants>
			<speciesReference species="cpd00003_c" stoichiometry="1"/>
			<speciesReference species="cpd00033_c" stoichiometry="1"/>
			<speciesReference species="cpd00087_c" stoichiometry="1"/>
		</listOfReactants>
		<listOfProducts>
			<speciesReference species="cpd00004_c" stoichiometry="1"/>
			<speciesReference species="cpd00011_c" stoichiometry="1"/>
			<speciesReference species="cpd00013_c" stoichiometry="1"/>
			<speciesReference species="cpd00125_c" stoichiometry="1"/>
		</listOfProducts>
	</reaction>
	<reaction id="rxn05893" name="Ammonia_ferredoxin oxidoreductase" reversible="false">
		<notes>
			<body xmlns="http://www.w3.org/1999/xhtml">
			<p>GENE_ASSOCIATION:"cce_1223"</p>
			<p>Protein_ASSOCIATION:"1.7.7.1"</p>
			<p/>
			</body>
		</notes>
		<listOfReactants>
			<speciesReference species="cpd00067_c" stoichiometry="8"/>
			<speciesReference species="cpd00075_c" stoichiometry="1"/>
			<speciesReference species="cpfdxr22_c" stoichiometry="6"/>
		</listOfReactants>
		<listOfProducts>
			<speciesReference species="cpd00001_c" stoichiometry="2"/>
			<speciesReference species="cpd00013_c" stoichiometry="1"/>
			<speciesReference species="cpfdxo22_c" stoichiometry="6"/>
		</listOfProducts>
	</reaction>
	<reaction id="rxn05894" name="Nitrite_ferredoxin oxidoreductase" reversible="false">
		<notes>
			<body xmlns="http://www.w3.org/1999/xhtml">
			<p>GENE_ASSOCIATION:"cce_1214"</p>
			<p>Protein_ASSOCIATION:"1.7.7.2"</p>
			<p/>
			</body>
		</notes>
		<listOfReactants>
			<speciesReference species="cpd00067_c" stoichiometry="2"/>
			<speciesReference species="cpd00209_c" stoichiometry="1"/>
			<speciesReference species="cpfdxr22_c" stoichiometry="2"/>
		</listOfReactants>
		<listOfProducts>
			<speciesReference species="cpd00001_c" stoichiometry="1"/>
			<speciesReference species="cpd00075_c" stoichiometry="1"/>
			<speciesReference species="cpfdxo22_c" stoichiometry="2"/>
		</listOfProducts>
	</reaction>
	<reaction id="rxn06874" name="reduced ferredoxin_dinitrogen oxidoreductase (ATP-hydrolysing)" reversible="false">
		<notes>
			<body xmlns="http://www.w3.org/1999/xhtml">
			<p>GENE_ASSOCIATION:"(cce_0561 and cce_0559 and cce_0560)"</p>
			<p>Protein_ASSOCIATION:"1.18.6.1"</p>
			<p/>
			</body>
		</notes>
		<listOfReactants>
			<speciesReference species="cpd00001_c" stoichiometry="16"/>
			<speciesReference species="cpd00002_c" stoichiometry="16"/>
			<speciesReference species="cpd00528_c" stoichiometry="1"/>
			<speciesReference species="cpfdxr22_c" stoichiometry="8"/>
		</listOfReactants>
		<listOfProducts>
			<speciesReference species="cpd00008_c" stoichiometry="16"/>
			<speciesReference species="cpd00009_c" stoichiometry="16"/>
			<speciesReference species="cpd00013_c" stoichiometry="2"/>
			<speciesReference species="cpd00067_c" stoichiometry="6"/>
			<speciesReference species="cpfdxo22_c" stoichiometry="8"/>
			<speciesReference species="cpd11640_c" stoichiometry="1"/>
		</listOfProducts>
	</reaction>
	<reaction id="rxn12822" name="L-Glutamate_ferredoxin oxidoreductase (transaminating)" reversible="false">
		<notes>
			<body xmlns="http://www.w3.org/1999/xhtml">
			<p>GENE_ASSOCIATION:"cce_4353"</p>
			<p>Protein_ASSOCIATION:"1.4.7.1"</p>
			<p/>
			</body>
		</notes>
		<listOfReactants>
			<speciesReference species="cpd00024_c" stoichiometry="1"/>
			<speciesReference species="cpd00053_c" stoichiometry="1"/>
			<speciesReference species="cpd00067_c" stoichiometry="2"/>
			<speciesReference species="cpfdxr22_c" stoichiometry="2"/>
		</listOfReactants>
		<listOfProducts>
			<speciesReference species="cpd00023_c" stoichiometry="2"/>
			<speciesReference species="cpfdxo22_c" stoichiometry="2"/>
		</listOfProducts>
	</reaction>
	<reaction id="rxn00735b" name="erythro ethyl malate dehydrogenase" reversible="true">
		<notes>
			<body xmlns="http://www.w3.org/1999/xhtml">
			<p>GENE_ASSOCIATION:"cce_3617"</p>
			<p>Protein_ASSOCIATION:"1.1.1.85"</p>
			<p/>
			</body>
		</notes>
		<listOfReactants>
			<speciesReference species="cpd2e3hs_c" stoichiometry="1"/>
			<speciesReference species="cpd00003_c" stoichiometry="1"/>
		</listOfReactants>
		<listOfProducts>
			<speciesReference species="cpd00004_c" stoichiometry="1"/>
			<speciesReference species="cpd00011_c" stoichiometry="1"/>
			<speciesReference species="cpd03737_c" stoichiometry="1"/>
		</listOfProducts>
	</reaction>
	<reaction id="rxn00739" name="(R)-2-Ethylmalate 2-oxobutanoyl-lyase (CoA-acylating)" reversible="false">
		<notes>
			<body xmlns="http://www.w3.org/1999/xhtml">
			<p>GENE_ASSOCIATION:"cce_4008"</p>
			<p>Protein_ASSOCIATION:"2.3.3.6"</p>
			<p/>
			</body>
		</notes>
		<listOfReactants>
			<speciesReference species="cpd00001_c" stoichiometry="1"/>
			<speciesReference species="cpd00022_c" stoichiometry="1"/>
			<speciesReference species="cpd00094_c" stoichiometry="1"/>
		</listOfReactants>
		<listOfProducts>
			<speciesReference species="cpd00010_c" stoichiometry="1"/>
			<speciesReference species="cpd00067_c" stoichiometry="1"/>
			<speciesReference species="cpd01636_c" stoichiometry="1"/>
		</listOfProducts>
	</reaction>
	<reaction id="rxn02527b" name="Propanol dehydrogenase" reversible="true">
		<notes>
			<body xmlns="http://www.w3.org/1999/xhtml">
			<p>GENE_ASSOCIATION:"(cce_0002 or cce_4888 or cce_1588)"</p>
			<p>Protein_ASSOCIATION:"1.1.1.2"</p>
			<p/>
			</body>
		</notes>
		<listOfReactants>
			<speciesReference species="cpd00004_c" stoichiometry="1"/>
			<speciesReference species="cpd00067_c" stoichiometry="1"/>
			<speciesReference species="cpd00371_c" stoichiometry="1"/>
		</listOfReactants>
		<listOfProducts>
			<speciesReference species="cpd00003_c" stoichiometry="1"/>
			<speciesReference species="cpd03559_c" stoichiometry="1"/>
		</listOfProducts>
	</reaction>
	<reaction id="rxn02749" name="(R)-2-Methylmalate hydro-lyase" reversible="true">
		<notes>
			<body xmlns="http://www.w3.org/1999/xhtml">
			<p>GENE_ASSOCIATION:"cce_3504 and cce_4582"</p>
			<p>Protein_ASSOCIATION:"4.2.1.35"</p>
			<p/>
			</body>
		</notes>
		<listOfReactants>
			<speciesReference species="cpd01700_c" stoichiometry="1"/>
		</listOfReactants>
		<listOfProducts>
			<speciesReference species="cpd00001_c" stoichiometry="1"/>
			<speciesReference species="cpd01502_c" stoichiometry="1"/>
		</listOfProducts>
	</reaction>
	<reaction id="rxn02749b" name="(R)-2-Ethylmalate hydro-lyase" reversible="true">
		<notes>
			<body xmlns="http://www.w3.org/1999/xhtml">
			<p>GENE_ASSOCIATION:"cce_3504 and cce_4582"</p>
			<p>Protein_ASSOCIATION:"4.2.1.35"</p>
			<p/>
			</body>
		</notes>
		<listOfReactants>
			<speciesReference species="cpd2e2hs_c" stoichiometry="1"/>
		</listOfReactants>
		<listOfProducts>
			<speciesReference species="cpd00001_c" stoichiometry="1"/>
			<speciesReference species="cpd2e2be_c" stoichiometry="1"/>
		</listOfProducts>
	</reaction>
	<reaction id="rxn02751b" name="2-Ethylmaleate hydro-lyase" reversible="true">
		<notes>
			<body xmlns="http://www.w3.org/1999/xhtml">
			<p>GENE_ASSOCIATION:"cce_3504 and cce_4582"</p>
			<p>Protein_ASSOCIATION:"4.2.1.35"</p>
			<p/>
			</body>
		</notes>
		<listOfReactants>
			<speciesReference species="cpd2e2be_c" stoichiometry="1"/>
			<speciesReference species="cpd00001_c" stoichiometry="1"/>
		</listOfReactants>
		<listOfProducts>
			<speciesReference species="cpd2e3hs_c" stoichiometry="1"/>
		</listOfProducts>
	</reaction>
	<reaction id="rxn00006" name="hydrogen-peroxide_hydrogen-peroxide oxidoreductase" reversible="false">
		<notes>
			<body xmlns="http://www.w3.org/1999/xhtml">
			<p>GENE_ASSOCIATION:"nf"</p>
			<p>Protein_ASSOCIATION:"1.11.1.6"</p>
			<p/>
			</body>
		</notes>
		<listOfReactants>
			<speciesReference species="cpd00025_c" stoichiometry="2"/>
		</listOfReactants>
		<listOfProducts>
			<speciesReference species="cpd00001_c" stoichiometry="2"/>
			<speciesReference species="cpd00007_c" stoichiometry="1"/>
		</listOfProducts>
	</reaction>
	<reaction id="rxn00206" name="Superoxide_superoxide oxidoreductase" reversible="false">
		<notes>
			<body xmlns="http://www.w3.org/1999/xhtml">
			<p>GENE_ASSOCIATION:"cce_1620"</p>
			<p>Protein_ASSOCIATION:"1.15.1.1"</p>
			<p/>
			</body>
		</notes>
		<listOfReactants>
			<speciesReference species="cpd00067_c" stoichiometry="2"/>
			<speciesReference species="cpd00532_c" stoichiometry="2"/>
		</listOfReactants>
		<listOfProducts>
			<speciesReference species="cpd00007_c" stoichiometry="1"/>
			<speciesReference species="cpd00025_c" stoichiometry="1"/>
		</listOfProducts>
	</reaction>
	<reaction id="rxn00605" name="UDPglucose_D-glucose-6-phosphate 1-alpha-D-glucosyltransferase" reversible="false">
		<notes>
			<body xmlns="http://www.w3.org/1999/xhtml">
			<p>GENE_ASSOCIATION:"cce_2391"</p>
			<p>Protein_ASSOCIATION:"2.4.1.15"</p>
			<p/>
			</body>
		</notes>
		<listOfReactants>
			<speciesReference species="cpd00026_c" stoichiometry="1"/>
			<speciesReference species="cpd00079_c" stoichiometry="1"/>
		</listOfReactants>
		<listOfProducts>
			<speciesReference species="cpd00014_c" stoichiometry="1"/>
			<speciesReference species="cpd00523_c" stoichiometry="1"/>
			<speciesReference species="cpd00067_c" stoichiometry="1"/>
		</listOfProducts>
	</reaction>
	<reaction id="rxn01997" name="dTDPglucose 4,6-hydro-lyase" reversible="false">
		<notes>
			<body xmlns="http://www.w3.org/1999/xhtml">
			<p>GENE_ASSOCIATION:"(cce_3422) or (cce_0619)"</p>
			<p>Protein_ASSOCIATION:"4.2.1.46"</p>
			<p/>
			</body>
		</notes>
		<listOfReactants>
			<speciesReference species="cpd00626_c" stoichiometry="1"/>
		</listOfReactants>
		<listOfProducts>
			<speciesReference species="cpd00001_c" stoichiometry="1"/>
			<speciesReference species="cpd00521_c" stoichiometry="1"/>
		</listOfProducts>
	</reaction>
	<reaction id="rxn02000" name="dTDP-4-dehydro-6-deoxy-D-glucose 3,5-epimerase" reversible="true">
		<notes>
			<body xmlns="http://www.w3.org/1999/xhtml">
			<p>GENE_ASSOCIATION:"cce_1730"</p>
			<p>Protein_ASSOCIATION:"5.1.3.13"</p>
			<p/>
			</body>
		</notes>
		<listOfReactants>
			<speciesReference species="cpd00521_c" stoichiometry="1"/>
		</listOfReactants>
		<listOfProducts>
			<speciesReference species="cpd00522_c" stoichiometry="1"/>
		</listOfProducts>
	</reaction>
	<reaction id="rxn02003" name="dTDP-6-deoxy-L-mannose_NADP+ 4-oxidoreductase" reversible="true">
		<notes>
			<body xmlns="http://www.w3.org/1999/xhtml">
			<p>GENE_ASSOCIATION:"cce_2548"</p>
			<p>Protein_ASSOCIATION:"1.1.1.133"</p>
			<p/>
			</body>
		</notes>
		<listOfReactants>
			<speciesReference species="cpd00006_c" stoichiometry="1"/>
			<speciesReference species="cpd02113_c" stoichiometry="1"/>
		</listOfReactants>
		<listOfProducts>
			<speciesReference species="cpd00005_c" stoichiometry="1"/>
			<speciesReference species="cpd00067_c" stoichiometry="1"/>
			<speciesReference species="cpd00522_c" stoichiometry="1"/>
		</listOfProducts>
	</reaction>
	<reaction id="rxn02281" name="N-Methylimidazolidine-2,4-dione amidohydrolase (ATP-hydrolysing)" reversible="false">
		<notes>
			<body xmlns="http://www.w3.org/1999/xhtml">
			<p>GENE_ASSOCIATION:"(cce_2075 or cce_1670)"</p>
			<p>Protein_ASSOCIATION:"3.5.2.14"</p>
			<p/>
			</body>
		</notes>
		<listOfReactants>
			<speciesReference species="cpd00001_c" stoichiometry="2"/>
			<speciesReference species="cpd00002_c" stoichiometry="1"/>
			<speciesReference species="cpd01679_c" stoichiometry="1"/>
		</listOfReactants>
		<listOfProducts>
			<speciesReference species="cpd00008_c" stoichiometry="1"/>
			<speciesReference species="cpd00009_c" stoichiometry="1"/>
			<speciesReference species="cpd00067_c" stoichiometry="2"/>
			<speciesReference species="cpd00768_c" stoichiometry="1"/>
		</listOfProducts>
	</reaction>
	<reaction id="rxn02875" name="N-Acetylmuramoyl-Ala amidohydrolase" reversible="false">
		<notes>
			<body xmlns="http://www.w3.org/1999/xhtml">
			<p>GENE_ASSOCIATION:"(cce_2467 or cce_0133 or cce_1903)"</p>
			<p>Protein_ASSOCIATION:"3.5.1.28"</p>
			<p/>
			</body>
		</notes>
		<listOfReactants>
			<speciesReference species="cpd00001_c" stoichiometry="1"/>
			<speciesReference species="cpd01923_c" stoichiometry="1"/>
		</listOfReactants>
		<listOfProducts>
			<speciesReference species="cpd00035_c" stoichiometry="1"/>
			<speciesReference species="cpd03485_c" stoichiometry="1"/>
		</listOfProducts>
	</reaction>
	<reaction id="rxn05289" name="TRDR" reversible="false">
		<notes>
			<body xmlns="http://www.w3.org/1999/xhtml">
			<p>GENE_ASSOCIATION:"nf"</p>
			<p>Protein_ASSOCIATION:"1.8.1.9"</p>
			<p/>
			</body>
		</notes>
		<listOfReactants>
			<speciesReference species="cpd00005_c" stoichiometry="1"/>
			<speciesReference species="cpd00067_c" stoichiometry="1"/>
			<speciesReference species="cpd11420_c" stoichiometry="1"/>
		</listOfReactants>
		<listOfProducts>
			<speciesReference species="cpd00006_c" stoichiometry="1"/>
			<speciesReference species="cpd11421_c" stoichiometry="1"/>
		</listOfProducts>
	</reaction>
	<reaction id="rxn07466" name="D-Ala-D-Ala dipeptidase" reversible="false">
		<notes>
			<body xmlns="http://www.w3.org/1999/xhtml">
			<p>GENE_ASSOCIATION:"cce_2981"</p>
			<p>Protein_ASSOCIATION:"Undetermined"</p>
			<p/>
			</body>
		</notes>
		<listOfReactants>
			<speciesReference species="cpd00001_c" stoichiometry="1"/>
			<speciesReference species="cpd00731_c" stoichiometry="1"/>
		</listOfReactants>
		<listOfProducts>
			<speciesReference species="cpd00117_c" stoichiometry="2"/>
		</listOfProducts>
	</reaction>
	<reaction id="rxn08171" name="arsenate reductase" reversible="false">
		<notes>
			<body xmlns="http://www.w3.org/1999/xhtml">
			<p>GENE_ASSOCIATION:"cce_2998"</p>
			<p>Protein_ASSOCIATION:"1.20.4.1"</p>
			<p/>
			</body>
		</notes>
		<listOfReactants>
			<speciesReference species="cpd00042_c" stoichiometry="2"/>
			<speciesReference species="cpd00067_c" stoichiometry="2"/>
			<speciesReference species="cpd01048_c" stoichiometry="1"/>
		</listOfReactants>
		<listOfProducts>
			<speciesReference species="cpd00001_c" stoichiometry="1"/>
			<speciesReference species="cpd00111_c" stoichiometry="1"/>
			<speciesReference species="cpd04098_c" stoichiometry="1"/>
		</listOfProducts>
	</reaction>
	<reaction id="rxn13714" name="4a-hydroxytetrahydrobiopterin dehydratase" reversible="false">
		<notes>
			<body xmlns="http://www.w3.org/1999/xhtml">
			<p>GENE_ASSOCIATION:"(cce_1377 or cce_2226)"</p>
			<p>Protein_ASSOCIATION:"4.2.1.96"</p>
			<p/>
			</body>
		</notes>
		<listOfReactants>
			<speciesReference species="cpd17001_c" stoichiometry="1"/>
			<speciesReference species="cpd00013_c" stoichiometry="1"/>
			<speciesReference species="cpd00007_c" stoichiometry="1"/>
		</listOfReactants>
		<listOfProducts>
			<speciesReference species="cpd00001_c" stoichiometry="2"/>
			<speciesReference species="cpd00231_c" stoichiometry="1"/>
		</listOfProducts>
	</reaction>
	<reaction id="ATP_syn_l" name="ATP Synthase" reversible="false">
		<notes>
			<body xmlns="http://www.w3.org/1999/xhtml">
			<p>GENE_ASSOCIATION:"(cce_1503 or cce_4488) and (cce_1512 or cce_2813) and (cce_1345 or cce_4489) and cce_4487 and (cce_1511 or cce_2812) and (cce_1508 or cce_4483) and (cce_1506 or cce_4485 or cce_4486) and (cce_1507 or cce_4484) and cce_4482"</p>
			<p>Protein_ASSOCIATION:"3.6.3.14"</p>
			<p/>
			</body>
		</notes>
		<listOfReactants>
			<speciesReference species="cpd00067_l" stoichiometry="14"/>
			<speciesReference species="cpd00008_c" stoichiometry="3"/>
			<speciesReference species="cpd00009_c" stoichiometry="3"/>
		</listOfReactants>
		<listOfProducts>
			<speciesReference species="cpd00067_c" stoichiometry="11"/>
			<speciesReference species="cpd00002_c" stoichiometry="3"/>
			<speciesReference species="cpd00001_c" stoichiometry="3"/>
		</listOfProducts>
	</reaction>
	<reaction id="CYO1bpp_syn" name="cytochrome c oxidase, synechocystis (2 protons)" reversible="false">
		<notes>
			<body xmlns="http://www.w3.org/1999/xhtml">
			<p>GENE_ASSOCIATION:"(((cce_1975 and cce_1976 and cce_1977) and (cce_0589)) or ((cce_1975 and cce_1976 and cce_1977) and (cce_1107)))"</p>
			<p>Protein_ASSOCIATION:"1.9.3.1"</p>
			<p/>
			</body>
		</notes>
		<listOfReactants>
			<speciesReference species="cpd00067_c" stoichiometry="4"/>
			<speciesReference species="focytc_6_p" stoichiometry="2"/>
			<speciesReference species="cpd00007_p" stoichiometry="0.5"/>
		</listOfReactants>
		<listOfProducts>
			<speciesReference species="cpd00067_p" stoichiometry="2"/>
			<speciesReference species="ficytc_6_p" stoichiometry="2"/>
			<speciesReference species="cpd00001_p" stoichiometry="1"/>
		</listOfProducts>
	</reaction>
	<reaction id="CYO1b_syn" name="cytochrome c oxidase, synechocystis (2 protons)" reversible="false">
		<notes>
			<body xmlns="http://www.w3.org/1999/xhtml">
			<p>GENE_ASSOCIATION:"(((cce_1975 and cce_1976 and cce_1977) and (cce_0589)) or ((cce_1975 and cce_1976 and cce_1977) and (cce_1107)))"</p>
			<p>Protein_ASSOCIATION:"1.9.3.1"</p>
			<p/>
			</body>
		</notes>
		<listOfReactants>
			<speciesReference species="cpd00067_c" stoichiometry="4"/>
			<speciesReference species="focytc_6_l" stoichiometry="2"/>
			<speciesReference species="cpd00007_l" stoichiometry="0.5"/>
		</listOfReactants>
		<listOfProducts>
			<speciesReference species="cpd00067_l" stoichiometry="2"/>
			<speciesReference species="ficytc_6_l" stoichiometry="2"/>
			<speciesReference species="cpd00001_l" stoichiometry="1"/>
		</listOfProducts>
	</reaction>
	<reaction id="CYO1b2pp_syn" name="cytochrome c oxidase, synechocystis (2 protons periplasm)" reversible="false">
		<notes>
			<body xmlns="http://www.w3.org/1999/xhtml">
			<p>GENE_ASSOCIATION:"((cce_1975 and cce_1976 and cce_1977) and (cce_0590))"</p>
			<p>Protein_ASSOCIATION:"1.9.3.1"</p>
			<p/>
			</body>
		</notes>
		<listOfReactants>
			<speciesReference species="cpd00067_c" stoichiometry="4"/>
			<speciesReference species="cpd12239_p" stoichiometry="2"/>
			<speciesReference species="cpd00007_p" stoichiometry="0.5"/>
		</listOfReactants>
		<listOfProducts>
			<speciesReference species="cpd00067_p" stoichiometry="2"/>
			<speciesReference species="cpd12265_p" stoichiometry="2"/>
			<speciesReference species="cpd00001_p" stoichiometry="1"/>
		</listOfProducts>
	</reaction>
	<reaction id="CYO1b2_syn" name="cytochrome c oxidase, synechocystis (2 protons)" reversible="false">
		<notes>
			<body xmlns="http://www.w3.org/1999/xhtml">
			<p>GENE_ASSOCIATION:"((cce_1975 and cce_1976 and cce_1977) and (cce_0590))"</p>
			<p>Protein_ASSOCIATION:"1.9.3.1"</p>
			<p/>
			</body>
		</notes>
		<listOfReactants>
			<speciesReference species="cpd00067_c" stoichiometry="4"/>
			<speciesReference species="cpd12239_l" stoichiometry="2"/>
			<speciesReference species="cpd00007_l" stoichiometry="0.5"/>
		</listOfReactants>
		<listOfProducts>
			<speciesReference species="cpd00067_l" stoichiometry="2"/>
			<speciesReference species="cpd12265_l" stoichiometry="2"/>
			<speciesReference species="cpd00001_l" stoichiometry="1"/>
		</listOfProducts>
	</reaction>
	<reaction id="CYTBDpp" name="cytochrome oxidase bd (plastocianine-8_ 2 protons) (periplasm)" reversible="false">
		<notes>
			<body xmlns="http://www.w3.org/1999/xhtml">
			<p>GENE_ASSOCIATION:"(cce_3414 and cce_3415)"</p>
			<p>Protein_ASSOCIATION:"nf"</p>
			<p/>
			</body>
		</notes>
		<listOfReactants>
			<speciesReference species="cpd16503_p" stoichiometry="1"/>
			<speciesReference species="cpd00007_p" stoichiometry="0.5"/>
		</listOfReactants>
		<listOfProducts>
			<speciesReference species="cpd07274_p" stoichiometry="1"/>
			<speciesReference species="cpd00001_p" stoichiometry="1"/>
		</listOfProducts>
	</reaction>
	<reaction id="CYTBDu" name="cytochrome oxidase bd (plastocianine-8_ 2 protons) (lumen)" reversible="false">
		<notes>
			<body xmlns="http://www.w3.org/1999/xhtml">
			<p>GENE_ASSOCIATION:"(cce_3414 and cce_3415)"</p>
			<p>Protein_ASSOCIATION:"Undetermined"</p>
			<p/>
			</body>
		</notes>
		<listOfReactants>
			<speciesReference species="cpd16503_l" stoichiometry="1"/>
			<speciesReference species="cpd00007_l" stoichiometry="0.5"/>
		</listOfReactants>
		<listOfProducts>
			<speciesReference species="cpd07274_l" stoichiometry="1"/>
			<speciesReference species="cpd00001_l" stoichiometry="1"/>
		</listOfProducts>
	</reaction>
	<reaction id="rxn00001" name="Pyrophosphate phosphohydrolase" reversible="false">
		<notes>
			<body xmlns="http://www.w3.org/1999/xhtml">
			<p>GENE_ASSOCIATION:"cce_4329"</p>
			<p>Protein_ASSOCIATION:"3.6.1.1"</p>
			<p/>
			</body>
		</notes>
		<listOfReactants>
			<speciesReference species="cpd00001_c" stoichiometry="1"/>
			<speciesReference species="cpd00012_c" stoichiometry="1"/>
		</listOfReactants>
		<listOfProducts>
			<speciesReference species="cpd00009_c" stoichiometry="2"/>
			<speciesReference species="cpd00067_c" stoichiometry="1"/>
		</listOfProducts>
	</reaction>
	<reaction id="rxn00104" name="polyphosphate kinase" reversible="false">
		<notes>
			<body xmlns="http://www.w3.org/1999/xhtml">
			<p>GENE_ASSOCIATION:"(cce_2170 or cce_5174)"</p>
			<p>Protein_ASSOCIATION:"2.7.4.1"</p>
			<p/>
			</body>
		</notes>
		<listOfReactants>
			<speciesReference species="cpd00002_c" stoichiometry="1"/>
			<speciesReference species="cpd00012_c" stoichiometry="1"/>
		</listOfReactants>
		<listOfProducts>
			<speciesReference species="cpd00008_c" stoichiometry="1"/>
			<speciesReference species="cpd00421_c" stoichiometry="1"/>
		</listOfProducts>
	</reaction>
	<reaction id="rxn00106" name="Triphosphate phosphohydrolase" reversible="false">
		<notes>
			<body xmlns="http://www.w3.org/1999/xhtml">
			<p>GENE_ASSOCIATION:"cce_4329"</p>
			<p>Protein_ASSOCIATION:"3.6.1.1"</p>
			<p/>
			</body>
		</notes>
		<listOfReactants>
			<speciesReference species="cpd00001_c" stoichiometry="1"/>
			<speciesReference species="cpd00421_c" stoichiometry="1"/>
		</listOfReactants>
		<listOfProducts>
			<speciesReference species="cpd00009_c" stoichiometry="1"/>
			<speciesReference species="cpd00012_c" stoichiometry="1"/>
		</listOfProducts>
	</reaction>
	<reaction id="NDH2_syn" name="NADH dehydrogenase 2 (plastoquinone-8) (tilacoide)" reversible="false">
		<notes>
			<body xmlns="http://www.w3.org/1999/xhtml">
			<p>GENE_ASSOCIATION:"(cce_3662 or cce_4406 or cce_0624 or cce_4052 or cce_4103 or cce_0154)"</p>
			<p>Protein_ASSOCIATION:"1.6.99.3"</p>
			<p/>
			</body>
		</notes>
		<listOfReactants>
			<speciesReference species="cpd00067_c" stoichiometry="1"/>
			<speciesReference species="cpd00004_c" stoichiometry="1"/>
			<speciesReference species="cpd07274_l" stoichiometry="1"/>
		</listOfReactants>
		<listOfProducts>
			<speciesReference species="cpd00003_c" stoichiometry="1"/>
			<speciesReference species="cpd16503_l" stoichiometry="1"/>
		</listOfProducts>
	</reaction>
	<reaction id="rxn09694" name="proton-translocating ATPase" reversible="false">
		<notes>
			<body xmlns="http://www.w3.org/1999/xhtml">
			<p>GENE_ASSOCIATION:"cce_0846"</p>
			<p>Protein_ASSOCIATION:"3.6.3.6"</p>
			<p/>
			</body>
		</notes>
		<listOfReactants>
			<speciesReference species="cpd00001_c" stoichiometry="1"/>
			<speciesReference species="cpd00002_c" stoichiometry="1"/>
		</listOfReactants>
		<listOfProducts>
			<speciesReference species="cpd00008_c" stoichiometry="1"/>
			<speciesReference species="cpd00009_c" stoichiometry="1"/>
			<speciesReference species="cpd00067_p" stoichiometry="1"/>
		</listOfProducts>
	</reaction>
	<reaction id="ATP_syn_p" name="ATP synthase (four protons for one ATP) (periplasm)" reversible="false">
		<notes>
			<body xmlns="http://www.w3.org/1999/xhtml">
			<p>GENE_ASSOCIATION:"(cce_1503 or cce_4488) and (cce_1512 or cce_2813) and (cce_1345 or cce_4489) and cce_4487 and (cce_1511 or cce_2812) and (cce_1508 or cce_4483) and (cce_1506 or cce_4485 or cce_4486) and (cce_1507 or cce_4484) and cce_4482"</p>
			<p>Protein_ASSOCIATION:"3.6.3.14"</p>
			<p/>
			</body>
		</notes>
		<listOfReactants>
			<speciesReference species="cpd00067_p" stoichiometry="14"/>
			<speciesReference species="cpd00008_c" stoichiometry="3"/>
			<speciesReference species="cpd00009_c" stoichiometry="3"/>
		</listOfReactants>
		<listOfProducts>
			<speciesReference species="cpd00067_c" stoichiometry="11"/>
			<speciesReference species="cpd00002_c" stoichiometry="3"/>
			<speciesReference species="cpd00001_c" stoichiometry="3"/>
		</listOfProducts>
	</reaction>
	<reaction id="rxn00100" name="ATP_dephospho-CoA 3'-phosphotransferase" reversible="false">
		<notes>
			<body xmlns="http://www.w3.org/1999/xhtml">
			<p>GENE_ASSOCIATION:"cce_3740"</p>
			<p>Protein_ASSOCIATION:"2.7.1.24"</p>
			<p/>
			</body>
		</notes>
		<listOfReactants>
			<speciesReference species="cpd00002_c" stoichiometry="1"/>
			<speciesReference species="cpd00655_c" stoichiometry="1"/>
		</listOfReactants>
		<listOfProducts>
			<speciesReference species="cpd00008_c" stoichiometry="1"/>
			<speciesReference species="cpd00010_c" stoichiometry="1"/>
		</listOfProducts>
	</reaction>
	<reaction id="rxn00912" name="5,10-Methylenetetrahydrofolate_3-methyl-2-oxobutanoate" reversible="false">
		<notes>
			<body xmlns="http://www.w3.org/1999/xhtml">
			<p>GENE_ASSOCIATION:"cce_0314"</p>
			<p>Protein_ASSOCIATION:"2.1.2.11"</p>
			<p/>
			</body>
		</notes>
		<listOfReactants>
			<speciesReference species="cpd00001_c" stoichiometry="1"/>
			<speciesReference species="cpd00123_c" stoichiometry="1"/>
			<speciesReference species="cpd00125_c" stoichiometry="1"/>
		</listOfReactants>
		<listOfProducts>
			<speciesReference species="cpd00087_c" stoichiometry="1"/>
			<speciesReference species="cpd00712_c" stoichiometry="1"/>
		</listOfProducts>
	</reaction>
	<reaction id="rxn01790" name="(R)-Pantoate_NADP+ 2-oxidoreductase" reversible="false">
		<notes>
			<body xmlns="http://www.w3.org/1999/xhtml">
			<p>GENE_ASSOCIATION:"nf"</p>
			<p>Protein_ASSOCIATION:"1.1.1.169"</p>
			<p/>
			</body>
		</notes>
		<listOfReactants>
			<speciesReference species="cpd00005_c" stoichiometry="1"/>
			<speciesReference species="cpd00067_c" stoichiometry="1"/>
			<speciesReference species="cpd00712_c" stoichiometry="1"/>
		</listOfReactants>
		<listOfProducts>
			<speciesReference species="cpd00006_c" stoichiometry="1"/>
			<speciesReference species="cpd00408_c" stoichiometry="1"/>
		</listOfProducts>
	</reaction>
	<reaction id="rxn01791" name="(R)-Pantoate_beta-alanine ligase (AMP-forming)" reversible="false">
		<notes>
			<body xmlns="http://www.w3.org/1999/xhtml">
			<p>GENE_ASSOCIATION:"cce_3686"</p>
			<p>Protein_ASSOCIATION:"6.3.2.1"</p>
			<p/>
			</body>
		</notes>
		<listOfReactants>
			<speciesReference species="cpd00002_c" stoichiometry="1"/>
			<speciesReference species="cpd00085_c" stoichiometry="1"/>
			<speciesReference species="cpd00408_c" stoichiometry="1"/>
		</listOfReactants>
		<listOfProducts>
			<speciesReference species="cpd00012_c" stoichiometry="1"/>
			<speciesReference species="cpd00018_c" stoichiometry="1"/>
			<speciesReference species="cpd00644_c" stoichiometry="1"/>
			<speciesReference species="cpd00067_c" stoichiometry="1"/>
		</listOfProducts>
	</reaction>
	<reaction id="rxn02175" name="ATP_pantetheine-4'-phosphate adenylyltransferase" reversible="true">
		<notes>
			<body xmlns="http://www.w3.org/1999/xhtml">
			<p>GENE_ASSOCIATION:"cce_0878"</p>
			<p>Protein_ASSOCIATION:"2.7.7.3"</p>
			<p/>
			</body>
		</notes>
		<listOfReactants>
			<speciesReference species="cpd00002_c" stoichiometry="1"/>
			<speciesReference species="cpd00067_c" stoichiometry="1"/>
			<speciesReference species="cpd00834_c" stoichiometry="1"/>
		</listOfReactants>
		<listOfProducts>
			<speciesReference species="cpd00012_c" stoichiometry="1"/>
			<speciesReference species="cpd00655_c" stoichiometry="1"/>
		</listOfProducts>
	</reaction>
	<reaction id="rxn02341" name="N-[(R)-4'-Phosphopantothenoyl]-L-cysteine carboxy-lyase" reversible="false">
		<notes>
			<body xmlns="http://www.w3.org/1999/xhtml">
			<p>GENE_ASSOCIATION:"cce_2059"</p>
			<p>Protein_ASSOCIATION:"4.1.1.36"</p>
			<p/>
			</body>
		</notes>
		<listOfReactants>
			<speciesReference species="cpd00067_c" stoichiometry="1"/>
			<speciesReference species="cpd02666_c" stoichiometry="1"/>
		</listOfReactants>
		<listOfProducts>
			<speciesReference species="cpd00011_c" stoichiometry="1"/>
			<speciesReference species="cpd00834_c" stoichiometry="1"/>
		</listOfProducts>
	</reaction>
	<reaction id="rxn06022" name="[Acyl-carrier-protein] 4'-pantetheine-phosphohydrolase" reversible="false">
		<notes>
			<body xmlns="http://www.w3.org/1999/xhtml">
			<p>GENE_ASSOCIATION:"cce_4620"</p>
			<p>Protein_ASSOCIATION:"3.1.4.14"</p>
			<p/>
			</body>
		</notes>
		<listOfReactants>
			<speciesReference species="cpd00001_c" stoichiometry="1"/>
			<speciesReference species="cpd11493_c" stoichiometry="1"/>
		</listOfReactants>
		<listOfProducts>
			<speciesReference species="cpd00834_c" stoichiometry="1"/>
			<speciesReference species="cpd12370_c" stoichiometry="1"/>
			<speciesReference species="cpd00067_c" stoichiometry="1"/>
		</listOfProducts>
	</reaction>
	<reaction id="rxn09177" name="phosphopantothenate-cysteine ligase" reversible="false">
		<notes>
			<body xmlns="http://www.w3.org/1999/xhtml">
			<p>GENE_ASSOCIATION:"cce_2059"</p>
			<p>Protein_ASSOCIATION:"6.3.2.5"</p>
			<p/>
			</body>
		</notes>
		<listOfReactants>
			<speciesReference species="cpd00052_c" stoichiometry="1"/>
			<speciesReference species="cpd00084_c" stoichiometry="1"/>
			<speciesReference species="cpd02201_c" stoichiometry="1"/>
		</listOfReactants>
		<listOfProducts>
			<speciesReference species="cpd00012_c" stoichiometry="1"/>
			<speciesReference species="cpd00046_c" stoichiometry="1"/>
			<speciesReference species="cpd02666_c" stoichiometry="1"/>
		</listOfProducts>
	</reaction>
	<reaction id="rxn12510" name="ATP_pantothenate 4'-phosphotransferase" reversible="false">
		<notes>
			<body xmlns="http://www.w3.org/1999/xhtml">
			<p>GENE_ASSOCIATION:"cce_3223"</p>
			<p>Protein_ASSOCIATION:"2.7.1.33"</p>
			<p/>
			</body>
		</notes>
		<listOfReactants>
			<speciesReference species="cpd00002_c" stoichiometry="1"/>
			<speciesReference species="cpd00644_c" stoichiometry="1"/>
		</listOfReactants>
		<listOfProducts>
			<speciesReference species="cpd00008_c" stoichiometry="1"/>
			<speciesReference species="cpd02201_c" stoichiometry="1"/>
		</listOfProducts>
	</reaction>
	<reaction id="rxn12512" name="(R)-4'-Phosphopantothenate_L-cysteine ligase" reversible="false">
		<notes>
			<body xmlns="http://www.w3.org/1999/xhtml">
			<p>GENE_ASSOCIATION:"cce_2059"</p>
			<p>Protein_ASSOCIATION:"6.3.2.5"</p>
			<p/>
			</body>
		</notes>
		<listOfReactants>
			<speciesReference species="cpd00002_c" stoichiometry="1"/>
			<speciesReference species="cpd00084_c" stoichiometry="1"/>
			<speciesReference species="cpd02201_c" stoichiometry="1"/>
		</listOfReactants>
		<listOfProducts>
			<speciesReference species="cpd00012_c" stoichiometry="1"/>
			<speciesReference species="cpd00018_c" stoichiometry="1"/>
			<speciesReference species="cpd02666_c" stoichiometry="1"/>
		</listOfProducts>
	</reaction>
	<reaction id="rxnAAred" name="Hexadecenoyl-ACP reductase" reversible="true">
		<notes>
			<body xmlns="http://www.w3.org/1999/xhtml">
			<p>GENE_ASSOCIATION:"cce_1430"</p>
			<p>Protein_ASSOCIATION:"1.2.1.80"</p>
			<p/>
			</body>
		</notes>
		<listOfReactants>
			<speciesReference species="cpd15239_c" stoichiometry="1"/>
			<speciesReference species="cpd00067_c" stoichiometry="1"/>
			<speciesReference species="cpd00004_c" stoichiometry="1"/>
		</listOfReactants>
		<listOfProducts>
			<speciesReference species="cpd00003_c" stoichiometry="1"/>
			<speciesReference species="cpd11493_c" stoichiometry="1"/>
			<speciesReference species="cis11hdl_c" stoichiometry="1"/>
		</listOfProducts>
	</reaction>
	<reaction id="rxnAlDca" name="Hexadecenal Decarbonylase" reversible="true">
		<notes>
			<body xmlns="http://www.w3.org/1999/xhtml">
			<p>GENE_ASSOCIATION:"cce_0778"</p>
			<p>Protein_ASSOCIATION:"4.1.99.5"</p>
			<p/>
			</body>
		</notes>
		<listOfReactants>
			<speciesReference species="cis11hdl_c" stoichiometry="1"/>
			<speciesReference species="cpd00007_c" stoichiometry="1"/>
			<speciesReference species="cpd00005_c" stoichiometry="2"/>
			<speciesReference species="cpd00067_c" stoichiometry="2"/>
		</listOfReactants>
		<listOfProducts>
			<speciesReference species="cpd00047_c" stoichiometry="1"/>
			<speciesReference species="cpd00001_c" stoichiometry="1"/>
			<speciesReference species="cpd00006_c" stoichiometry="2"/>
			<speciesReference species="cpd05300_c" stoichiometry="1"/>
		</listOfProducts>
	</reaction>
	<reaction id="rxn00604" name="D-Glucose-6-phosphate_NADP+ 1-oxoreductase" reversible="true">
		<notes>
			<body xmlns="http://www.w3.org/1999/xhtml">
			<p>GENE_ASSOCIATION:"cce_2536"</p>
			<p>Protein_ASSOCIATION:"1.1.1.49"</p>
			<p/>
			</body>
		</notes>
		<listOfReactants>
			<speciesReference species="cpd00006_c" stoichiometry="1"/>
			<speciesReference species="cpd00079_c" stoichiometry="1"/>
		</listOfReactants>
		<listOfProducts>
			<speciesReference species="cpd00005_c" stoichiometry="1"/>
			<speciesReference species="cpd00067_c" stoichiometry="1"/>
			<speciesReference species="cpd00911_c" stoichiometry="1"/>
		</listOfProducts>
	</reaction>
	<reaction id="rxn00770" name="ATP_D-ribose-5-phosphate pyrophosphotransferase" reversible="true">
		<notes>
			<body xmlns="http://www.w3.org/1999/xhtml">
			<p>GENE_ASSOCIATION:"cce_0921"</p>
			<p>Protein_ASSOCIATION:"2.7.6.1"</p>
			<p/>
			</body>
		</notes>
		<listOfReactants>
			<speciesReference species="cpd00002_c" stoichiometry="1"/>
			<speciesReference species="cpd00101_c" stoichiometry="1"/>
		</listOfReactants>
		<listOfProducts>
			<speciesReference species="cpd00018_c" stoichiometry="1"/>
			<speciesReference species="cpd00103_c" stoichiometry="1"/>
			<speciesReference species="cpd00067_c" stoichiometry="1"/>
		</listOfProducts>
	</reaction>
	<reaction id="rxn00772" name="ATP_D-ribose 5-phosphotransferase" reversible="false">
		<notes>
			<body xmlns="http://www.w3.org/1999/xhtml">
			<p>GENE_ASSOCIATION:"cce_1861"</p>
			<p>Protein_ASSOCIATION:"2.7.1.15"</p>
			<p/>
			</body>
		</notes>
		<listOfReactants>
			<speciesReference species="cpd00002_c" stoichiometry="1"/>
			<speciesReference species="cpd00105_c" stoichiometry="1"/>
		</listOfReactants>
		<listOfProducts>
			<speciesReference species="cpd00008_c" stoichiometry="1"/>
			<speciesReference species="cpd00101_c" stoichiometry="1"/>
			<speciesReference species="cpd00067_c" stoichiometry="1"/>
		</listOfProducts>
	</reaction>
	<reaction id="rxn00777" name="D-Ribose-5-phosphate ketol-isomerase" reversible="true">
		<notes>
			<body xmlns="http://www.w3.org/1999/xhtml">
			<p>GENE_ASSOCIATION:"cce_0103"</p>
			<p>Protein_ASSOCIATION:"5.3.1.6"</p>
			<p/>
			</body>
		</notes>
		<listOfReactants>
			<speciesReference species="cpd00101_c" stoichiometry="1"/>
		</listOfReactants>
		<listOfProducts>
			<speciesReference species="cpd00171_c" stoichiometry="1"/>
		</listOfProducts>
	</reaction>
	<reaction id="rxn00778" name="D-Ribose 1,5-phosphomutase" reversible="true">
		<notes>
			<body xmlns="http://www.w3.org/1999/xhtml">
			<p>GENE_ASSOCIATION:"cce_0606"</p>
			<p>Protein_ASSOCIATION:"5.4.2.7"</p>
			<p/>
			</body>
		</notes>
		<listOfReactants>
			<speciesReference species="cpd00475_c" stoichiometry="1"/>
		</listOfReactants>
		<listOfProducts>
			<speciesReference species="cpd00101_c" stoichiometry="1"/>
		</listOfProducts>
	</reaction>
	<reaction id="rxn00784" name="2-Deoxy-D-ribose-5-phosphate acetaldehyde-lyase" reversible="false">
		<notes>
			<body xmlns="http://www.w3.org/1999/xhtml">
			<p>GENE_ASSOCIATION:"cce_3026"</p>
			<p>Protein_ASSOCIATION:"4.1.2.4"</p>
			<p/>
			</body>
		</notes>
		<listOfReactants>
			<speciesReference species="cpd00510_c" stoichiometry="1"/>
		</listOfReactants>
		<listOfProducts>
			<speciesReference species="cpd00071_c" stoichiometry="1"/>
			<speciesReference species="cpd00102_c" stoichiometry="1"/>
		</listOfProducts>
	</reaction>
	<reaction id="rxn00785" name="D-Fructose 6-phosphate_D-glyceraldehyde-3-phosphate glycolaldehyde" reversible="true">
		<notes>
			<body xmlns="http://www.w3.org/1999/xhtml">
			<p>GENE_ASSOCIATION:"(cce_2657 or cce_4627)"</p>
			<p>Protein_ASSOCIATION:"2.2.1.1"</p>
			<p/>
			</body>
		</notes>
		<listOfReactants>
			<speciesReference species="cpd00072_c" stoichiometry="1"/>
			<speciesReference species="cpd00102_c" stoichiometry="1"/>
		</listOfReactants>
		<listOfProducts>
			<speciesReference species="cpd00198_c" stoichiometry="1"/>
			<speciesReference species="cpd00236_c" stoichiometry="1"/>
		</listOfProducts>
	</reaction>
	<reaction id="rxn01115" name="6-Phospho-D-gluconate_NADP+ 2-oxidoreductase (decarboxylating)" reversible="true">
		<notes>
			<body xmlns="http://www.w3.org/1999/xhtml">
			<p>GENE_ASSOCIATION:"cce_3746"</p>
			<p>Protein_ASSOCIATION:"1.1.1.44"</p>
			<p/>
			</body>
		</notes>
		<listOfReactants>
			<speciesReference species="cpd00006_c" stoichiometry="1"/>
			<speciesReference species="cpd00284_c" stoichiometry="1"/>
		</listOfReactants>
		<listOfProducts>
			<speciesReference species="cpd00005_c" stoichiometry="1"/>
			<speciesReference species="cpd00011_c" stoichiometry="1"/>
			<speciesReference species="cpd00171_c" stoichiometry="1"/>
		</listOfProducts>
	</reaction>
	<reaction id="rxn01116" name="D-Ribulose-5-phosphate 3-epimerase" reversible="true">
		<notes>
			<body xmlns="http://www.w3.org/1999/xhtml">
			<p>GENE_ASSOCIATION:"cce_0798"</p>
			<p>Protein_ASSOCIATION:"5.1.3.1"</p>
			<p/>
			</body>
		</notes>
		<listOfReactants>
			<speciesReference species="cpd00171_c" stoichiometry="1"/>
		</listOfReactants>
		<listOfProducts>
			<speciesReference species="cpd00198_c" stoichiometry="1"/>
		</listOfProducts>
	</reaction>
	<reaction id="rxn01187" name="D-Xylulose 5-phosphate D-glyceraldehyde-3-phosphate-lyase" reversible="false">
		<notes>
			<body xmlns="http://www.w3.org/1999/xhtml">
			<p>GENE_ASSOCIATION:"(cce_2225 or cce_3607 or cce_5184)"</p>
			<p>Protein_ASSOCIATION:"4.1.2.9"</p>
			<p/>
			</body>
		</notes>
		<listOfReactants>
			<speciesReference species="cpd00009_c" stoichiometry="1"/>
			<speciesReference species="cpd00067_c" stoichiometry="1"/>
			<speciesReference species="cpd00198_c" stoichiometry="1"/>
		</listOfReactants>
		<listOfProducts>
			<speciesReference species="cpd00001_c" stoichiometry="1"/>
			<speciesReference species="cpd00102_c" stoichiometry="1"/>
			<speciesReference species="cpd00196_c" stoichiometry="1"/>
		</listOfProducts>
	</reaction>
	<reaction id="rxn01200" name="Sedoheptulose-7-phosphate_D-glyceraldehyde-3-phosphate" reversible="true">
		<notes>
			<body xmlns="http://www.w3.org/1999/xhtml">
			<p>GENE_ASSOCIATION:"(cce_4627 or cce_2657)"</p>
			<p>Protein_ASSOCIATION:"2.2.1.1"</p>
			<p/>
			</body>
		</notes>
		<listOfReactants>
			<speciesReference species="cpd00102_c" stoichiometry="1"/>
			<speciesReference species="cpd00238_c" stoichiometry="1"/>
		</listOfReactants>
		<listOfProducts>
			<speciesReference species="cpd00101_c" stoichiometry="1"/>
			<speciesReference species="cpd00198_c" stoichiometry="1"/>
		</listOfProducts>
	</reaction>
	<reaction id="rxn01275" name="ATP_D-Gluconate 6-phosphotransferase" reversible="false">
		<notes>
			<body xmlns="http://www.w3.org/1999/xhtml">
			<p>GENE_ASSOCIATION:"cce_1985"</p>
			<p>Protein_ASSOCIATION:"2.7.1.12"</p>
			<p/>
			</body>
		</notes>
		<listOfReactants>
			<speciesReference species="cpd00002_c" stoichiometry="1"/>
			<speciesReference species="cpd00222_c" stoichiometry="1"/>
		</listOfReactants>
		<listOfProducts>
			<speciesReference species="cpd00008_c" stoichiometry="1"/>
			<speciesReference species="cpd00284_c" stoichiometry="1"/>
		</listOfProducts>
	</reaction>
	<reaction id="rxn01333" name="Sedoheptulose-7-phosphate_D-glyceraldehyde-3-phosphate" reversible="true">
		<notes>
			<body xmlns="http://www.w3.org/1999/xhtml">
			<p>GENE_ASSOCIATION:"(cce_4208 or cce_1376 or cce_4687)"</p>
			<p>Protein_ASSOCIATION:"2.2.1.2"</p>
			<p/>
			</body>
		</notes>
		<listOfReactants>
			<speciesReference species="cpd00102_c" stoichiometry="1"/>
			<speciesReference species="cpd00238_c" stoichiometry="1"/>
		</listOfReactants>
		<listOfProducts>
			<speciesReference species="cpd00072_c" stoichiometry="1"/>
			<speciesReference species="cpd00236_c" stoichiometry="1"/>
		</listOfProducts>
	</reaction>
	<reaction id="rxn01476" name="6-Phospho-D-glucono-1,5-lactone lactonohydrolase" reversible="false">
		<notes>
			<body xmlns="http://www.w3.org/1999/xhtml">
			<p>GENE_ASSOCIATION:"cce_4743"</p>
			<p>Protein_ASSOCIATION:"3.1.1.31"</p>
			<p/>
			</body>
		</notes>
		<listOfReactants>
			<speciesReference species="cpd00001_c" stoichiometry="1"/>
			<speciesReference species="cpd00911_c" stoichiometry="1"/>
		</listOfReactants>
		<listOfProducts>
			<speciesReference species="cpd00067_c" stoichiometry="1"/>
			<speciesReference species="cpd00284_c" stoichiometry="1"/>
		</listOfProducts>
	</reaction>
	<reaction id="rxn01987" name="Deoxyribokinase" reversible="false">
		<notes>
			<body xmlns="http://www.w3.org/1999/xhtml">
			<p>GENE_ASSOCIATION:"cce_1861"</p>
			<p>Protein_ASSOCIATION:"2.7.1.15"</p>
			<p/>
			</body>
		</notes>
		<listOfReactants>
			<speciesReference species="cpd00002_c" stoichiometry="1"/>
			<speciesReference species="cpd01242_c" stoichiometry="1"/>
		</listOfReactants>
		<listOfProducts>
			<speciesReference species="cpd00008_c" stoichiometry="1"/>
			<speciesReference species="cpd00510_c" stoichiometry="1"/>
		</listOfProducts>
	</reaction>
	<reaction id="rxn03884" name="2-dehydro-3-deoxy-D-gluconate-6-phosphate" reversible="false">
		<notes>
			<body xmlns="http://www.w3.org/1999/xhtml">
			<p>GENE_ASSOCIATION:"cce_0591"</p>
			<p>Protein_ASSOCIATION:"4.1.2.14"</p>
			<p/>
			</body>
		</notes>
		<listOfReactants>
			<speciesReference species="cpd02711_c" stoichiometry="1"/>
		</listOfReactants>
		<listOfProducts>
			<speciesReference species="cpd00020_c" stoichiometry="1"/>
			<speciesReference species="cpd00102_c" stoichiometry="1"/>
		</listOfProducts>
	</reaction>
	<reaction id="rxn02008" name="UDP-N-acetylmuramoyl-L-alanine_D-glutamate ligase(ADP-forming)" reversible="false">
		<notes>
			<body xmlns="http://www.w3.org/1999/xhtml">
			<p>GENE_ASSOCIATION:"cce_0240"</p>
			<p>Protein_ASSOCIATION:"6.3.2.9"</p>
			<p/>
			</body>
		</notes>
		<listOfReactants>
			<speciesReference species="cpd00002_c" stoichiometry="1"/>
			<speciesReference species="cpd00186_c" stoichiometry="1"/>
			<speciesReference species="cpd00890_c" stoichiometry="1"/>
		</listOfReactants>
		<listOfProducts>
			<speciesReference species="cpd00008_c" stoichiometry="1"/>
			<speciesReference species="cpd00009_c" stoichiometry="1"/>
			<speciesReference species="cpd00067_c" stoichiometry="1"/>
			<speciesReference species="cpd00525_c" stoichiometry="1"/>
		</listOfProducts>
	</reaction>
	<reaction id="rxn02286" name="UDP-N-acetylmuramate_L-alanine ligase (ADP-forming)" reversible="false">
		<notes>
			<body xmlns="http://www.w3.org/1999/xhtml">
			<p>GENE_ASSOCIATION:"cce_2373"</p>
			<p>Protein_ASSOCIATION:"6.3.2.8"</p>
			<p/>
			</body>
		</notes>
		<listOfReactants>
			<speciesReference species="cpd00002_c" stoichiometry="1"/>
			<speciesReference species="cpd00035_c" stoichiometry="1"/>
			<speciesReference species="cpd00773_c" stoichiometry="1"/>
		</listOfReactants>
		<listOfProducts>
			<speciesReference species="cpd00008_c" stoichiometry="1"/>
			<speciesReference species="cpd00009_c" stoichiometry="1"/>
			<speciesReference species="cpd00067_c" stoichiometry="1"/>
			<speciesReference species="cpd00890_c" stoichiometry="1"/>
		</listOfProducts>
	</reaction>
	<reaction id="rxn03408" name="UDP-N-acetylglucosamine-N-acetylmuramyl-(pentapeptide)pyrophosphoryl-undecaprenol N-acetylglucosamine transferase" reversible="false">
		<notes>
			<body xmlns="http://www.w3.org/1999/xhtml">
			<p>GENE_ASSOCIATION:"cce_1284"</p>
			<p>Protein_ASSOCIATION:"2.4.1.227"</p>
			<p/>
			</body>
		</notes>
		<listOfReactants>
			<speciesReference species="cpd00037_c" stoichiometry="1"/>
			<speciesReference species="cpd03494_c" stoichiometry="1"/>
		</listOfReactants>
		<listOfProducts>
			<speciesReference species="cpd00014_c" stoichiometry="1"/>
			<speciesReference species="cpd03495_c" stoichiometry="1"/>
[truncated: 305,217 more chars]
